# Supplementary material for: Randomized control trial of moderate dose vitamin D alters microbiota stability and metabolite networks in healthy adults
Source: Microbiol Spectr. 2024 Aug 27;12(10):e00083-24. doi: 10.1128/spectrum.00083-24 (PMC11448053; doi:10.1128/spectrum.00083-24)
Supplement: Supplemental material — Supplemental dataset. [file spectrum.00083-24-s0002.xlsx]

## Sheet: Legend
Sheet name	Details
RP	RP metabolite data
HILIC	HILIC metabolite data
Annotations	RP and HILIC metabolites with annotations
Tem. contribution of RP	Cross comparison of PRC model species scores for Rp metabolites (Placebo vs treatment)
	Top metabolites with annotations binned based on the degree of change (top 2 bins were used for enrichement analysis)
Tem. contribution of HILIC	Cross comparison of PRC model species scores for HILIC metabolites (Placebo vs treatment)
	Top metabolites with annotations binned based on the degree of change (top 2 bins were used for enrichement analysis)
Enrichment analysis	Results of overrepresentation analysis (MetaboAnalyst 6.0)

## Sheet: RP
Subject ID	(Dry Weight RP - DW Blank)*1000 [mg]	Rp_Met1	Rp_Met2	Rp_Met3	Rp_Met4	Rp_Met5	Rp_Met6	Rp_Met7	Rp_Met8	Rp_Met9	Rp_Met10	Rp_Met11	Rp_Met12	Rp_Met13	Rp_Met14	Rp_Met15	Rp_Met16	Rp_Met17	Rp_Met18	Rp_Met19	Rp_Met20	Rp_Met21	Rp_Met22	Rp_Met23	Rp_Met24	Rp_Met25	Rp_Met26	Rp_Met27	Rp_Met28	Rp_Met29	Rp_Met30	Rp_Met31	Rp_Met32	Rp_Met33	Rp_Met34	Rp_Met35	Rp_Met36	Rp_Met37	Rp_Met38	Rp_Met39	Rp_Met40	Rp_Met41	Rp_Met42	Rp_Met43	Rp_Met44	Rp_Met45	Rp_Met46	Rp_Met47	Rp_Met48
		L-Alanyl-L-phenylalanine	Adenosine	Indole-3-carboxaldehyde	Uridine	Histamine dihydrochloride	Histamine dihydrochloride	D-Histidine	O-Acetyl-L-carnitine	2'-Deoxyadenosine	L-Alanine	Cytidine	L-Tyrosine	L-Tyrosine	D-(+)-Cellobiose	L-Citrulline	L-Citrulline	D-Serine	D-Leucine	D-Glutamine	D-Glutamine	D-(+)-Cellobiose	2'-Deoxycytidine	D-Lysine	D-Lysine	D-Glutamic acid	Pyridoxamine	Pyridoxamine	Glycyl-L-leucine	L-Pyroglutamic acid	Glycyl-L-valine	Ornithine	N-Acetylglutamic acid	Glycyl-L-phenylalanine	trans-Urocanic Acid	L-Tryptophan	L-Tryptophan	D-Proline	L-Valine	L-Valine	D-Phenylalanine	D-Phenylalanine	N-α-Acetyl-L-glutamine	N-α-Acetyl-L-glutamine	N-Acetyl-L-Lysine	Methyl 3-indolyacetate	D-Arginine	D-Arginine	Glycyl-L-tyrosine
1_2	20	1.82095e+07	3.1876e+08	7.51859e+06	3.10463e+07	6.48595e+06	6.48595e+06	1.53405e+08	6.56241e+07	6.2619e+07	1.44277e+09	8.39189e+07	3.49138e+08	2.81515e+09	1.11807e+07	1.86714e+09	4.82424e+08	4.85017e+08	1.94218e+09	2.20299e+09	3.92227e+08	1.54938e+08	2.05614e+07	7.48125e+08	9.76924e+07	3.32694e+09	9.02949e+07	9.02949e+07	1.35821e+08	5.3018e+08	9.26898e+07	7.15775e+07	2.57314e+08	3.41302e+07	7.92423e+08	2.94285e+08	3.71329e+08	2.5818e+07	4.4705e+09	9.73208e+07	2.74402e+09	1.99438e+07	3.70768e+07	3.70768e+07	4.9964e+07	1.46374e+06	3.69153e+09	1.41844e+07	2.23226e+07
1_6	33	6.25778e+06	1.96894e+08	1.43548e+07	4.47255e+07	3.75682e+06	2.04875e+06	1.18769e+08	9.57722e+07	1.92899e+06	8.68383e+08	1.15403e+08	3.12395e+08	2.41281e+09	8.13581e+06	2.69717e+09	6.67241e+08	3.21616e+08	1.3272e+09	1.22101e+09	2.16676e+08	1.00967e+09	1.64754e+07	4.94808e+08	5.39156e+07	8.40406e+09	6.69254e+07	6.69254e+07	7.7323e+07	3.78721e+08	5.13968e+07	5.27277e+07	2.10175e+08	2.31152e+07	9.39567e+08	7.67344e+07	9.58088e+07	3.45974e+07	4.09495e+10	3.6336e+08	2.04781e+09	2.08265e+07	4.59067e+07	4.59067e+07	9.56417e+07	2.83694e+06	1.08336e+09	2.05232e+06	1.42444e+07
1_8	69	1.43667e+07	7.05532e+07	9.70839e+06	2.88708e+07	2.45688e+06	1.38984e+06	4.1718e+08	1.13153e+08	1.65682e+06	1.77259e+09	1.11278e+08	6.70435e+08	5.45188e+09	2.5915e+07	4.72943e+09	1.18833e+09	8.15325e+08	5.04865e+09	3.37593e+09	5.24966e+08	3.13082e+09	2.23111e+07	1.16177e+09	1.5581e+08	6.69548e+09	2.82585e+07	2.82585e+07	2.38762e+08	9.94901e+08	1.14818e+08	1.75635e+08	1.49972e+08	8.92977e+07	1.09306e+09	4.52464e+08	5.7123e+08	5.67934e+07	1.242e+12	2.74167e+08	6.4624e+09	2.19228e+07	2.88469e+07	2.88469e+07	5.7498e+07	3.26963e+06	3.10173e+09	1.05843e+07	3.13104e+07
1_13	51	1.22748e+07	5.49583e+07	6.75085e+07	3.44042e+07	2.13758e+06	1.97319e+06	1.84206e+08	1.80132e+07	8.72043e+06	1.87051e+09	2.31985e+08	4.59469e+08	3.74838e+09	1.44224e+07	4.90084e+09	1.20161e+09	1.1131e+09	3.90958e+09	2.49924e+09	4.22684e+08	7.58518e+08	4.54918e+07	1.2573e+09	1.51587e+08	7.9831e+09	1.0948e+08	1.0948e+08	1.73635e+08	3.44668e+08	1.4974e+08	1.76444e+08	1.88149e+08	4.61843e+07	8.37097e+08	5.75923e+08	7.03623e+08	5.49953e+07	7.53707e+09	1.85347e+08	5.06744e+09	3.57792e+07	2.06165e+07	2.06165e+07	5.51629e+07	1.26156e+08	2.72483e+09	1.0281e+07	1.60576e+07
2_2	16	1.90403e+07	7.35382e+08	1.91939e+07	2.06642e+07	2.16191e+06	2.16191e+06	2.89585e+08	4.63215e+07	6.44036e+07	1.49176e+09	7.38536e+07	2.08203e+08	1.61361e+09	2.51793e+07	4.75867e+09	1.18985e+09	9.01636e+08	1.31273e+09	2.41302e+09	4.29308e+08	2.15107e+08	4.1069e+06	6.47257e+08	1.00583e+08	3.29795e+09	4.11109e+07	4.11109e+07	1.11958e+08	1.0025e+09	7.53576e+07	1.13392e+08	1.81416e+08	4.08967e+07	1.59334e+09	2.78785e+08	3.62751e+08	3.85535e+07	2.43612e+10	2.98873e+08	1.65957e+09	1.61142e+07	1.71475e+07	1.71475e+07	3.78183e+07	2.24812e+06	3.9721e+09	1.49362e+07	2.77984e+07
2_6	65	7.78758e+06	2.7583e+08	4.71246e+07	1.07893e+07	3.62884e+06	2.5411e+06	5.6864e+08	1.28218e+08	1.59418e+06	1.26188e+09	2.53563e+07	3.07304e+08	2.3572e+09	5.63622e+07	5.45227e+09	1.31097e+09	1.73514e+09	1.65984e+09	2.8234e+09	4.15801e+08	4.08075e+08	1.94065e+07	4.43887e+08	3.09252e+08	5.53674e+09	1.54168e+07	1.54168e+07	4.42202e+07	2.30333e+09	2.66159e+07	3.02541e+08	7.73997e+07	2.00803e+07	4.69721e+09	2.49219e+08	3.20846e+08	9.92012e+07	1.2913e+10	4.37173e+08	2.28816e+09	2.57592e+07	1.5396e+07	1.5396e+07	3.59044e+07	2.37595e+06	1.88335e+09	4.50115e+06	1.19246e+07
2_8	35	2.07397e+06	1.36527e+08	6.05357e+07	5.14826e+06	1.9017e+06	1.4057e+06	4.57137e+07	4.37961e+07	1.76276e+06	2.85522e+08	4.34391e+07	5.81059e+07	3.33438e+08	9.56283e+06	1.21945e+09	3.27793e+08	1.87901e+08	3.24178e+08	1.72801e+08	4.76867e+07	4.49062e+08	5.36658e+06	1.14358e+08	1.24856e+07	1.65073e+09	6.05642e+06	6.05642e+06	1.8911e+07	2.79479e+08	5.58941e+06	1.25348e+07	1.92639e+07	6.29122e+06	1.68348e+08	4.28935e+07	5.50551e+07	2.37568e+07	4.13405e+10	3.19998e+08	3.91037e+08	4.15395e+06	9.99321e+06	9.99321e+06	3.10483e+07	5.37066e+06	1.09841e+08	2.6897e+06	2.97994e+06
2_13	28	5.89675e+06	8.29105e+06	7.05943e+07	6.34625e+06	4.42417e+06	3.07178e+06	9.25042e+07	2.75619e+08	3.76361e+06	3.48158e+08	9.81909e+06	6.54931e+07	2.90716e+08	1.69119e+07	9.9669e+07	3.26643e+07	6.8429e+08	3.12561e+08	6.28586e+07	1.0813e+08	1.4592e+07	6.85937e+06	5.43134e+07	2.10115e+08	2.10008e+08	2.07818e+06	2.43874e+06	1.09315e+07	1.35863e+09	5.6218e+06	2.14495e+08	2.75079e+07	4.74521e+06	4.04079e+08	1.40218e+07	2.56842e+07	1.01733e+08	8.64665e+10	6.11293e+08	4.09891e+08	6.64901e+06	6.07032e+06	6.01794e+06	3.29242e+06	6.88457e+06	1.76208e+08	2.13247e+06	4.40115e+06
3_2	56	2.58467e+07	4.33465e+08	2.64203e+07	5.63875e+07	783929	644059	2.40088e+07	9.46977e+06	4.35872e+08	8.63003e+08	2.11115e+08	2.70918e+08	2.22694e+09	1.67656e+07	6.73996e+08	2.98446e+08	3.88677e+08	2.18718e+09	4.20653e+08	7.14715e+07	3.3124e+08	5.13244e+07	5.37183e+08	5.63913e+07	2.26963e+09	1.10604e+08	1.10604e+08	1.28476e+08	5.70036e+07	1.55972e+08	1.80989e+07	4.58476e+08	3.33349e+07	2.58682e+08	3.25498e+08	3.97335e+08	4.96195e+06	1.58764e+09	1.04718e+08	3.11428e+09	2.1992e+07	2.33243e+07	2.33243e+07	4.28783e+07	1.10404e+07	1.72209e+09	5.89781e+06	2.62109e+07
3_6	67	1.3044e+07	1.49804e+08	2.28041e+07	5.43388e+07	2.30744e+06	2.30744e+06	5.61059e+07	8.64369e+06	8.66276e+07	1.08354e+09	4.08584e+08	3.58294e+08	2.9822e+09	2.80265e+08	8.63908e+08	2.43673e+08	3.97421e+08	2.94509e+09	6.48671e+08	1.16323e+08	8.83703e+08	1.24489e+08	7.22075e+08	7.49307e+07	2.51782e+09	7.52217e+07	7.52217e+07	1.93718e+08	4.93999e+07	2.0881e+08	1.05093e+08	2.5449e+08	5.09082e+07	2.57249e+08	5.39155e+08	6.6621e+08	3.01446e+07	3.30138e+09	5.41832e+07	4.30493e+09	2.8815e+07	5.60731e+06	5.60731e+06	2.97478e+07	3.02785e+07	2.60113e+09	9.24192e+06	2.42491e+07
3_13	42	4.05768e+07	4.25932e+08	1.64206e+07	3.54672e+07	1.70946e+06	1.18299e+06	5.45205e+07	5.79352e+06	1.26978e+08	5.66381e+08	2.84578e+08	1.69663e+08	1.37772e+09	2.80623e+07	1.39138e+09	3.50248e+08	3.01449e+08	1.26332e+09	9.98419e+08	1.71016e+08	8.26999e+08	4.24125e+07	5.99399e+08	6.95069e+07	3.58571e+09	1.92477e+08	1.92477e+08	6.32001e+07	5.02928e+07	7.1757e+07	4.17018e+07	2.83634e+08	1.42298e+07	1.64895e+08	2.62734e+08	3.301e+08	1.29674e+07	1.95142e+09	6.7334e+07	1.75742e+09	1.33821e+07	2.544e+07	2.544e+07	6.15819e+07	3.15373e+06	1.47509e+09	5.15433e+06	1.10426e+07
4_2	23	6.28698e+06	3.56007e+08	1.66678e+07	5.42814e+07	2.2383e+06	2.2383e+06	4.33754e+07	1.11837e+07	4.0544e+08	1.15324e+09	5.03787e+08	2.13724e+08	1.74606e+09	8.39085e+06	1.10349e+09	2.7333e+08	4.46644e+08	1.99862e+09	6.93242e+08	1.1738e+08	4.20947e+07	1.90261e+08	6.98388e+08	7.80289e+07	2.88505e+09	8.64206e+07	8.64206e+07	4.69818e+07	1.3735e+08	1.23639e+08	1.22306e+08	2.69078e+08	7.50487e+06	3.4448e+08	2.78301e+08	3.50381e+08	3.64534e+07	2.86255e+09	7.39452e+07	2.34042e+09	1.89306e+07	1.50442e+07	1.50442e+07	3.66421e+07	2.01944e+07	1.38526e+09	4.86432e+06	7.60825e+06
4_6	65	3.9859e+06	2.12065e+08	5.03028e+06	9.38882e+07	7.97507e+06	7.97507e+06	1.11574e+08	2.23251e+07	3.29086e+07	1.02175e+09	5.09895e+08	3.52232e+08	2.89048e+09	4.38184e+07	2.66031e+09	6.59631e+08	5.77955e+08	3.70093e+09	1.117e+09	1.99206e+08	3.10271e+08	1.69338e+08	1.19043e+09	1.29468e+08	2.4112e+09	1.24864e+08	1.24864e+08	9.73447e+07	5.89873e+07	1.78559e+08	1.34083e+08	1.5565e+08	1.01617e+07	3.52751e+08	6.55416e+08	7.98773e+08	3.85559e+07	3.88904e+09	8.56561e+07	4.39737e+09	3.01893e+07	1.24046e+07	1.24046e+07	3.65376e+07	3.23019e+06	1.04168e+09	3.27858e+06	1.11985e+07
4_8	42	3.09425e+06	4.20261e+08	2.07893e+07	1.69305e+08	2.78546e+06	2.28847e+06	1.58232e+08	1.59575e+07	7.58239e+07	1.67371e+09	1.10446e+09	3.46672e+08	2.82439e+09	1.64865e+08	3.99488e+09	9.5311e+08	7.39746e+08	3.35347e+09	1.89814e+09	3.2218e+08	5.69561e+08	3.66424e+08	1.28904e+09	1.48881e+08	5.96834e+09	1.54989e+08	1.54989e+08	4.5368e+07	1.28618e+08	1.65825e+08	1.90123e+08	2.04958e+08	4.91694e+06	3.12879e+08	5.31549e+08	6.6944e+08	5.6712e+07	7.54385e+09	9.94401e+07	4.2449e+09	3.27788e+07	2.37138e+07	2.37138e+07	5.6896e+07	2.04491e+07	2.88595e+08	1.03153e+06	5.60517e+06
5_2	60	3.24231e+07	1.9565e+08	2.52665e+06	2.33374e+07	1.71322e+07	1.71322e+07	7.17787e+07	1.20573e+07	2.1141e+08	4.51202e+08	1.29508e+08	2.56288e+08	2.09855e+09	4.71112e+06	1.75632e+09	4.60331e+08	2.17554e+08	1.83374e+09	4.49744e+08	7.89209e+07	1.3652e+08	5.8386e+07	9.00682e+08	5.63245e+07	1.37234e+09	7.93144e+07	7.93144e+07	2.7104e+08	1.42471e+07	1.54877e+08	5.33935e+07	6.655e+07	6.27457e+07	1.83697e+08	4.11436e+08	5.08141e+08	1.53459e+07	1.61764e+09	5.86174e+07	2.53439e+09	1.75557e+07	1.2018e+07	1.2018e+07	2.88242e+07	136843	1.57285e+09	5.57599e+06	4.70519e+07
5_6	37	1.44505e+07	1.56913e+08	1.23281e+07	1.10726e+08	3.59236e+07	3.59236e+07	2.49769e+08	3.14445e+09	4.43699e+06	1.1859e+09	6.57753e+08	5.78825e+08	4.79709e+09	1.55654e+07	2.24267e+09	5.68283e+08	6.52705e+08	5.39084e+09	1.62891e+09	2.90579e+08	3.27124e+08	1.33897e+08	1.67611e+09	1.85454e+08	1.29894e+09	9.42149e+07	9.42149e+07	3.72904e+08	7.90179e+07	2.89664e+08	1.51698e+08	1.34781e+08	5.37247e+07	3.06482e+08	9.96549e+08	1.21799e+09	4.04309e+07	5.67537e+09	1.02061e+08	6.85283e+09	4.68615e+07	3.31002e+07	3.31002e+07	4.04776e+07	2.60306e+07	1.07929e+09	1.87456e+06	2.25091e+07
5_8	72	1.57719e+07	1.17619e+08	3.60768e+07	3.73243e+07	3.24673e+06	1.24282e+06	1.63999e+08	1.18008e+07	2.80061e+07	1.533e+09	3.19373e+08	3.30496e+08	2.69896e+09	6.70203e+06	5.5046e+09	1.35293e+09	6.15797e+08	3.28256e+09	1.73716e+09	2.92592e+08	1.38027e+07	7.78414e+07	1.27684e+09	1.4596e+08	5.27246e+09	9.55761e+07	9.55761e+07	3.10474e+08	7.81334e+07	2.16072e+08	1.45935e+08	2.45136e+08	6.3668e+07	2.4373e+08	4.92054e+08	6.11725e+08	4.17142e+07	7.32606e+09	5.07472e+07	4.17126e+09	3.07636e+07	3.02846e+07	3.02846e+07	7.54381e+07	4.37424e+07	3.1566e+08	1.08241e+06	4.82231e+07
5_13	22	1.2698e+08	4.54535e+08	6.16985e+06	1.70205e+07	1.36692e+07	1.36692e+07	6.51545e+07	5.86793e+06	1.46665e+08	4.81326e+08	1.06838e+08	1.86355e+08	1.52552e+09	2.65776e+06	1.84597e+09	4.58869e+08	2.01347e+08	1.61377e+09	5.90764e+08	1.03399e+08	6.92208e+07	2.87808e+07	7.71323e+08	8.65378e+07	1.77274e+09	4.87348e+07	4.87348e+07	2.77119e+08	2.5767e+07	1.36107e+08	4.05986e+07	8.45141e+07	9.53923e+07	3.03148e+08	2.81852e+08	3.47028e+08	1.1344e+07	2.07103e+09	3.14214e+07	2.00034e+09	1.34305e+07	1.04141e+07	1.04141e+07	2.39993e+07	1.26977e+06	1.72173e+09	6.56276e+06	5.88302e+07
6_2	29	1.00464e+06	1.20235e+08	2.15355e+07	1.19306e+07	1.49536e+09	1.49536e+09	3.79963e+07	6.29625e+07	2.514e+07	3.75995e+08	1.62104e+07	5.34265e+07	2.70169e+08	7.25369e+06	5.10472e+08	1.32399e+08	1.45494e+08	3.06297e+08	4.08194e+08	8.76552e+07	2.42086e+07	6.53891e+06	1.52438e+08	3.72289e+07	1.12866e+09	3.99896e+07	3.53217e+07	1.07422e+07	1.96082e+08	1.052e+07	3.76726e+07	6.19474e+07	2.04948e+06	5.98388e+07	5.61358e+07	7.45925e+07	3.09772e+07	2.77592e+10	2.80444e+08	3.37077e+08	6.95922e+06	8.19842e+06	8.19842e+06	3.33592e+07	2.66488e+06	3.52539e+08	1.30859e+06	2.15055e+06
6_6	44	910038	5.80755e+07	3.3807e+07	1.33993e+07	1.77566e+07	1.77566e+07	2.26758e+07	3.70775e+07	8.35059e+06	1.24839e+09	7.55902e+07	1.06206e+08	8.35239e+08	3.60901e+06	1.15028e+09	2.80896e+08	1.36487e+08	9.22477e+08	5.03685e+08	8.59446e+07	1.19144e+08	1.77809e+07	3.58756e+08	4.07058e+07	2.19333e+09	7.53841e+07	7.53841e+07	3.68724e+07	1.81304e+08	3.27323e+07	6.68118e+07	1.98342e+08	7.78438e+06	8.15903e+07	1.7395e+08	2.20216e+08	2.07211e+07	9.78431e+09	1.00287e+08	1.16537e+09	1.06293e+07	4.16835e+07	4.16835e+07	1.20765e+08	1.38758e+08	1.5219e+08	699353	7.7609e+06
6_8	49	6.52479e+06	1.97649e+08	9.91659e+06	4.4092e+07	5.63123e+08	5.63123e+08	4.58066e+07	2.43677e+07	6.03976e+07	8.3436e+08	9.80639e+07	1.13421e+08	9.31096e+08	5.29613e+06	1.8351e+09	4.56716e+08	2.49937e+08	1.02489e+09	7.29735e+08	1.18614e+08	1.19264e+08	2.84443e+07	4.24188e+08	4.69766e+07	2.61145e+09	7.67187e+07	7.67187e+07	4.65363e+07	6.11125e+07	4.31372e+07	1.19336e+08	1.38654e+08	5.85927e+06	5.95728e+07	2.16819e+08	2.69721e+08	3.42941e+07	4.78137e+09	6.11748e+07	1.31485e+09	1.18591e+07	3.08667e+07	3.08667e+07	9.4251e+07	5.70218e+06	2.3409e+08	1.07822e+06	4.37735e+06
6_13	26	1.00135e+07	7.70062e+07	7.74748e+06	1.74929e+07	4.57363e+08	4.57363e+08	3.39531e+07	4.21954e+07	3.80172e+07	3.58434e+08	3.87073e+07	6.00572e+07	4.82975e+08	4.18684e+06	9.89306e+08	2.44638e+08	1.59825e+08	5.40131e+08	5.89676e+08	9.93974e+07	4.52629e+07	9.85256e+06	2.10782e+08	2.83944e+07	1.54626e+09	3.22606e+07	3.22606e+07	2.98401e+07	6.15086e+07	2.62416e+07	1.79488e+07	7.15627e+07	7.20105e+06	9.35052e+07	1.22973e+08	1.54178e+08	6.81015e+06	1.56453e+10	5.70209e+07	6.12438e+08	7.79428e+06	1.41449e+07	1.41449e+07	2.65967e+07	4.20173e+06	6.83448e+08	2.63895e+06	3.44133e+06
7_2	40	9.27638e+06	3.92437e+08	7.80071e+06	2.35716e+07	2.67765e+06	2.67765e+06	2.45698e+08	2.74225e+07	4.14099e+07	2.16379e+09	3.18789e+07	4.7984e+08	3.86141e+09	9.04966e+06	3.94027e+09	9.85467e+08	1.09803e+09	4.09775e+09	3.99102e+09	6.97094e+08	4.26815e+08	4.02421e+06	7.24661e+08	1.11765e+08	3.54058e+09	2.5553e+07	2.5553e+07	1.36056e+08	3.6409e+08	1.27703e+08	1.36333e+08	2.01505e+08	6.40437e+07	3.39447e+08	6.51468e+08	8.26667e+08	4.7086e+07	1.51267e+10	3.92007e+08	4.38428e+09	3.44952e+07	7.22112e+06	7.22112e+06	5.30401e+07	2.21673e+06	5.26373e+09	1.6877e+07	2.11757e+07
7_6	64	3.15563e+06	1.5451e+08	2.6351e+07	2.45714e+07	2.28103e+07	2.28103e+07	2.26029e+08	4.36418e+07	506658	1.93484e+09	1.49786e+08	6.42741e+08	5.40601e+09	1.01701e+07	3.56072e+09	8.63226e+08	9.81415e+08	5.30127e+09	2.03512e+09	3.33319e+08	1.23123e+08	3.44558e+07	1.48575e+09	1.77709e+08	5.6052e+09	6.33348e+07	6.33348e+07	1.66636e+08	3.5956e+08	2.57374e+08	5.6991e+08	8.73111e+07	1.92495e+07	5.21469e+08	9.57062e+08	1.20386e+09	1.61156e+08	7.47578e+09	2.04536e+08	7.60875e+09	5.96385e+07	1.53742e+07	1.53742e+07	1.26891e+08	1.64659e+07	1.61916e+09	5.71245e+06	9.5865e+06
7_8	76	3.95127e+06	5.01974e+07	4.1737e+07	3.84281e+07	3.11982e+06	3.11982e+06	1.68946e+08	4.96582e+07	1.29146e+06	1.23904e+09	1.30654e+08	4.056e+08	3.2746e+09	6.88414e+06	1.83906e+09	4.72953e+08	5.36688e+08	2.96848e+09	2.40556e+09	4.11081e+08	5.68875e+07	9.37723e+06	6.84159e+08	8.72815e+07	4.63753e+09	1.08968e+07	1.08968e+07	1.29382e+08	2.5002e+08	6.37117e+07	2.0472e+08	6.47189e+07	5.02806e+07	2.7688e+08	2.1036e+08	2.61219e+08	6.98636e+07	1.53454e+10	3.37662e+08	4.09523e+09	2.84631e+07	9.99839e+06	9.99839e+06	3.39163e+07	5.39624e+06	2.65942e+09	9.15565e+06	2.33751e+07
7_13	35	2.98573e+07	2.19142e+08	2.29487e+07	1.13466e+07	1.37979e+06	732115	8.68137e+07	2.1365e+07	2.87728e+07	9.12644e+08	6.61179e+07	2.04164e+08	1.58428e+09	1.48138e+07	2.59844e+09	6.35186e+08	3.52259e+08	1.52763e+09	1.84776e+09	3.20808e+08	2.58531e+08	4.75128e+06	6.64023e+08	8.43085e+07	3.60063e+09	4.58434e+07	4.58434e+07	1.09802e+08	1.49722e+08	6.45226e+07	1.84986e+07	9.40994e+07	3.85289e+07	2.09869e+08	2.96786e+08	3.694e+08	9.18977e+06	8.31865e+09	5.71544e+07	2.03312e+09	1.77768e+07	5.16637e+06	5.16637e+06	9.58914e+07	4.3346e+06	2.72815e+09	9.87399e+06	1.40297e+07
8_2	55	2.77224e+07	4.47645e+08	1.44971e+07	1.99258e+08	2.69339e+07	2.69339e+07	1.17436e+08	3.72608e+07	2.13523e+08	1.27859e+09	1.56189e+08	5.85243e+08	4.85578e+09	5.70672e+06	1.77857e+09	4.61319e+08	5.86249e+08	6.61594e+09	1.00495e+09	1.72164e+08	3.74436e+07	1.9766e+07	1.55431e+09	1.73588e+08	2.05377e+09	2.76977e+07	2.76977e+07	9.11111e+07	7.32072e+07	3.07373e+08	1.61384e+07	1.01289e+08	4.54394e+07	5.35221e+08	1.60862e+09	1.80685e+09	4.26421e+06	4.16975e+09	4.42184e+07	7.78703e+09	5.37547e+07	5.26437e+07	5.26437e+07	6.11048e+07	7.39006e+06	2.73708e+09	9.2642e+06	1.68794e+07
8_6	60	6.93639e+06	8.95841e+08	9.33127e+06	1.2507e+08	1.21254e+07	1.21254e+07	1.15518e+08	3.94533e+07	4.89616e+08	9.9557e+08	1.91674e+08	4.34514e+08	3.6106e+09	3.3249e+07	3.44976e+09	8.54736e+08	5.33718e+08	4.79297e+09	1.13576e+09	1.96974e+08	2.97527e+07	4.02462e+07	1.32952e+09	1.46356e+08	1.15807e+09	4.6587e+07	4.6587e+07	7.04769e+07	8.88482e+07	2.28194e+08	3.20279e+07	1.18164e+08	1.38398e+07	4.15886e+08	9.42695e+08	1.14455e+09	9.35032e+06	3.57472e+09	3.9916e+07	5.88156e+09	3.77962e+07	4.78592e+07	4.78592e+07	6.34458e+07	2.53057e+06	5.82972e+08	5.96545e+06	6.00659e+06
8_8	36	8.20631e+06	5.98133e+08	6.8335e+06	8.06924e+07	6.05296e+07	6.05296e+07	1.33393e+08	4.56812e+06	7.2519e+08	1.10968e+09	1.82953e+08	4.55524e+08	3.75869e+09	2.72826e+06	3.25118e+09	8.46892e+08	5.70501e+08	4.67437e+09	6.80056e+08	1.18136e+08	2.04451e+07	5.81045e+07	1.67907e+09	1.9595e+08	2.2478e+09	9.79177e+07	9.79177e+07	2.43405e+08	4.56085e+07	3.09179e+08	6.76578e+07	2.07698e+08	2.83039e+07	2.66123e+08	9.33241e+08	1.13155e+09	1.8658e+07	3.20804e+09	7.92007e+07	5.93319e+09	3.86195e+07	4.55735e+07	4.55735e+07	8.65485e+07	1.20516e+06	5.57073e+08	5.92659e+06	1.87089e+07
8_13	31	4.87745e+07	1.34192e+09	1.33853e+07	1.41299e+08	8.55767e+06	8.55767e+06	1.60497e+08	5.12197e+07	6.61652e+08	9.58281e+08	3.18237e+08	3.54452e+08	2.91976e+09	2.18692e+06	7.09594e+08	1.89622e+08	4.21382e+08	3.65405e+09	8.11906e+08	1.4216e+08	3.0181e+07	5.38508e+07	1.51286e+09	1.70763e+08	2.046e+09	6.59244e+07	6.59244e+07	1.27411e+08	5.54683e+07	2.60577e+08	7.99248e+06	1.66269e+08	6.55548e+07	1.80003e+08	6.42473e+08	7.87552e+08	2.45024e+06	2.23932e+09	3.03323e+07	4.49469e+09	2.90492e+07	6.91994e+07	6.91994e+07	7.74663e+07	7.42969e+06	4.80029e+09	1.68119e+07	1.98975e+07
9_2	30	6.42652e+06	1.02878e+08	2.16949e+07	5.23576e+07	9.13949e+07	9.13949e+07	7.34282e+07	1.02271e+07	2.50829e+08	9.20431e+08	1.52172e+08	2.15078e+08	1.75269e+09	1.427e+06	1.1858e+09	2.96333e+08	3.15642e+08	2.07211e+09	6.99505e+08	1.27768e+08	1.37913e+07	6.28086e+07	9.2333e+08	1.04807e+08	2.03571e+09	9.56192e+07	9.56192e+07	4.07526e+07	6.60676e+07	1.06759e+08	6.3822e+07	2.04281e+08	1.23675e+07	4.5937e+08	3.46861e+08	4.33013e+08	1.91564e+07	2.27428e+09	1.0389e+08	2.44537e+09	1.69172e+07	2.00618e+07	2.00618e+07	7.68672e+07	5.47377e+06	2.13471e+09	7.85605e+06	7.2741e+06
9_6	35	3.24942e+06	1.26241e+08	9.67612e+06	5.92251e+07	1.39253e+07	1.39253e+07	1.70334e+08	8.7394e+06	1.77682e+06	1.05711e+09	3.18831e+08	2.7184e+08	2.23145e+09	4.63085e+06	2.3408e+09	5.79814e+08	4.37811e+08	2.70845e+09	1.3518e+09	2.39797e+08	1.82461e+07	1.36256e+08	1.2289e+09	1.36667e+08	4.03647e+09	2.70007e+08	2.70007e+08	1.10713e+08	1.22601e+08	1.28153e+08	2.54974e+07	9.60664e+08	3.21076e+07	1.09128e+08	1.70994e+08	2.12812e+08	1.11619e+07	3.62351e+09	1.20026e+08	3.12844e+09	2.30083e+07	3.14443e+07	3.14443e+07	2.53213e+08	2.57008e+06	7.47277e+08	3.38321e+06	1.66108e+07
9_8	36	1.8106e+07	3.09717e+08	1.01551e+07	3.10229e+07	1.51999e+07	1.51999e+07	1.1423e+08	8.02603e+06	9.74429e+07	7.83212e+08	1.74415e+08	2.60234e+08	2.11158e+09	2.09629e+06	2.24451e+09	5.56085e+08	4.17412e+08	2.69884e+09	9.5047e+08	1.64157e+08	5.82707e+06	6.33587e+07	9.85766e+08	1.08908e+08	2.16304e+09	1.70919e+08	1.70919e+08	7.61667e+07	5.11039e+07	1.39119e+08	3.05603e+07	1.83775e+08	2.28851e+07	2.21816e+08	5.76522e+08	7.06136e+08	1.03753e+07	2.98303e+09	7.76912e+07	3.2624e+09	2.17478e+07	1.66227e+07	1.66227e+07	9.07902e+07	1.77438e+06	8.15945e+08	2.84153e+06	8.327e+06
9_13	49	9.98589e+06	5.34134e+08	7.3511e+06	4.05663e+07	1.17099e+07	1.17099e+07	4.19785e+07	7.76697e+06	6.20756e+08	5.65704e+08	2.24604e+08	1.76403e+08	1.43236e+09	2.262e+06	1.30293e+09	3.34329e+08	2.60447e+08	1.36028e+09	8.73774e+08	1.55071e+08	1.03625e+07	7.52234e+07	6.40961e+08	7.70964e+07	2.1208e+09	1.71953e+08	1.71953e+08	4.52633e+07	4.99904e+07	7.44286e+07	5.82151e+07	1.71657e+08	2.27479e+07	5.06798e+08	3.43236e+08	4.1613e+08	1.91303e+07	2.43596e+09	7.13865e+07	1.80242e+09	1.31105e+07	1.10044e+07	1.10044e+07	7.12143e+07	1.866e+06	2.44021e+09	8.97686e+06	6.5329e+06
10_2	23	2.04262e+07	1.66793e+08	2.09172e+07	1.17988e+07	2.59157e+06	2.59157e+06	1.54094e+08	3.2437e+07	1.17916e+07	1.07553e+09	6.21711e+07	1.81331e+08	1.39343e+09	1.95462e+07	1.61642e+09	4.06502e+08	4.73731e+08	1.3987e+09	1.69e+09	3.05319e+08	7.91435e+08	3.94502e+06	4.73406e+08	7.61734e+07	1.25712e+09	1.48269e+07	1.48269e+07	1.92787e+08	1.31304e+08	9.36537e+07	4.07089e+07	5.49427e+07	6.97448e+07	4.21125e+08	2.41775e+08	3.07609e+08	1.90661e+07	5.89508e+09	1.42395e+08	1.64374e+09	1.59477e+07	2.91363e+07	2.91363e+07	2.15572e+07	1.06581e+07	2.11577e+09	6.659e+06	2.442e+07
10_6	48	4.42199e+06	8.57581e+07	1.45762e+07	4.82932e+07	1.60842e+06	1.32144e+06	1.74146e+08	1.34506e+08	545693	8.89929e+08	1.96821e+08	3.64005e+08	2.9802e+09	3.07969e+06	1.88006e+09	4.71931e+08	4.25816e+08	2.93848e+09	1.92398e+09	2.96154e+08	2.3741e+08	4.74608e+07	1.27957e+09	1.47343e+08	4.60002e+09	6.68852e+07	6.68852e+07	1.11366e+08	1.86689e+08	1.49203e+08	4.11363e+08	2.00632e+08	2.43041e+07	4.7012e+08	2.95375e+08	3.72584e+08	1.27627e+08	4.68259e+09	1.01896e+08	3.73053e+09	2.70816e+07	7.32763e+08	7.32763e+08	1.32856e+08	7.99191e+06	8.78071e+08	2.77799e+06	1.41206e+07
10_8	52	1.62226e+06	9.11089e+07	4.17621e+07	5.30596e+07	4.33237e+06	2.34934e+06	2.25811e+08	2.58735e+07	3.5178e+06	4.0927e+09	3.89247e+08	3.06048e+08	2.39508e+09	2.21774e+07	1.94624e+09	4.97498e+08	8.67388e+08	2.68472e+09	1.17227e+09	1.99715e+08	2.60185e+08	3.39696e+08	1.58286e+09	1.92942e+08	8.82514e+09	7.99636e+07	7.99636e+07	7.04923e+07	2.31256e+08	1.27513e+08	4.76667e+08	2.07161e+08	4.74421e+06	4.51125e+08	3.83861e+08	4.836e+08	1.46842e+08	7.13622e+09	2.15521e+08	3.80788e+09	2.81875e+07	5.4944e+07	5.4944e+07	1.92127e+08	4.89868e+07	8.04425e+08	3.48298e+06	7.56069e+06
10_13	33	2.07107e+07	1.21788e+09	9.8577e+06	3.83075e+07	1.7323e+06	1.7323e+06	9.61976e+07	7.73858e+06	8.00578e+08	1.79106e+09	3.02589e+08	1.90965e+08	1.55082e+09	6.1054e+06	1.07704e+09	2.82422e+08	4.35656e+08	1.64107e+09	6.80411e+08	1.13746e+08	2.86144e+07	1.1375e+08	8.00271e+08	9.60585e+07	1.83489e+09	6.43452e+07	6.43452e+07	8.79609e+07	6.82958e+07	1.18035e+08	2.18438e+08	7.69579e+07	1.43892e+07	4.19255e+08	4.40195e+08	5.4652e+08	6.50916e+07	2.28957e+09	7.96021e+07	2.30228e+09	1.77005e+07	1.92165e+07	1.92165e+07	6.3453e+07	9.3121e+06	1.04597e+09	3.64812e+06	1.50202e+07
11_2	40	1.21381e+07	4.32537e+08	5.85353e+06	2.19227e+08	524590	342411	2.47487e+08	2.04545e+08	1.00906e+08	9.7288e+08	2.87496e+08	3.3247e+08	2.70202e+09	9.97891e+06	2.5149e+09	6.17416e+08	6.55393e+08	3.37852e+09	1.86768e+09	3.28631e+08	1.94574e+08	1.84224e+07	1.09806e+09	1.26401e+08	2.50256e+09	4.32901e+07	4.32901e+07	9.04949e+07	2.33636e+08	1.35443e+08	4.70185e+07	1.42289e+08	2.73433e+07	5.88173e+08	6.06585e+08	7.68793e+08	1.55574e+07	4.04939e+09	6.5163e+07	4.25567e+09	2.95933e+07	5.45014e+07	5.45014e+07	7.39836e+07	1.06657e+07	2.12923e+09	6.9394e+06	8.56925e+06
11_6	14	7.96145e+06	5.31029e+08	1.43484e+07	2.82836e+08	3.53758e+06	3.53758e+06	4.23267e+08	4.08986e+08	574529	1.12415e+09	8.22781e+08	4.05597e+08	3.36312e+09	1.84571e+07	9.8906e+08	2.51339e+08	6.44046e+08	3.93272e+09	2.49326e+09	4.30384e+08	8.61918e+08	1.85963e+07	9.91041e+08	1.1947e+08	2.59759e+09	4.4669e+07	4.4669e+07	1.43382e+08	3.66692e+08	1.58585e+08	5.72667e+07	1.07984e+08	3.03175e+07	1.91447e+08	3.23235e+08	4.0904e+08	1.88314e+07	7.11953e+09	1.05836e+08	4.65979e+09	3.4796e+07	7.29943e+07	7.29943e+07	7.74406e+07	6.35696e+06	3.02714e+09	1.00336e+07	1.08345e+07
11_8	71	3.32088e+06	1.44265e+08	4.68101e+07	6.01856e+07	6.18149e+06	3.64254e+06	3.29838e+08	4.50375e+07	2.70902e+06	1.16368e+09	3.29796e+08	4.26606e+08	3.4401e+09	4.24586e+07	5.09525e+09	1.27416e+09	6.97048e+08	3.3724e+09	3.59863e+09	6.22048e+08	6.84714e+07	8.13094e+07	1.61822e+09	1.98369e+08	6.96502e+09	1.37398e+08	1.37398e+08	1.23343e+08	1.4612e+08	1.09315e+08	2.71271e+08	1.13274e+08	2.3698e+07	4.46087e+08	4.57128e+08	5.79484e+08	8.92288e+07	6.59941e+09	3.73221e+08	4.67633e+09	3.33879e+07	2.31072e+07	2.31072e+07	1.6081e+08	4.30271e+06	1.61785e+09	5.81198e+06	8.24298e+06
12_2	16	1.76625e+07	4.75027e+08	5.85293e+06	3.51816e+07	1.60987e+08	1.60987e+08	9.97607e+07	4.8812e+06	4.32462e+08	8.08473e+08	2.48187e+08	2.20057e+08	1.79012e+09	2.31951e+06	2.36131e+09	5.93351e+08	4.35901e+08	2.08776e+09	1.16371e+09	2.01791e+08	1.39116e+07	6.31039e+07	6.99011e+08	8.26016e+07	2.45621e+09	1.13534e+08	1.13534e+08	1.30034e+08	1.22036e+08	1.28673e+08	8.30124e+07	2.08832e+08	3.11405e+07	8.54504e+08	3.80006e+08	4.73128e+08	2.62067e+07	3.59829e+09	8.24699e+07	2.42868e+09	1.78648e+07	2.09256e+07	2.09256e+07	4.86929e+07	1.36759e+06	1.72701e+09	5.97289e+06	2.36734e+07
12_6	35	2.83515e+07	6.40453e+08	3.81855e+07	4.08311e+07	7.75493e+06	7.75493e+06	2.846e+08	5.75648e+07	1.5338e+06	8.95913e+08	1.54245e+08	4.93995e+08	3.89263e+09	2.16205e+07	6.11643e+09	1.50305e+09	6.48375e+08	3.93446e+09	2.13771e+09	3.48274e+08	9.6482e+08	2.2604e+06	1.11252e+09	1.55378e+08	4.19086e+09	2.74579e+07	2.74579e+07	1.95081e+08	3.64518e+08	8.77181e+07	1.2033e+08	1.20881e+08	6.23538e+07	2.11349e+08	2.64186e+08	3.41812e+08	4.39667e+07	1.63019e+10	1.29997e+08	4.27536e+09	3.33835e+07	2.38062e+07	2.38062e+07	4.20564e+07	2.09351e+06	5.62708e+09	1.8413e+07	2.5979e+07
12_8	53	1.66284e+07	5.37092e+08	1.81173e+07	1.10886e+08	6.65299e+07	6.65299e+07	9.79488e+07	4.29004e+06	5.76858e+08	9.9856e+08	2.40054e+08	2.99058e+08	2.42989e+09	1.6562e+07	2.65258e+09	6.74213e+08	4.63328e+08	2.73032e+09	7.39922e+08	1.11798e+08	6.80805e+07	7.48577e+07	9.92604e+08	1.13737e+08	1.78041e+09	7.31625e+07	7.31625e+07	6.85696e+07	5.01056e+07	1.79003e+08	4.27145e+07	2.67136e+08	1.24145e+07	1.67793e+08	5.34612e+08	6.50705e+08	1.27389e+07	2.58346e+09	4.68566e+07	3.50696e+09	2.13532e+07	5.56818e+07	5.56818e+07	4.00578e+07	7.81749e+06	3.71175e+08	1.3588e+06	1.15825e+07
13_2	55	4.33436e+07	2.2085e+08	5.22151e+06	4.80965e+07	4.59112e+07	4.59112e+07	4.1443e+07	5.71418e+07	6.88055e+07	6.52673e+08	2.11113e+08	2.12013e+08	1.74626e+09	1.74432e+07	1.26327e+09	3.61065e+08	1.99162e+08	1.47767e+09	4.14827e+08	7.30821e+07	8.15044e+07	3.12723e+07	7.2678e+08	8.04602e+07	9.03434e+08	2.03003e+07	2.03003e+07	2.09556e+08	2.67518e+07	9.9551e+07	3.75602e+07	1.04369e+08	4.94081e+07	5.15261e+07	3.59745e+08	4.38369e+08	1.12993e+07	1.47058e+09	4.17457e+07	2.1169e+09	1.46606e+07	2.99037e+07	2.99037e+07	4.75381e+07	816572	1.96103e+09	6.81745e+06	2.86769e+07
13_6	49	1.26134e+07	2.18943e+08	2.11413e+07	6.51539e+07	3.31825e+07	3.31825e+07	1.23207e+08	1.21353e+07	9.44973e+07	1.47268e+09	3.22485e+08	4.3157e+08	3.58973e+09	6.39189e+06	3.13374e+09	7.8654e+08	6.03309e+08	4.69552e+09	9.6199e+08	1.72492e+08	1.17357e+08	1.0512e+08	1.48755e+09	1.65278e+08	1.72507e+09	7.7608e+07	7.7608e+07	1.23464e+08	8.31959e+07	3.32079e+08	2.44735e+08	1.67305e+08	1.92027e+07	3.43358e+08	7.95628e+08	9.697e+08	6.88254e+07	3.65685e+09	4.78043e+07	5.71753e+09	3.78438e+07	4.02171e+07	4.02171e+07	1.03276e+08	2.08433e+07	7.57639e+08	5.49932e+06	1.55732e+07
13_8	38	1.63718e+07	6.06136e+07	8.34808e+06	1.87817e+07	7.61357e+07	7.61357e+07	4.07574e+06	1.12237e+07	3.0375e+07	8.28893e+08	5.06629e+07	3.12076e+08	2.54662e+09	4.77892e+07	1.7132e+09	4.4444e+08	3.45107e+08	3.54512e+09	5.37215e+08	9.12318e+07	4.38586e+07	1.72109e+07	8.04223e+08	9.14296e+07	1.44463e+09	2.44219e+07	2.44219e+07	2.15819e+08	5.34999e+07	2.2378e+08	8.48825e+07	1.64416e+08	4.26488e+07	7.89082e+08	6.6266e+08	7.78433e+08	2.42127e+07	2.24386e+09	4.88187e+07	4.00834e+09	2.69692e+07	2.84952e+07	2.84952e+07	5.66973e+07	7.06747e+06	1.26005e+09	4.53954e+06	3.37708e+07
13_13	26	5.99021e+07	3.55295e+08	7.08071e+06	2.71388e+07	2.46314e+07	2.46314e+07	7.03714e+07	3.84994e+06	8.8176e+07	6.98363e+08	2.07183e+08	2.42809e+08	1.96698e+09	1.3355e+07	1.55098e+09	4.04865e+08	2.74632e+08	1.70999e+09	6.25747e+08	1.13029e+08	7.57307e+07	3.62643e+07	8.15568e+08	9.62679e+07	1.08337e+09	6.73748e+07	6.73748e+07	2.76315e+08	2.30212e+07	1.36277e+08	6.06519e+07	5.35144e+07	9.35986e+07	1.97395e+08	4.39395e+08	5.31494e+08	1.70396e+07	1.45436e+09	2.99728e+07	2.62442e+09	1.7735e+07	2.00315e+07	2.00315e+07	4.43611e+07	3.62926e+06	2.19384e+09	8.75638e+06	4.61033e+07
14_2	49	1.68306e+06	1.95902e+07	3.37456e+07	3.7369e+07	3.18201e+07	3.18201e+07	9.3402e+06	5.51642e+06	8.65231e+07	1.60538e+09	2.59754e+07	7.67702e+08	6.28943e+09	404820	1.41552e+09	3.72692e+08	8.86324e+08	7.61487e+09	1.60777e+09	2.8076e+08	5.48292e+06	1.56265e+07	1.66947e+09	1.83945e+08	2.7488e+09	7.34399e+07	7.34399e+07	1.59408e+08	1.3084e+08	3.08068e+08	6.82367e+07	1.98272e+08	4.23361e+07	1.93662e+09	1.7273e+09	2.05565e+09	1.94521e+07	5.3877e+09	5.73918e+07	9.53937e+09	6.20168e+07	3.09418e+07	3.09418e+07	5.51103e+07	3.26077e+06	5.25286e+09	1.93052e+07	3.58384e+07
14_6	27	7.49409e+06	2.2247e+08	1.16448e+07	2.04093e+07	3.38321e+06	3.38321e+06	8.90793e+07	4.54241e+06	7.54674e+07	1.02631e+09	1.49287e+08	3.6117e+08	3.00378e+09	2.41835e+06	2.46788e+09	5.97491e+08	5.46024e+08	4.02786e+09	1.03746e+09	1.86817e+08	1.67592e+07	1.01491e+08	1.16752e+09	1.24724e+08	1.8656e+09	1.2835e+08	1.2835e+08	1.17214e+08	4.8961e+07	1.6256e+08	1.22552e+08	1.15577e+08	2.41341e+07	4.01779e+08	6.25536e+08	7.57486e+08	3.53098e+07	3.85404e+09	8.56519e+07	4.61198e+09	3.0158e+07	1.15154e+07	1.15154e+07	3.68371e+07	2.27435e+06	5.19186e+08	1.54714e+06	2.04376e+07
14_8	64	4.59734e+06	3.23618e+07	6.33392e+07	6.40517e+06	3.66937e+06	3.01467e+06	5.37465e+06	1.56208e+08	3.90065e+06	2.22894e+08	9.9831e+06	2.0626e+08	1.0873e+08	1.81228e+07	1.18606e+08	3.7861e+07	5.068e+07	1.55258e+08	6.98723e+07	2.00245e+08	1.52721e+07	7.04539e+06	2.84435e+07	1.04431e+07	4.20633e+08	2.78749e+06	2.78749e+06	6.91398e+06	3.75972e+08	5.89169e+06	1.05236e+07	2.95145e+07	4.29758e+06	8.01507e+07	5.73387e+06	9.86102e+06	5.31361e+07	8.5178e+10	6.46647e+08	1.39449e+08	4.53074e+06	6.1622e+06	6.10903e+06	3.89645e+06	6.8256e+06	1.375e+08	2.06017e+06	4.43449e+06
14_13	45	6.4125e+06	1.88892e+07	1.02267e+08	6.04486e+06	3.08684e+06	2.53608e+06	3.64207e+07	6.00778e+07	3.7053e+06	4.89308e+08	9.74789e+06	4.8135e+07	1.05188e+08	2.71208e+07	9.9147e+07	2.72557e+07	2.70111e+08	1.67046e+08	1.08152e+08	1.36345e+08	2.16515e+07	7.23098e+06	1.62037e+07	3.41076e+07	1.58663e+08	6.60423e+06	6.59961e+06	9.6235e+06	5.35206e+08	5.50768e+06	3.49122e+07	2.39147e+07	5.00159e+06	1.69677e+08	1.69112e+07	1.19799e+07	4.72458e+07	8.80506e+10	5.94528e+08	9.77438e+07	1.74203e+07	6.37477e+06	6.31976e+06	3.10126e+06	7.32395e+06	8.54821e+07	2.09653e+06	4.61354e+06
15_2	25	3.07181e+06	1.78342e+07	1.0295e+08	6.65039e+06	6.09529e+06	5.40353e+06	5.10857e+06	5.38926e+07	4.79196e+06	4.31293e+08	9.12115e+06	8.42878e+07	4.53954e+07	1.81081e+07	3.10361e+07	1.19185e+07	8.94905e+07	1.02567e+08	4.6699e+07	6.92814e+07	1.00574e+07	6.51555e+06	5.89712e+06	4.04015e+06	1.012e+08	4.96681e+06	4.9592e+06	5.51557e+06	1.91042e+08	4.95646e+06	3.39998e+06	3.05086e+07	3.52867e+06	6.34133e+07	4.60376e+06	4.58873e+06	2.37863e+08	8.0376e+10	7.52044e+08	5.90193e+07	2.64944e+07	8.55881e+06	7.94001e+06	3.1856e+06	7.89837e+06	3.6272e+07	1.9124e+06	3.78929e+06
15_6	39	3.59567e+06	2.87236e+07	2.76859e+07	6.68427e+06	3.55005e+06	2.91665e+06	1.13965e+07	7.07045e+07	4.12247e+06	2.47835e+08	1.00633e+07	5.18212e+07	1.19549e+08	1.87178e+07	1.78417e+08	4.7449e+07	7.0061e+07	2.16113e+08	6.36638e+07	1.46285e+08	2.63956e+07	6.92748e+06	2.89987e+07	8.68932e+06	3.0803e+08	4.18183e+06	4.18183e+06	7.68252e+06	3.44807e+08	5.41738e+06	8.54082e+06	9.76229e+06	3.76222e+06	8.82571e+07	6.73714e+06	1.04095e+07	3.807e+07	9.44112e+10	6.67807e+08	1.47818e+08	5.08886e+06	6.36975e+06	6.36975e+06	6.81736e+06	6.64036e+06	8.59815e+07	2.12667e+06	4.10027e+06
15_8	36	1.42966e+06	3.74956e+07	7.03938e+07	6.31913e+06	2.85e+06	2.3415e+06	1.3556e+08	2.35067e+07	1.99287e+07	2.69611e+09	5.7236e+07	4.92256e+08	4.04364e+09	1.80153e+07	2.66366e+09	6.77866e+08	9.26954e+08	5.18775e+09	8.72475e+08	1.48749e+08	1.67497e+08	1.97635e+07	1.76691e+09	2.10582e+08	7.0449e+09	1.17805e+08	1.17805e+08	1.41245e+08	4.22844e+08	1.50841e+08	4.38908e+08	2.16249e+08	2.32393e+07	7.43771e+08	5.00302e+08	6.21673e+08	1.33246e+08	1.21444e+10	9.09449e+07	6.01203e+09	4.31688e+07	1.70026e+07	1.70026e+07	1.94607e+08	4.71956e+07	4.02041e+08	1.93914e+06	2.33446e+07
15_13	41	1.86997e+07	3.55774e+08	2.81326e+07	5.28183e+06	1.67637e+06	1.67637e+06	6.04195e+07	9.88573e+06	8.28561e+07	2.20147e+09	6.71403e+07	1.72476e+08	1.38655e+09	3.71098e+06	1.68019e+09	4.184e+08	3.99969e+08	1.46735e+09	7.83217e+08	1.39692e+08	1.56718e+08	1.48207e+07	7.90129e+08	9.5014e+07	2.68912e+09	1.0794e+08	1.0794e+08	7.33439e+07	1.82348e+08	6.81167e+07	6.45438e+07	2.57776e+08	1.63993e+07	4.43665e+08	2.13476e+08	2.66562e+08	2.08602e+07	3.55709e+09	7.47565e+07	1.81285e+09	1.40498e+07	2.37473e+07	2.37473e+07	1.00641e+08	1.96246e+07	5.62995e+08	2.41482e+06	1.32177e+07
16_2	57	1.50094e+07	7.43912e+08	3.86224e+07	6.12325e+06	2.19889e+06	1.62552e+06	4.66482e+07	4.66771e+07	2.61058e+07	9.49104e+08	2.98233e+07	8.92864e+07	5.29259e+08	6.63037e+06	1.0632e+09	2.85668e+08	2.21783e+08	4.46029e+08	1.05427e+09	2.2226e+08	4.19859e+08	5.30326e+06	1.84698e+08	2.30438e+07	1.48657e+09	1.09656e+07	1.09656e+07	7.02596e+07	2.68925e+08	2.69044e+07	2.19409e+07	6.79782e+07	2.13378e+07	1.35827e+08	6.74639e+07	9.41083e+07	5.45841e+08	6.55509e+10	5.94586e+08	6.03605e+08	8.49288e+06	3.0998e+08	3.0998e+08	2.57453e+07	6.13034e+06	1.6392e+09	3.73655e+06	9.93969e+06
16_6	66	1.1434e+07	4.4022e+08	7.25708e+07	2.40694e+07	3.16514e+06	2.10416e+06	1.21994e+08	1.78792e+08	3.28536e+06	8.40348e+08	7.23621e+07	2.48124e+08	1.91351e+09	1.16985e+07	4.31961e+09	1.0751e+09	3.3187e+08	2.24982e+09	1.20081e+09	2.21417e+08	5.08802e+08	4.44874e+06	4.82149e+08	1.12036e+08	5.70096e+09	1.72409e+07	1.72409e+07	1.05503e+08	3.28826e+08	4.57281e+07	1.10159e+08	1.49439e+08	3.34307e+07	2.15695e+08	3.90856e+07	4.86317e+07	4.18781e+07	5.97123e+10	7.48085e+08	2.2968e+09	9.25403e+06	6.48742e+08	6.48742e+08	5.56495e+07	4.19201e+06	1.09079e+09	7.08517e+06	1.99054e+07
16_8	65	1.04447e+07	1.15636e+08	5.67073e+07	5.27875e+06	2.94309e+06	2.41798e+06	6.62784e+07	1.16339e+08	2.07784e+06	1.26227e+09	2.89352e+07	2.24836e+08	1.60869e+09	2.59819e+07	2.69268e+09	6.5631e+08	3.49898e+08	1.64137e+09	1.18766e+09	1.57159e+08	2.95063e+08	2.20518e+07	4.8253e+08	8.45511e+07	6.08969e+09	1.40441e+07	1.40441e+07	8.71265e+07	2.19561e+08	7.69398e+07	8.5256e+07	1.39063e+08	2.26925e+07	4.47101e+08	7.24808e+07	8.72403e+07	3.90904e+07	4.91937e+10	4.5699e+08	1.98997e+09	2.06075e+07	1.3967e+08	1.3967e+08	5.71643e+07	3.65388e+06	5.967e+08	4.04733e+06	7.80573e+06
16_13	17	3.19534e+07	1.01587e+09	3.44606e+07	1.91939e+07	2.71988e+06	1.77694e+06	8.32171e+07	1.05531e+08	1.72324e+08	1.76964e+09	1.27432e+08	1.16125e+08	8.73034e+08	4.6943e+07	2.13865e+09	5.56473e+08	5.07782e+08	8.24145e+08	2.53353e+09	4.06903e+08	7.45915e+08	2.3775e+07	1.84625e+08	3.73002e+07	3.90012e+09	1.96215e+07	1.96215e+07	5.42371e+07	6.6538e+08	2.67944e+07	3.85067e+07	1.25446e+08	1.83303e+07	5.31794e+08	1.21974e+08	1.58766e+08	2.70548e+08	4.81877e+10	2.82831e+08	8.29791e+08	3.9322e+06	1.07017e+09	1.07017e+09	3.18063e+07	3.6268e+06	1.08328e+09	4.56484e+06	1.04345e+07
17_2	21	1.35998e+07	9.92649e+07	1.0977e+07	2.19956e+07	1.40375e+06	1.40375e+06	9.49842e+07	5.77749e+06	2.41202e+08	8.78184e+08	7.36684e+07	2.44461e+08	1.98842e+09	497247	1.85666e+09	4.75187e+08	3.79798e+08	2.38587e+09	9.46422e+08	1.68975e+08	1.96743e+07	2.24813e+07	9.59214e+08	1.04684e+08	1.55657e+09	6.07384e+07	6.07384e+07	1.094e+08	3.10136e+07	1.0516e+08	2.62729e+07	1.23835e+08	2.40783e+07	4.41588e+08	4.68617e+08	5.78649e+08	7.71415e+06	2.34855e+09	4.93178e+07	2.73667e+09	1.95839e+07	1.34656e+07	1.34656e+07	4.2368e+07	2.87707e+06	1.9281e+09	7.09961e+06	1.68664e+07
17_6	63	5.29918e+06	8.05791e+07	4.32864e+07	2.50461e+07	5.85278e+06	4.80851e+06	1.8839e+08	6.42276e+06	863721	1.7291e+09	1.29499e+08	4.69997e+08	3.90582e+09	2.06127e+06	3.17651e+09	7.77993e+08	6.5179e+08	4.46009e+09	1.52468e+09	2.64875e+08	7.26023e+06	3.72037e+07	1.74446e+09	1.96255e+08	4.04905e+09	1.95644e+08	1.95644e+08	1.81191e+08	9.57588e+07	1.98814e+08	1.35587e+08	2.50242e+08	3.70697e+07	4.31143e+08	4.91839e+08	6.12509e+08	3.81334e+07	5.238e+09	8.63377e+07	5.46086e+09	3.933e+07	1.88491e+07	1.88491e+07	1.20588e+08	3.89453e+07	1.20222e+09	4.57605e+06	2.39291e+07
17_8	68	4.82227e+06	4.95215e+06	1.55772e+07	6.54188e+06	3.2644e+06	2.68196e+06	2.99134e+07	6.35122e+07	3.88007e+06	2.16301e+08	9.61423e+06	3.25667e+07	9.7211e+07	2.13061e+07	8.32679e+07	1.5053e+07	1.55249e+08	9.93323e+07	3.00683e+07	1.7712e+08	1.47964e+07	7.00943e+06	1.14331e+07	3.77016e+07	1.18751e+08	1.94508e+06	2.34189e+06	4.54269e+06	4.13349e+08	5.5698e+06	3.80277e+07	2.19944e+07	4.52632e+06	1.41174e+08	4.56193e+06	4.44269e+06	6.24087e+08	9.45511e+10	5.93594e+08	9.19942e+07	1.09707e+07	6.17689e+06	6.12359e+06	3.55918e+06	7.36501e+06	8.64149e+07	2.01028e+06	4.41128e+06
17_13	18	7.82983e+06	7.45968e+07	1.77249e+07	2.10785e+07	1.31939e+07	1.31939e+07	1.0604e+08	4.61122e+06	1.65604e+08	1.33334e+09	4.48193e+07	2.74283e+08	2.28438e+09	591295	1.58065e+09	3.88894e+08	3.79636e+08	2.64804e+09	7.85192e+08	1.28436e+08	4.93015e+06	3.09014e+07	9.71409e+08	1.09076e+08	1.77415e+09	7.95719e+07	7.95719e+07	7.95557e+07	4.97128e+07	1.2711e+08	5.68119e+07	1.06314e+08	1.90053e+07	2.12408e+08	5.15643e+08	6.48889e+08	1.59608e+07	2.19886e+09	3.76903e+07	3.10427e+09	2.16892e+07	1.82942e+07	1.82942e+07	6.28133e+07	3.55488e+06	2.17769e+09	7.809e+06	1.55215e+07
18_2	32	4.00865e+07	1.12372e+08	2.26169e+07	1.71684e+07	9.42617e+06	9.47455e+06	3.20451e+08	1.45657e+07	5.90999e+07	1.63497e+09	7.33821e+07	5.26145e+08	4.29453e+09	1.1853e+06	2.45802e+09	6.30749e+08	9.59433e+08	5.4588e+09	1.37673e+09	2.37468e+08	1.17525e+07	1.32368e+07	1.24267e+09	1.37935e+08	2.57174e+09	6.93513e+07	6.93513e+07	2.17926e+08	9.15449e+08	1.83004e+08	5.25893e+08	6.31211e+07	6.32658e+07	5.06647e+08	6.39377e+08	7.82483e+08	1.47609e+08	4.69004e+09	2.60349e+07	6.08366e+09	3.97619e+07	1.06274e+08	1.06274e+08	2.46728e+07	1.37337e+07	1.67842e+09	5.92211e+06	5.51456e+07
18_6	39	2.04062e+07	2.48872e+08	2.51521e+07	1.93854e+07	1.30852e+06	1.30852e+06	1.73942e+08	8.89196e+08	622834	4.61163e+09	4.99477e+07	1.24852e+09	1.03779e+10	6.48701e+06	4.06293e+09	1.00624e+09	4.48858e+08	1.04443e+10	1.33415e+09	2.18885e+08	4.90011e+09	1.67291e+07	1.52975e+09	1.79543e+08	7.16915e+09	7.7273e+06	7.7273e+06	3.96126e+08	4.36724e+09	1.25396e+08	4.15921e+08	6.02421e+08	3.26099e+08	3.07373e+09	6.21147e+08	7.84701e+08	1.22067e+08	8.60737e+09	9.88048e+07	1.43847e+10	9.60353e+07	3.27009e+09	3.27009e+09	1.62054e+08	3.65958e+07	5.14659e+07	7.41332e+06	1.47843e+08
18_8	37	1.66521e+07	2.29633e+08	6.07332e+07	4.29367e+06	3.65874e+06	2.3123e+06	1.00994e+09	2.72289e+08	2.62244e+06	2.8031e+09	1.40025e+07	4.57939e+08	3.56013e+09	9.48039e+06	1.019e+10	2.58208e+09	3.11533e+09	2.95181e+09	2.23232e+09	4.05952e+08	2.33281e+08	1.89481e+07	5.33117e+08	6.74272e+08	9.14177e+09	3.89282e+06	3.89282e+06	8.11812e+07	5.72277e+09	4.13119e+07	6.84745e+08	2.05039e+08	2.94441e+07	8.65357e+09	6.89495e+07	8.67817e+07	2.11755e+08	4.06211e+10	3.8699e+08	3.35864e+09	4.34211e+07	2.5964e+08	2.5964e+08	1.04869e+08	4.59732e+06	3.29452e+08	8.31246e+06	3.27485e+07
18_13	47	1.13741e+08	5.97418e+08	1.43061e+07	2.27984e+07	1.88877e+06	1.88877e+06	2.57108e+08	1.45928e+09	1.4331e+08	1.81983e+09	1.82067e+08	2.93106e+08	2.42917e+09	8.32341e+06	2.66067e+09	6.51878e+08	7.05957e+08	2.37398e+09	1.04437e+09	1.79761e+08	1.28998e+09	1.70658e+07	5.43431e+08	6.82552e+07	2.8787e+09	1.35419e+07	1.35419e+07	2.72912e+08	3.09464e+09	1.10293e+08	1.75844e+08	3.73817e+08	2.44509e+08	2.84444e+09	6.80194e+08	8.53316e+08	5.18263e+07	7.91931e+09	5.88489e+07	3.44943e+09	2.18788e+07	2.30622e+08	2.30622e+08	6.45827e+07	4.03131e+07	3.81041e+08	2.21615e+06	8.82073e+07
19_2	28	1.56147e+08	6.31125e+08	1.96382e+07	2.42197e+07	1.24774e+06	769284	5.82121e+08	1.75492e+08	3.89452e+08	2.30715e+09	6.45787e+07	5.81089e+08	4.66858e+09	1.0584e+07	4.93106e+09	1.2752e+09	2.95369e+08	5.86622e+09	2.35586e+09	4.39402e+08	1.26479e+08	9.36004e+06	1.60935e+09	2.07863e+08	3.66245e+09	9.79166e+06	9.79166e+06	7.26718e+08	6.81464e+08	1.09615e+08	3.46612e+08	5.3878e+07	7.61051e+07	7.67201e+08	1.00433e+09	1.26561e+09	1.11779e+08	2.51783e+10	1.67516e+08	6.39305e+09	4.61387e+07	1.88087e+07	1.88087e+07	1.57605e+07	4.35328e+06	1.52915e+09	3.96238e+06	4.70863e+07
19_6	36	3.21596e+07	1.42001e+08	5.72811e+07	1.56333e+07	5.38116e+06	5.38116e+06	1.39346e+08	4.98177e+08	2.79064e+06	2.82884e+09	6.4854e+06	3.71596e+08	2.86186e+09	1.0788e+07	1.69176e+09	4.32405e+08	5.44961e+08	4.36452e+09	1.28509e+09	2.17311e+08	4.9664e+08	4.69e+06	8.45424e+08	1.45667e+08	1.27384e+10	7.23391e+06	7.23391e+06	1.5867e+08	1.65118e+09	5.45169e+07	1.43368e+08	1.38046e+08	8.041e+07	9.99662e+08	1.67947e+08	2.08153e+08	6.16224e+07	3.05389e+10	4.43945e+08	3.19302e+09	3.54582e+07	5.1659e+07	5.1659e+07	1.70265e+08	4.5344e+06	1.53223e+08	1.44162e+06	2.51488e+07
19_8	75	4.48687e+06	3.2356e+08	7.28527e+07	5.51645e+06	3.32906e+06	2.73508e+06	2.76256e+08	1.29658e+08	3.48432e+06	1.2242e+09	8.61111e+06	2.29846e+08	1.62096e+09	1.58857e+07	2.51013e+09	6.36442e+08	4.11077e+08	1.4175e+09	1.12935e+09	2.00448e+08	1.35882e+08	6.13924e+06	2.07209e+08	9.70571e+07	3.29574e+09	4.51697e+06	4.46288e+06	2.81153e+07	1.53193e+09	7.00271e+06	9.79574e+07	6.17589e+07	1.44034e+07	1.70173e+09	7.33906e+06	2.01175e+07	4.92248e+07	8.18525e+10	5.14348e+08	1.37103e+09	3.33026e+07	3.64752e+07	3.64752e+07	4.01498e+07	6.2866e+06	1.75402e+08	1.79396e+06	8.73304e+06
19_13	43	9.47075e+06	3.37117e+08	3.14815e+07	5.16038e+06	2.62627e+06	2.14488e+06	4.54672e+08	1.55124e+08	1.5782e+07	4.18978e+09	1.64729e+07	3.51975e+08	2.71289e+09	2.5131e+07	3.79879e+09	9.5809e+08	1.3449e+09	2.53648e+09	2.81593e+09	5.27599e+08	1.91043e+08	5.78881e+06	2.77414e+08	7.75691e+07	3.67572e+09	4.29824e+06	4.29824e+06	3.81548e+07	3.11327e+09	1.10267e+07	7.95406e+07	7.11929e+07	2.56997e+07	3.19511e+09	2.69075e+08	3.34941e+08	5.47958e+07	7.67237e+10	4.34664e+08	1.87765e+09	2.41084e+07	3.30594e+07	3.30594e+07	4.08938e+07	3.48499e+07	3.18444e+08	6.84123e+06	6.91954e+06
20_2	24	5.16037e+07	3.00084e+08	1.83505e+07	2.76308e+07	957512	857155	1.67004e+07	3.96633e+06	1.33192e+08	6.91447e+08	1.89719e+08	1.69355e+08	1.35041e+09	3.20269e+06	8.68396e+08	2.3622e+08	2.84886e+08	1.42196e+09	9.38725e+08	1.68424e+08	2.72481e+07	4.60953e+07	6.0609e+08	6.92886e+07	1.54066e+09	3.78268e+07	3.78268e+07	2.04908e+08	6.76599e+07	1.19147e+08	5.01692e+07	9.7911e+07	5.75696e+07	6.33043e+08	2.6086e+08	3.23724e+08	1.4558e+07	1.75439e+09	4.88391e+07	1.77942e+09	1.44587e+07	2.16785e+07	2.16785e+07	3.08571e+07	9.96609e+06	2.61669e+09	9.38807e+06	4.74381e+07
20_6	16	9.22035e+06	2.72841e+08	5.46724e+07	8.13155e+07	2.55989e+06	2.33113e+06	9.41013e+07	3.86459e+07	1.41895e+06	1.52761e+09	5.0219e+08	2.628e+08	2.10417e+09	3.52363e+07	1.99337e+09	5.00124e+08	4.63077e+08	2.33148e+09	9.93172e+08	1.7317e+08	2.60591e+08	6.81067e+07	8.70735e+08	1.09827e+08	1.22547e+10	7.60399e+07	7.60399e+07	1.07541e+08	2.7481e+08	8.25332e+07	1.23027e+08	2.29062e+08	2.93024e+07	4.53079e+08	1.06525e+08	1.32872e+08	4.32807e+07	3.11838e+10	1.48935e+08	2.7227e+09	2.08316e+07	4.20777e+07	4.20777e+07	8.505e+07	5.49333e+06	1.78695e+09	5.44171e+06	1.9584e+07
20_8	40	1.46666e+07	1.47067e+08	2.20244e+07	8.02743e+07	2.5727e+06	2.5727e+06	1.12925e+08	1.98508e+07	1.54572e+07	6.99488e+08	4.24439e+08	2.00063e+08	1.64241e+09	6.18706e+06	1.7451e+09	4.50575e+08	3.45894e+08	1.66015e+09	1.26052e+09	2.05101e+08	5.65536e+07	1.38542e+08	6.71759e+08	8.27462e+07	4.59798e+09	7.44838e+07	7.44838e+07	1.05417e+08	1.23545e+08	9.30899e+07	1.061e+08	1.74194e+08	1.86981e+07	1.94338e+08	2.55187e+08	3.19777e+08	3.14722e+07	9.61348e+09	7.68702e+07	2.45705e+09	1.66595e+07	2.29641e+07	2.29641e+07	4.62488e+07	1.89353e+07	1.99938e+09	7.22157e+06	1.25503e+07
20_13	31	5.92452e+07	9.19193e+08	3.37162e+07	9.0745e+07	4.07585e+06	4.07585e+06	6.83828e+06	5.13415e+06	2.0858e+08	1.07566e+09	3.78044e+08	2.16499e+08	1.80009e+09	4.72678e+06	1.61527e+09	4.00756e+08	3.17606e+08	2.00956e+09	8.9877e+08	1.5244e+08	3.54616e+07	1.16107e+08	6.64157e+08	1.02743e+08	2.56934e+09	6.30296e+07	6.30296e+07	1.40224e+08	1.06569e+08	1.06246e+08	1.04011e+08	1.51894e+08	4.59239e+07	7.20458e+08	3.51349e+08	4.36815e+08	3.02274e+07	1.82705e+09	3.35406e+07	2.63598e+09	1.90624e+07	2.54164e+07	2.54164e+07	3.99378e+07	1.07554e+07	1.07107e+09	3.71466e+06	2.85903e+07
21_2	33	3.07855e+07	4.64132e+08	1.54956e+07	2.60468e+07	4.32752e+06	4.32752e+06	8.54928e+07	9.3671e+07	6.814e+07	1.02565e+09	6.25932e+07	1.47714e+08	1.17603e+09	1.33091e+07	1.7423e+09	4.55757e+08	3.66899e+08	1.12034e+09	2.50981e+09	4.59691e+08	4.31656e+08	1.04581e+07	4.48696e+08	7.54459e+07	2.75049e+09	4.27787e+07	4.27787e+07	1.30143e+08	1.96424e+08	8.30356e+07	3.52129e+07	1.83882e+08	3.77117e+07	3.9424e+08	1.97982e+08	2.46135e+08	1.73959e+07	1.76773e+10	7.88211e+07	1.34936e+09	1.36178e+07	8.24401e+08	8.24401e+08	3.51763e+07	9.24984e+06	3.43515e+09	1.04791e+07	1.18778e+07
21_6	61	6.58251e+06	1.9511e+08	5.88891e+07	2.76835e+07	3.42424e+06	2.58684e+06	1.37209e+08	3.16634e+07	1.01217e+06	2.02444e+09	2.34352e+08	2.61273e+08	2.06817e+09	9.56514e+06	2.03762e+09	5.26719e+08	6.11778e+08	2.45138e+09	1.55793e+09	2.51641e+08	3.73183e+08	5.90108e+07	9.76695e+08	1.27461e+08	1.18863e+10	6.34564e+07	6.34564e+07	1.07012e+08	2.30474e+08	9.42131e+07	1.65008e+08	5.5365e+08	2.99301e+07	4.22697e+08	1.12773e+08	1.41919e+08	5.7523e+07	8.16685e+09	1.32897e+08	3.01594e+09	2.57868e+07	8.16162e+08	8.16162e+08	1.50026e+08	5.90195e+06	2.08701e+09	6.85807e+06	1.36506e+07
21_8	34	1.11416e+07	1.93742e+08	3.69026e+07	3.15671e+07	3.23949e+06	2.87081e+06	1.37848e+08	5.65926e+07	1.51259e+06	1.42338e+09	2.46566e+08	2.78961e+08	2.17402e+09	2.16649e+07	3.24313e+09	7.88062e+08	5.27225e+08	2.12027e+09	1.53976e+09	2.58407e+08	3.08104e+08	5.81647e+07	8.68702e+08	1.20537e+08	1.06195e+10	6.09806e+07	6.09806e+07	1.45633e+08	2.40617e+08	1.29489e+08	1.67549e+08	3.02144e+08	4.02401e+07	4.04399e+08	2.39589e+08	3.10646e+08	6.15077e+07	8.68102e+09	2.86677e+08	2.7322e+09	2.07294e+07	4.38672e+07	4.38672e+07	8.49328e+07	1.17867e+07	2.5232e+09	9.2199e+06	1.97676e+07
22_2	33	3.95237e+06	1.73014e+08	1.50311e+07	3.75827e+07	1.53286e+08	1.53286e+08	1.24008e+08	9.25048e+06	1.87322e+08	1.12233e+09	1.6443e+08	3.58999e+08	2.89177e+09	1.15296e+07	2.8675e+09	7.45576e+08	5.19331e+08	3.33269e+09	4.9422e+08	8.85127e+07	1.96796e+08	3.63468e+07	1.39472e+09	1.57688e+08	2.14001e+09	1.11647e+08	1.11647e+08	1.3772e+08	3.49825e+07	2.06892e+08	3.64535e+07	9.15631e+07	1.7468e+07	1.06698e+08	7.10638e+08	8.58629e+08	1.06102e+07	3.26602e+09	1.16947e+08	3.9474e+09	2.73713e+07	1.01704e+07	1.01704e+07	4.13056e+07	9.21536e+06	1.81227e+09	6.27236e+06	1.93774e+07
22_6	21	5.36805e+06	6.84437e+07	1.14616e+07	3.86986e+07	7.5317e+06	7.5317e+06	1.86074e+08	8.50228e+06	5.35594e+06	9.52589e+08	7.63039e+07	4.60474e+08	3.78985e+09	7.47289e+06	3.70894e+09	9.42755e+08	6.78716e+08	4.49834e+09	1.18969e+09	2.06414e+08	6.08694e+08	2.88958e+07	1.39275e+09	1.49065e+08	2.33155e+09	1.3953e+08	1.3953e+08	2.41667e+08	6.64073e+07	2.51477e+08	1.22901e+08	3.96117e+07	3.34406e+07	2.31382e+08	1.03935e+09	1.27886e+09	3.43361e+07	4.86573e+09	1.0958e+08	5.23682e+09	3.56066e+07	7.36551e+06	7.36551e+06	2.61746e+07	1.26397e+07	3.95348e+08	1.8195e+06	2.70785e+07
22_8	66	1.5567e+07	3.9497e+08	1.05913e+07	4.73152e+07	2.79289e+07	2.79289e+07	2.06424e+08	7.32951e+06	1.72851e+08	9.92948e+08	1.25939e+08	4.11667e+08	3.37319e+09	4.28471e+06	4.01272e+09	9.87284e+08	6.91151e+08	4.02151e+09	9.68076e+08	1.70809e+08	1.35509e+08	4.127e+07	1.51902e+09	1.67628e+08	2.97225e+09	1.36585e+08	1.36585e+08	1.2043e+08	4.91127e+07	1.9157e+08	8.82108e+07	1.0673e+08	1.77641e+07	1.9679e+08	8.87839e+08	1.07861e+09	2.62943e+07	4.86773e+09	3.44935e+07	4.95493e+09	3.32562e+07	5.61228e+06	5.61228e+06	6.52455e+07	1.16471e+06	9.77238e+08	3.25965e+06	1.25005e+07
22_13	43	5.03573e+07	3.56571e+07	1.90444e+07	2.96587e+07	2.75956e+07	2.75956e+07	1.19392e+08	2.69925e+06	9.86332e+07	1.02351e+09	1.31745e+08	2.72767e+08	2.25463e+09	8.73572e+06	2.06458e+09	5.09859e+08	4.17267e+08	2.7465e+09	6.44049e+08	1.08765e+08	3.03368e+07	3.74797e+07	1.01399e+09	1.18221e+08	2.13438e+09	4.92914e+07	4.92914e+07	1.49894e+08	6.11861e+07	1.36418e+08	5.14773e+07	1.54275e+08	4.88538e+07	1.66143e+08	5.60063e+08	6.86166e+08	1.49179e+07	3.19299e+09	2.97344e+07	3.23924e+09	2.12077e+07	2.42828e+07	2.42828e+07	6.38051e+07	1.36e+07	1.82486e+09	6.40924e+06	2.62252e+07
23_2	55	2.10656e+07	9.80685e+08	2.30709e+07	2.41198e+07	2.98388e+06	2.98388e+06	9.20602e+07	9.40417e+07	3.16586e+08	1.23485e+09	1.64919e+08	9.41965e+07	7.30787e+08	3.43596e+06	2.23595e+09	5.77756e+08	4.1901e+08	8.00008e+08	2.43684e+09	4.33653e+08	2.8624e+08	2.28258e+07	4.35694e+08	6.86589e+07	3.23218e+09	8.2882e+07	8.2882e+07	8.24876e+07	2.17006e+08	5.26302e+07	6.42988e+07	2.63396e+08	2.40836e+07	5.11257e+08	1.51077e+08	1.90836e+08	2.57778e+07	1.68394e+10	2.08207e+08	8.6183e+08	1.06684e+07	5.69399e+08	5.69399e+08	6.37634e+07	5.23999e+06	2.34121e+09	7.48232e+06	1.69907e+07
23_6	27	6.25974e+06	8.33558e+07	2.1696e+07	3.81324e+07	4.04984e+06	3.8082e+06	1.7683e+08	1.70143e+07	284236	1.07976e+09	2.31169e+08	4.17098e+08	3.43759e+09	5.16422e+06	2.81027e+09	7.06446e+08	5.20551e+08	4.03833e+09	1.3992e+09	2.40623e+08	5.09381e+07	1.13072e+08	1.72648e+09	1.89631e+08	3.78571e+09	1.55168e+08	1.55168e+08	2.01416e+08	2.20913e+08	2.13782e+08	8.84392e+07	2.96984e+08	4.29185e+07	5.50666e+08	4.55002e+08	5.7214e+08	2.573e+07	5.5854e+09	6.15464e+07	4.90812e+09	3.41502e+07	4.97043e+06	4.97043e+06	1.08272e+08	1.52428e+07	3.7348e+09	1.35727e+07	2.81757e+07
23_8	21	1.3247e+07	2.10782e+08	1.92054e+07	6.67369e+06	3.10628e+06	1.86331e+06	1.69548e+08	1.18662e+08	2.44546e+06	7.8127e+08	9.1939e+07	1.90125e+08	1.38809e+09	2.22794e+07	6.1318e+09	1.51688e+09	5.46342e+08	1.41475e+09	1.43556e+09	2.61304e+08	4.38728e+08	2.061e+07	6.45363e+08	5.70861e+07	7.45202e+09	1.92654e+07	1.92654e+07	1.07951e+08	4.5577e+08	6.09425e+07	5.77047e+07	2.12165e+08	4.29665e+07	5.38788e+08	7.37851e+07	8.99517e+07	3.23217e+07	5.32707e+10	3.73876e+08	1.66037e+09	2.79371e+07	2.62079e+07	2.62079e+07	9.92088e+07	4.20349e+06	1.16164e+09	3.95207e+06	1.95276e+07
24_2	37	3.81451e+07	2.73439e+08	7.67706e+06	6.03776e+07	1.74441e+09	1.74441e+09	1.6425e+08	5.61983e+06	1.663e+08	1.19195e+09	2.32174e+08	3.36079e+08	2.67509e+09	9.11764e+06	2.4797e+09	6.25059e+08	4.52683e+08	3.0784e+09	1.2637e+09	2.23638e+08	1.21031e+08	6.37042e+07	9.91435e+08	1.17501e+08	1.37045e+09	2.94703e+07	2.94703e+07	1.60203e+08	2.5735e+07	1.45908e+08	4.6634e+07	6.03861e+07	5.75103e+07	6.92563e+07	6.58733e+08	8.1468e+08	1.41728e+07	3.35204e+09	5.23329e+07	3.96223e+09	2.68623e+07	1.3593e+07	1.3593e+07	1.86187e+07	1.33428e+07	2.90798e+09	1.00285e+07	2.60028e+07
24_6	42	6.11957e+06	1.12101e+08	3.10068e+07	1.14836e+08	1.02757e+09	1.02757e+09	2.40727e+08	1.73151e+07	1.34237e+07	1.65406e+09	4.61817e+08	5.94016e+08	4.90919e+09	8.42746e+06	3.69174e+09	9.26382e+08	7.7204e+08	6.2648e+09	1.71664e+09	3.01488e+08	1.89826e+08	1.35033e+08	1.62772e+09	1.79017e+08	2.64136e+09	1.1021e+08	1.1021e+08	8.20771e+07	1.2295e+08	2.39767e+08	9.18939e+07	1.73352e+08	9.56894e+06	1.66418e+08	1.06291e+09	1.29718e+09	2.63668e+07	4.75171e+09	4.94561e+07	7.22296e+09	5.00018e+07	3.76672e+07	3.76672e+07	4.81043e+07	4.78384e+07	1.38383e+09	4.67608e+06	5.9107e+06
24_8	45	2.19742e+06	1.34057e+08	2.34551e+07	7.34824e+07	1.18956e+07	1.18956e+07	1.45505e+08	1.31765e+07	2.69671e+07	1.33728e+09	2.13095e+08	2.93169e+08	2.39227e+09	1.0219e+07	5.06204e+09	1.2075e+09	6.15e+08	2.27354e+09	1.88162e+09	3.04932e+08	9.09733e+07	6.69753e+07	7.19098e+08	8.19979e+07	5.74235e+09	1.03184e+08	1.03184e+08	4.56567e+07	8.36056e+07	1.00434e+08	4.43717e+07	2.54273e+08	5.82172e+06	8.51735e+07	5.42361e+08	6.83429e+08	1.33765e+07	4.09695e+09	1.09396e+08	3.1668e+09	2.19667e+07	3.31132e+07	3.31132e+07	5.56731e+07	3.34531e+07	4.31986e+08	1.62147e+06	4.22399e+06
24_13	51	6.22382e+07	3.46806e+08	2.30977e+07	2.5782e+07	5.7994e+08	5.7994e+08	6.42884e+07	4.08175e+06	1.46454e+08	6.60659e+08	1.08894e+08	1.86906e+08	1.54424e+09	5.18639e+07	2.00012e+09	5.14017e+08	2.44554e+08	1.67164e+09	9.15548e+08	1.5435e+08	6.493e+07	3.52621e+07	6.76969e+08	7.49515e+07	1.79035e+09	4.28492e+07	4.28492e+07	1.29898e+08	4.22264e+07	1.06118e+08	2.38002e+07	9.047e+07	6.26341e+07	1.08964e+08	3.25017e+08	4.01416e+08	7.7445e+06	1.84515e+09	3.02214e+07	2.00963e+09	1.45311e+07	1.09406e+07	1.09406e+07	3.48192e+07	2.40741e+07	1.56255e+09	5.84583e+06	3.18248e+07
25_2	18	3.74645e+06	3.19346e+06	8.46706e+06	3.72376e+06	3.60706e+06	2.96348e+06	8.50881e+06	4.47987e+07	3.30231e+06	3.69481e+08	6.25563e+06	5.40109e+06	9.53784e+06	2.13829e+06	2.51252e+08	8.19136e+07	8.61481e+07	3.53093e+06	2.66722e+08	9.33837e+07	5.74966e+07	3.95609e+06	7.28449e+07	1.05e+07	5.07081e+08	1.76752e+06	2.10581e+06	1.26411e+07	6.75517e+07	2.99028e+06	1.01148e+07	4.3773e+06	4.48034e+06	7.70244e+06	1.50277e+07	2.52905e+07	8.54188e+07	2.76612e+10	4.96996e+08	2.00206e+08	5.89079e+06	3.5247e+06	3.49428e+06	2.58771e+07	6.70586e+06	3.28101e+08	1.58532e+06	2.95961e+06
25_6	49	3.61622e+06	6.75483e+07	7.77821e+07	6.48539e+06	9.02753e+06	8.74809e+06	1.6152e+07	1.87386e+08	4.22964e+06	2.24528e+08	1.00741e+07	2.0872e+07	1.30277e+08	1.13675e+07	1.45663e+08	3.97e+07	7.45386e+07	2.12497e+08	1.2248e+08	5.83696e+07	3.54863e+07	7.20269e+06	2.69463e+07	1.18956e+07	4.15267e+08	3.40538e+06	3.40538e+06	5.67771e+06	1.99691e+08	5.21866e+06	1.17351e+07	8.72692e+06	3.78014e+06	7.69079e+07	4.3538e+06	4.3444e+06	4.24e+07	9.03362e+10	6.6572e+08	1.35861e+08	5.89554e+06	6.37369e+06	6.37369e+06	7.39396e+06	6.5594e+06	9.22606e+07	2.18442e+06	4.14633e+06
25_8	34	5.07226e+06	1.09281e+07	7.75768e+07	6.42726e+06	3.46637e+06	2.8479e+06	1.07818e+07	5.05944e+07	3.90017e+06	1.96038e+08	9.93154e+06	1.32182e+08	7.76692e+07	2.60358e+07	1.12718e+08	2.98152e+07	7.79327e+07	9.12672e+07	3.44962e+07	1.50271e+08	4.38616e+07	7.49361e+06	1.38407e+07	1.01146e+07	1.6155e+08	3.67115e+06	3.60776e+06	6.00148e+06	2.03904e+08	5.39761e+06	1.02305e+07	1.88273e+07	4.44637e+06	1.19826e+08	4.44584e+06	4.43974e+06	4.49871e+07	9.20845e+10	5.95086e+08	8.70306e+07	7.85659e+06	6.5323e+06	6.47593e+06	4.08136e+06	7.39924e+06	5.06722e+07	2.04473e+06	4.4253e+06
25_13	45	5.13024e+07	5.1926e+07	2.10614e+07	8.21167e+06	1.36005e+06	1.36005e+06	2.87091e+08	1.64088e+08	1.25234e+07	2.50976e+09	3.85052e+07	2.92955e+08	2.32693e+09	1.78947e+07	2.59548e+09	6.70783e+08	4.86959e+08	2.16753e+09	2.13103e+09	3.75772e+08	2.13665e+08	5.60498e+06	3.49687e+08	4.69615e+07	2.58134e+09	1.84043e+07	1.84043e+07	1.8411e+08	1.24146e+08	7.0898e+07	4.8212e+07	6.48722e+07	9.22343e+07	1.97426e+08	4.23981e+08	5.38859e+08	1.98498e+07	2.1898e+10	4.61392e+08	3.00239e+09	2.10936e+07	1.45687e+07	1.45687e+07	2.55895e+07	2.31151e+06	2.22358e+09	7.66922e+06	2.21859e+07
26_2	26	2.59254e+06	6.38951e+08	7.67892e+07	5.45867e+06	1.98e+06	1.44776e+06	2.94084e+07	1.20768e+08	2.59351e+07	1.25564e+09	1.98369e+07	7.36281e+07	3.33698e+08	2.83626e+07	8.23768e+08	2.16036e+08	1.79305e+08	3.61767e+08	8.79571e+08	1.92858e+08	3.11904e+08	4.89293e+06	7.84231e+07	1.92526e+07	9.3715e+08	1.72251e+07	1.72251e+07	1.72887e+07	3.57832e+08	9.30943e+06	1.85529e+07	7.1505e+07	2.93468e+06	2.09798e+08	5.37702e+07	6.55288e+07	5.00762e+08	6.22085e+10	5.36233e+08	4.16709e+08	1.69272e+07	3.28188e+08	3.28188e+08	1.87113e+07	5.58021e+06	6.65619e+08	2.06507e+06	3.29604e+06
26_6	12	6.39929e+06	3.49423e+08	2.4417e+07	5.96188e+07	2.46986e+06	2.31835e+06	3.87129e+08	2.33608e+08	1.03367e+06	9.93196e+08	2.59484e+08	3.12865e+08	2.43727e+09	1.64679e+07	6.09858e+09	1.50322e+09	8.60614e+08	2.42813e+09	2.20336e+09	3.7253e+08	1.44787e+09	4.73236e+07	1.12862e+09	1.56256e+08	9.20894e+09	1.52017e+08	1.52017e+08	1.64485e+08	4.40706e+08	1.20537e+08	1.8564e+08	4.35935e+08	4.1737e+07	4.98693e+08	2.13876e+08	2.66572e+08	6.90248e+07	7.32302e+09	1.86576e+08	2.80124e+09	2.27101e+07	2.85746e+09	2.85746e+09	7.78939e+07	1.70939e+06	1.57573e+09	5.8779e+06	3.66672e+07
27_2	36	6.99082e+06	4.40178e+08	1.69167e+07	6.0564e+06	2.19071e+06	1.74328e+06	1.72516e+09	1.95371e+08	1.21449e+07	3.46068e+09	1.95062e+07	3.50753e+08	2.4946e+09	6.69072e+06	6.96245e+09	1.74772e+09	6.50801e+08	5.06424e+09	4.62659e+09	8.3906e+08	4.32971e+07	5.72217e+06	3.75734e+08	2.93708e+08	3.73559e+09	4.6773e+06	4.6773e+06	3.97249e+07	2.85406e+09	1.29068e+07	3.12186e+08	5.55965e+07	1.21452e+07	3.80815e+09	8.32207e+08	1.04824e+09	1.10107e+08	4.42111e+10	6.09965e+08	7.67429e+09	7.68977e+07	5.97451e+07	5.97451e+07	3.2648e+07	6.03842e+06	7.97364e+08	1.64232e+06	1.09205e+07
27_6	28	3.7923e+07	8.3926e+08	8.27535e+06	2.05574e+07	1.79229e+07	1.79229e+07	9.90679e+08	6.93713e+07	1.8701e+06	1.0622e+09	1.49603e+08	3.42356e+08	2.75915e+09	7.83785e+06	4.12248e+09	1.03969e+09	4.2051e+08	2.67207e+09	1.53344e+09	2.69563e+08	6.19544e+07	1.27315e+07	7.69632e+08	9.98891e+07	8.09166e+09	6.99183e+07	6.99183e+07	1.79073e+08	1.32012e+09	8.6294e+07	2.13755e+08	1.61188e+08	8.02039e+07	1.33372e+09	1.35846e+08	1.73859e+08	7.253e+07	1.63728e+10	5.08051e+08	5.14801e+09	3.50535e+07	2.09931e+08	2.09931e+08	1.33616e+08	2.77408e+06	2.63877e+09	9.02271e+06	3.54521e+07
27_8	48	2.1439e+07	2.88597e+08	5.50119e+07	1.05063e+08	2.02192e+06	1.44293e+06	9.16672e+07	7.2095e+06	2.88818e+07	1.29871e+09	3.59253e+08	4.05766e+08	3.36417e+09	8.62469e+06	3.24431e+09	7.89794e+08	4.5032e+08	4.25475e+09	8.85926e+08	1.44831e+08	3.3607e+07	3.81287e+07	1.54602e+09	1.7422e+08	3.16821e+09	1.08006e+08	1.08006e+08	1.01191e+08	5.60299e+07	1.63731e+08	1.36414e+08	1.18474e+08	4.80177e+07	1.48236e+08	6.01992e+08	7.33888e+08	3.82384e+07	4.30257e+09	9.7093e+07	5.09402e+09	3.38181e+07	2.15963e+07	2.15963e+07	9.43448e+07	2.60946e+07	1.31465e+09	4.61957e+06	1.53759e+07
27_13	13	8.85159e+07	2.95144e+08	1.50936e+07	4.04603e+07	4.19991e+07	4.19991e+07	1.5809e+08	1.3897e+06	5.65004e+07	7.32792e+08	3.02983e+08	3.09232e+08	2.51917e+09	4.4041e+06	2.4471e+09	6.21755e+08	3.21407e+08	2.79047e+09	9.50568e+08	1.59276e+08	2.3276e+07	6.92355e+07	1.32261e+09	1.51594e+08	1.35162e+09	5.30599e+07	5.30599e+07	2.3268e+08	3.68864e+07	1.60157e+08	1.96433e+07	6.93551e+07	1.47329e+08	2.42259e+08	6.70826e+08	8.32939e+08	5.32623e+06	3.01144e+09	5.51474e+07	3.5144e+09	2.31557e+07	1.6956e+07	1.6956e+07	4.2534e+07	9.47614e+06	2.2833e+09	2.60258e+07	5.31406e+07
28_2	56	3.6428e+06	3.60552e+08	7.10013e+07	5.93987e+06	9.64582e+06	9.64582e+06	5.07352e+08	7.29986e+07	5.36857e+06	3.68184e+09	9.04322e+06	3.07722e+08	2.14709e+09	1.21788e+07	4.12083e+09	1.04873e+09	1.85422e+09	1.61504e+09	4.23668e+09	7.83702e+08	2.48564e+08	5.71105e+06	1.37134e+08	1.19979e+08	2.18783e+09	3.5951e+06	3.5951e+06	3.58052e+07	3.1977e+09	9.63646e+06	1.157e+08	8.28537e+07	1.14365e+07	3.65097e+09	4.94736e+08	6.02505e+08	7.45552e+07	8.09416e+10	6.34002e+08	1.85981e+09	3.62367e+07	7.93822e+06	7.93822e+06	3.42365e+07	3.385e+07	7.98804e+08	8.36245e+06	4.09551e+06
28_6	60	3.73581e+06	4.57414e+07	1.54742e+07	6.77229e+06	4.31091e+06	3.54175e+06	7.16693e+06	1.90274e+08	4.31937e+06	1.98715e+08	1.02378e+07	5.97652e+07	5.74301e+07	2.26737e+07	5.32238e+07	2.10506e+07	5.19116e+07	1.54188e+08	4.19187e+07	1.62957e+08	3.32744e+07	7.14896e+06	1.4e+07	7.26013e+06	1.6057e+08	2.12604e+06	2.4949e+06	9.07781e+06	2.21326e+08	5.68486e+06	7.16926e+06	1.26939e+07	3.9766e+06	1.08063e+08	4.40893e+06	4.39954e+06	6.19025e+08	9.83599e+10	7.12315e+08	1.34726e+08	6.24482e+06	6.11711e+06	6.06432e+06	3.86564e+06	6.78139e+06	9.37686e+07	2.32759e+06	4.30429e+06
28_8	65	5.16212e+06	7.97407e+06	2.72475e+07	6.95856e+06	3.57676e+06	2.76642e+06	6.62503e+06	5.9142e+07	3.82974e+06	1.89435e+08	9.79592e+06	6.46918e+07	5.76878e+07	2.58015e+07	8.56761e+07	2.58142e+07	5.66996e+07	1.45831e+08	3.07539e+07	1.26273e+08	2.61331e+07	7.24077e+06	6.51555e+06	7.47551e+06	1.54916e+08	2.12997e+06	2.49951e+06	5.13943e+06	3.03509e+08	5.65105e+06	7.56583e+06	2.07339e+07	4.61649e+06	1.02324e+08	4.47356e+06	4.46751e+06	3.71316e+07	9.14012e+10	6.51927e+08	6.53346e+07	4.67381e+06	6.20417e+06	6.15064e+06	5.86007e+06	7.29891e+06	3.40901e+07	2.24124e+06	4.4277e+06
28_13	3	6.66805e+06	1.9619e+07	9.20336e+07	6.22018e+06	3.39423e+06	2.46065e+06	7.53404e+06	9.08117e+07	3.63494e+06	3.64997e+08	9.87601e+06	2.31604e+07	5.2176e+07	2.19649e+07	6.8096e+07	2.22395e+07	1.19887e+08	8.29878e+07	6.99043e+07	6.67331e+07	2.56581e+07	7.16935e+06	7.06705e+06	4.60037e+06	1.35202e+08	6.53692e+06	5.35141e+06	4.7965e+06	2.92084e+08	5.21885e+06	4.72564e+06	1.98254e+07	5.0002e+06	1.08793e+08	6.6007e+06	6.40211e+06	3.6045e+07	8.77332e+10	5.61023e+08	2.9991e+07	9.27202e+06	6.36154e+06	6.30664e+06	6.74369e+06	7.11936e+06	5.65949e+07	1.99043e+06	4.51424e+06
29_2	72	1.26162e+07	2.00356e+08	1.15225e+07	1.19553e+07	6.56512e+06	6.56512e+06	9.13398e+07	1.93278e+07	7.9642e+07	6.13006e+08	4.46878e+07	1.16198e+08	9.1742e+08	8.92592e+06	1.61213e+09	4.07726e+08	2.88532e+08	8.14783e+08	1.07859e+09	1.88748e+08	4.24048e+08	1.29291e+07	4.84184e+08	5.84895e+07	1.97462e+09	6.82073e+07	6.82073e+07	6.89924e+07	1.41803e+08	5.99141e+07	9.23461e+06	9.93004e+07	3.30679e+07	3.08721e+08	1.7373e+08	2.16278e+08	5.76578e+06	4.05873e+09	6.64474e+07	1.03088e+09	7.02907e+06	1.50772e+07	1.50772e+07	7.50814e+07	2.56225e+06	1.38007e+09	5.7056e+06	1.04471e+07
29_6	32	3.86792e+06	7.25024e+07	1.66213e+07	1.64289e+07	4.28186e+06	4.28186e+06	1.0767e+08	3.44667e+07	1.05106e+06	8.18653e+08	4.73417e+07	1.67919e+08	1.28375e+09	7.83488e+06	2.10185e+09	6.35652e+08	3.78736e+08	1.40196e+09	1.20297e+09	2.04375e+08	2.68352e+08	7.02255e+06	5.25266e+08	6.21401e+07	5.94581e+09	5.2188e+07	5.2188e+07	6.97025e+07	2.08232e+08	5.76763e+07	5.77518e+07	1.83645e+08	1.75158e+07	7.2008e+08	9.36055e+07	1.22971e+08	2.3168e+07	5.29812e+10	9.93107e+07	1.71635e+09	1.67039e+07	2.24599e+07	2.24599e+07	9.08851e+07	2.89373e+06	6.45829e+08	2.46258e+06	1.1586e+07
29_8	48	1.6714e+06	1.46541e+08	2.53778e+07	9.24912e+06	3.33234e+06	2.73778e+06	7.25573e+07	2.10895e+07	864283	4.8857e+08	2.40957e+07	1.14328e+08	8.23141e+08	5.92756e+06	9.42115e+08	2.33137e+08	1.42446e+08	8.22336e+08	3.395e+08	6.18305e+07	5.90982e+08	7.24769e+06	4.309e+08	5.46663e+07	1.84656e+09	4.08064e+07	4.08064e+07	2.67508e+07	1.43609e+08	8.79764e+06	4.44308e+07	5.44336e+07	6.11205e+06	1.38048e+08	8.2955e+07	9.91352e+07	1.7066e+07	2.95072e+10	5.10184e+08	9.84728e+08	1.07309e+07	4.29492e+07	4.29492e+07	1.05809e+08	1.46214e+06	2.43098e+08	3.55186e+06	1.42851e+06
29_13	32	3.90851e+07	9.87461e+07	1.78316e+07	6.94063e+06	2.95345e+06	2.95345e+06	5.2074e+07	1.10787e+07	3.10368e+07	1.15697e+09	2.09063e+07	1.58974e+08	1.31637e+09	8.51758e+06	1.86449e+09	4.84751e+08	3.24345e+08	1.36604e+09	1.51864e+09	2.68095e+08	1.41991e+08	5.71275e+06	5.42253e+08	7.05809e+07	1.72669e+09	3.78171e+07	3.78171e+07	1.02806e+08	6.49385e+07	6.00935e+07	3.8181e+07	4.97406e+07	5.20775e+07	2.50045e+08	2.30753e+08	2.90056e+08	1.46073e+07	6.52358e+09	2.36493e+08	1.44115e+09	1.08758e+07	1.24601e+07	1.24601e+07	5.40028e+07	6.83914e+06	1.96389e+09	7.04956e+06	1.48457e+07
30_2	44	4.57693e+07	2.3614e+08	5.29352e+06	3.63804e+07	1.8812e+06	1.8812e+06	1.05502e+08	1.02967e+08	1.43949e+07	3.53172e+08	1.13147e+08	1.46348e+08	1.2006e+09	8.00925e+06	3.14732e+08	9.79445e+07	1.92296e+08	1.71613e+09	6.96279e+08	1.22643e+08	2.62501e+07	4.08007e+06	3.97819e+08	4.60504e+07	8.31039e+08	3.90491e+07	3.90491e+07	2.20728e+08	1.48296e+08	1.14447e+08	1.91052e+08	5.52579e+07	1.25759e+08	2.98753e+08	2.60357e+08	3.21924e+08	5.31683e+07	1.25596e+09	2.89159e+07	1.71603e+09	1.12853e+07	1.42124e+08	1.42124e+08	1.83162e+07	3.08009e+07	1.55533e+09	5.2687e+06	4.85532e+07
30_6	55	6.24989e+06	6.69912e+07	2.03845e+07	6.15264e+07	2.45253e+06	2.45253e+06	2.38297e+08	1.86524e+07	288240	1.56842e+09	3.04222e+08	5.1368e+08	4.32441e+09	1.20037e+07	5.95212e+09	1.42565e+09	6.49685e+08	5.29367e+09	1.57911e+09	2.47585e+08	6.15617e+07	1.46223e+08	1.64999e+09	1.76023e+08	4.4154e+09	1.14237e+08	1.14237e+08	1.93865e+08	3.3344e+08	2.38123e+08	8.30343e+07	2.08109e+08	4.22797e+07	5.94061e+08	4.4971e+08	5.9823e+08	2.61795e+07	4.06165e+09	1.05535e+08	5.60443e+09	3.58272e+07	1.2017e+08	1.2017e+08	3.78198e+07	4.96976e+07	6.62266e+08	2.38851e+06	2.18072e+07
30_8	29	7.51738e+06	4.58932e+07	5.45175e+06	7.92864e+07	1.30266e+06	1.07024e+06	1.52952e+08	4.05973e+07	1.00807e+07	6.86102e+08	2.61669e+08	3.08276e+08	2.52803e+09	4.01167e+07	3.64224e+09	8.81741e+08	4.21473e+08	2.71652e+09	1.07008e+09	1.69412e+08	5.85236e+07	9.34033e+07	1.17183e+09	1.43053e+08	2.67755e+09	8.86635e+07	8.86635e+07	1.4488e+08	6.00932e+07	1.71195e+08	1.40973e+08	9.25986e+07	2.16542e+07	1.4754e+08	5.45677e+08	6.74126e+08	4.04832e+07	3.84419e+09	1.04191e+08	3.26414e+09	2.38867e+07	3.10309e+07	3.10309e+07	4.74676e+07	6.94717e+06	8.84313e+08	3.03904e+06	1.61944e+07
30_13	56	6.32207e+06	1.12431e+07	5.50714e+07	5.99374e+06	4.41322e+06	4.15236e+06	9.24116e+06	5.70905e+07	3.6934e+06	4.48684e+08	9.71631e+06	2.72413e+07	3.98633e+07	3.9658e+07	7.78263e+07	2.31442e+07	1.39144e+08	5.75559e+07	5.98036e+07	1.33133e+08	1.81572e+07	7.23938e+06	6.38183e+06	3.30417e+06	1.06006e+08	2.82209e+06	2.97953e+06	4.68412e+06	3.18786e+08	5.42127e+06	3.1718e+06	2.42615e+07	4.91734e+06	8.00242e+07	4.52038e+06	4.51654e+06	3.04737e+07	9.21752e+10	5.52279e+08	7.11236e+07	4.30917e+06	6.17412e+06	6.12084e+06	3.32841e+06	7.38449e+06	5.48903e+07	1.93604e+06	4.59429e+06
31_2	71	1.49707e+07	2.73434e+08	1.90947e+07	2.93068e+07	1.07298e+06	1.07298e+06	2.02285e+07	6.00554e+06	1.88901e+08	8.84088e+08	1.03913e+08	2.28901e+08	1.87609e+09	5.84855e+06	2.53741e+09	6.15644e+08	3.74389e+08	2.05258e+09	8.77097e+08	1.44569e+08	6.69669e+07	5.50293e+07	8.61883e+08	9.74979e+07	2.58128e+09	8.01844e+07	8.01844e+07	9.42804e+07	6.49963e+07	1.03338e+08	7.52857e+07	1.90239e+08	2.49457e+07	7.52267e+08	3.26363e+08	4.05865e+08	2.2713e+07	2.25029e+09	8.11866e+07	2.38354e+09	1.81075e+07	2.61029e+07	2.61029e+07	4.26617e+07	2.81998e+07	1.53176e+09	5.17305e+06	1.35471e+07
31_6	60	6.04956e+06	9.01026e+07	4.11346e+07	2.84115e+07	1.03975e+07	8.54233e+06	2.32891e+08	5.55248e+07	544898	1.46619e+09	7.95842e+07	4.43473e+08	3.65998e+09	1.85403e+06	4.02418e+09	1.00612e+09	7.95624e+08	3.77812e+09	2.66293e+09	4.63222e+08	1.01452e+07	4.32001e+07	1.35061e+09	1.59568e+08	9.02596e+09	2.54889e+08	2.54889e+08	1.85456e+08	2.72467e+08	1.11602e+08	1.38234e+08	1.99188e+08	4.012e+07	4.73706e+08	3.99816e+08	5.1258e+08	4.10285e+07	6.27369e+09	2.14424e+08	4.83348e+09	3.51471e+07	1.33143e+07	1.33143e+07	5.51055e+07	2.37507e+07	8.61329e+08	3.45741e+06	1.75418e+07
31_8	66	3.6958e+06	1.94352e+07	2.45893e+07	1.91346e+07	5.69108e+06	2.75741e+06	1.37585e+08	3.18779e+07	613647	1.33659e+09	4.66159e+07	3.18212e+08	2.56503e+09	4.66552e+06	3.70068e+09	9.17878e+08	5.9946e+08	2.78184e+09	2.05947e+09	3.43089e+08	1.94496e+07	1.86068e+07	9.69144e+08	1.09639e+08	7.29195e+09	9.77328e+07	9.77328e+07	1.26893e+08	2.16582e+08	1.00149e+08	9.48911e+07	1.99538e+08	2.48747e+07	4.48509e+08	2.67145e+08	3.43338e+08	3.08018e+07	3.158e+10	2.34291e+08	3.2823e+09	2.66426e+07	2.88802e+07	2.88802e+07	6.14845e+07	1.57974e+07	7.75667e+08	1.76089e+06	1.28403e+07
31_13	28	5.15527e+07	6.6888e+08	4.43814e+06	2.08364e+07	4.25722e+06	4.25722e+06	3.82999e+07	2.06217e+07	8.35189e+07	8.58302e+08	7.17081e+07	1.40914e+08	1.09512e+09	3.35894e+06	2.41033e+09	6.1447e+08	3.88915e+08	1.15516e+09	1.88894e+09	3.37557e+08	9.09549e+06	9.5546e+06	5.92663e+08	7.65847e+07	4.4397e+09	1.88116e+08	1.88116e+08	1.61456e+08	1.6155e+08	5.76066e+07	2.26963e+07	1.66902e+08	4.7936e+07	6.68079e+08	3.07099e+08	3.89968e+08	9.05313e+06	9.65214e+09	7.51635e+07	1.33587e+09	9.55831e+06	7.18253e+06	7.18253e+06	2.61623e+07	1.40121e+06	1.87859e+09	7.15325e+06	1.59832e+07
32_2	70	2.71135e+07	5.35493e+08	1.79376e+07	7.51978e+07	9.21629e+06	9.21629e+06	3.65219e+07	3.94491e+06	3.24749e+08	4.71978e+08	2.17051e+08	1.3742e+08	1.12195e+09	1.68557e+06	1.10554e+09	2.76758e+08	2.15787e+08	1.2213e+09	4.62753e+08	7.88018e+07	1.07563e+07	4.41462e+07	5.08458e+08	5.91357e+07	1.48367e+09	7.44316e+07	7.44316e+07	1.02694e+08	4.94871e+07	1.05083e+08	2.72207e+07	1.64233e+08	2.85961e+07	9.27626e+07	2.55065e+08	3.15214e+08	8.13172e+06	1.85786e+09	4.45703e+07	1.46779e+09	1.02746e+07	2.06902e+07	2.06902e+07	3.34389e+07	1.14032e+07	1.36012e+09	4.71521e+06	2.53631e+07
32_6	32	4.05716e+06	1.46778e+07	7.26507e+07	6.22631e+06	3.5321e+06	2.20632e+06	1.05184e+07	9.59843e+07	4.09825e+06	2.31736e+08	9.63518e+06	1.23215e+08	6.26069e+07	4.3537e+07	9.56128e+07	3.14809e+07	7.26911e+07	9.48444e+07	4.04534e+07	1.43573e+08	2.76229e+07	7.19861e+06	9.83566e+06	1.21217e+07	1.79799e+08	5.44741e+06	5.44741e+06	5.82102e+06	4.4289e+08	5.45256e+06	1.2083e+07	2.70487e+09	4.05949e+06	1.34573e+08	4.18604e+06	4.17836e+06	4.2581e+07	8.65212e+10	6.91292e+08	9.81353e+07	1.39928e+07	8.31638e+06	7.29817e+06	4.95322e+06	6.60811e+06	6.51076e+07	1.97584e+06	4.24195e+06
32_8	87	1.97011e+07	8.43258e+08	2.20182e+07	1.41385e+08	1.07843e+07	1.07843e+07	7.00838e+07	6.64528e+06	5.89366e+08	8.2369e+08	1.9429e+08	2.60079e+08	2.18677e+09	2.3633e+06	2.56897e+09	6.29566e+08	3.70348e+08	2.89897e+09	7.97096e+08	1.28793e+08	1.04932e+07	4.01056e+07	9.48954e+08	1.08064e+08	1.84566e+09	7.11551e+07	7.11551e+07	5.29097e+07	8.34463e+07	1.2686e+08	1.6236e+07	1.81515e+08	1.23602e+07	9.01581e+07	4.50752e+08	5.57818e+08	4.82602e+06	2.56535e+09	8.43918e+07	3.2811e+09	2.16162e+07	1.93154e+07	1.93154e+07	5.02777e+07	7.95605e+06	7.42697e+08	2.31002e+06	1.1768e+07
32_13	16	5.42299e+06	1.88309e+08	2.1818e+07	4.62345e+07	1.47333e+07	1.47333e+07	6.76029e+07	4.08698e+06	1.07307e+08	5.47155e+08	1.57494e+08	1.89178e+08	1.53485e+09	3.38594e+06	1.67565e+09	4.12103e+08	2.28228e+08	1.6955e+09	7.28074e+08	1.24482e+08	2.03836e+07	4.07086e+07	7.9191e+08	9.24851e+07	1.7731e+09	6.37172e+07	6.37172e+07	6.13537e+07	6.25591e+07	8.95878e+07	6.51889e+07	9.50127e+07	1.19377e+07	7.2949e+07	3.04212e+08	3.86937e+08	1.85911e+07	3.18352e+09	8.4666e+07	2.02606e+09	1.47895e+07	9.50391e+06	9.50391e+06	4.60544e+07	7.47234e+06	1.6062e+09	5.95325e+06	1.02779e+07
33_2	38	2.59085e+07	5.13053e+08	1.85757e+07	3.64583e+07	2.58874e+06	2.58874e+06	5.69043e+07	1.00994e+07	1.28064e+08	1.31631e+09	2.48183e+08	1.61785e+08	1.29981e+09	1.29337e+07	2.18448e+09	5.44144e+08	4.90596e+08	1.32521e+09	1.56607e+09	2.76644e+08	3.0888e+08	3.62457e+07	4.42816e+08	5.23572e+07	2.92269e+09	6.46919e+07	6.46919e+07	1.28235e+08	1.98106e+08	8.05269e+07	4.74604e+07	1.79584e+08	3.72886e+07	1.02051e+09	2.10519e+08	2.66377e+08	1.88545e+07	8.46206e+09	7.49559e+07	1.50428e+09	1.07856e+07	3.32091e+07	3.32091e+07	4.27962e+07	7.20883e+06	1.42014e+09	4.93637e+06	2.9566e+07
33_6	45	1.91543e+07	5.36169e+08	2.25114e+07	9.51135e+07	3.9693e+06	3.26109e+06	3.13128e+07	7.67827e+06	1.91847e+08	1.01824e+09	2.87908e+08	3.0646e+08	2.50482e+09	2.25565e+06	3.26791e+09	7.88449e+08	4.38137e+08	2.94205e+09	1.56338e+09	2.7046e+08	6.80565e+06	1.71452e+08	8.95711e+08	9.65656e+07	3.3199e+09	1.33398e+08	1.33398e+08	1.42909e+08	8.56287e+07	1.21438e+08	2.58265e+07	8.38609e+08	4.11033e+07	5.33098e+08	3.91628e+08	4.90356e+08	8.30335e+06	3.38304e+09	4.15793e+07	3.67775e+09	2.61316e+07	8.46997e+07	8.46997e+07	1.10777e+08	8.34849e+06	7.5221e+08	2.50001e+06	2.77518e+07
33_8	46	1.25598e+07	8.13121e+08	5.11489e+07	2.73993e+08	2.89876e+06	1.61894e+06	8.49814e+07	6.81352e+06	1.77644e+08	1.27353e+09	1.09745e+09	2.9028e+08	2.38573e+09	2.57664e+07	2.93054e+09	7.22308e+08	4.62124e+08	2.86395e+09	1.39525e+09	2.26835e+08	1.55382e+08	1.92152e+08	1.15336e+09	1.33639e+08	4.57677e+09	1.25485e+08	1.25485e+08	9.23074e+07	1.17312e+08	1.37027e+08	5.91958e+07	2.68584e+08	2.47636e+07	5.15789e+08	3.5978e+08	4.46443e+08	1.86759e+07	3.42219e+09	9.85282e+07	3.54006e+09	2.68206e+07	6.67951e+07	6.67951e+07	7.82982e+07	1.55633e+07	1.33012e+09	4.21225e+06	1.48281e+07
33_13	43	2.93352e+06	1.0035e+09	1.14945e+07	9.74475e+06	1.67387e+06	1.47875e+06	6.75607e+07	7.74854e+07	7.56946e+07	2.40839e+09	5.23322e+07	3.09012e+08	2.40469e+09	1.14594e+07	1.46769e+09	3.80834e+08	5.81866e+08	2.00883e+09	1.8432e+09	3.40397e+08	1.33324e+08	1.22315e+07	1.35951e+08	7.105e+07	1.93581e+09	8.72422e+06	8.72422e+06	2.70344e+07	4.91508e+08	1.21173e+07	7.31135e+07	1.20402e+08	1.45107e+07	8.65543e+08	1.44522e+08	1.90694e+08	3.44734e+07	4.26834e+10	2.56362e+08	2.53409e+09	2.34155e+07	1.9656e+08	1.9656e+08	3.48797e+07	3.20739e+06	4.10458e+08	1.41779e+06	2.99661e+06
34_2	24	2.45935e+07	5.6727e+08	5.53394e+06	3.8309e+07	1.81375e+07	1.81375e+07	7.83555e+07	3.26622e+06	4.47425e+08	6.02898e+08	2.19195e+08	1.90167e+08	1.56196e+09	1.15207e+06	1.29922e+09	3.24895e+08	2.96274e+08	1.74301e+09	7.04324e+08	1.23558e+08	2.87832e+07	8.05963e+07	8.44884e+08	9.59345e+07	1.30137e+09	1.27766e+08	1.27766e+08	1.36829e+08	5.00971e+07	1.47616e+08	6.34484e+07	6.62667e+07	2.74824e+07	3.2944e+08	3.12553e+08	3.93343e+08	1.76044e+07	1.68399e+09	4.45966e+07	2.05075e+09	1.47887e+07	6.94228e+06	6.94228e+06	3.58665e+07	2.25691e+06	2.83953e+09	9.5676e+06	2.65784e+07
34_6	46	3.96811e+06	3.26151e+07	5.30255e+07	6.4401e+06	3.46841e+06	2.84957e+06	2.39052e+07	7.36399e+07	3.96226e+06	2.18677e+08	9.71543e+06	2.13967e+08	1.02742e+08	1.90501e+07	1.04466e+08	2.89167e+07	1.03833e+08	1.76102e+08	5.07059e+07	2.76474e+08	8.40908e+06	7.11258e+06	1.83147e+07	1.82067e+07	2.0057e+08	3.75866e+06	2.83499e+06	4.47237e+06	4.53791e+08	5.29851e+06	1.81603e+07	7.52669e+08	3.95572e+06	1.63815e+08	4.17684e+06	5.49504e+06	7.17449e+08	9.01758e+10	6.78694e+08	1.80167e+08	9.85458e+06	6.01257e+06	5.80355e+06	5.55657e+06	6.82054e+06	8.9676e+07	2.22772e+06	4.27227e+06
34_8	74	2.53061e+06	1.27699e+08	1.44474e+07	2.67417e+07	4.60753e+06	3.78545e+06	1.48975e+08	2.97743e+07	2.76449e+06	8.71868e+08	3.20082e+07	1.743e+08	1.32065e+09	1.03721e+07	3.21549e+09	8.10279e+08	4.43724e+08	1.40597e+09	1.77689e+09	3.11324e+08	3.32875e+08	1.40289e+07	6.16421e+08	9.93768e+07	5.55804e+09	7.63108e+07	7.63108e+07	7.83447e+07	2.93293e+08	3.80848e+07	5.1872e+07	1.15745e+08	1.96633e+07	3.77634e+08	2.38032e+08	2.98434e+08	2.71101e+07	2.36811e+10	6.93779e+08	1.67569e+09	1.95484e+07	4.54087e+07	4.54087e+07	1.02463e+08	5.58816e+06	8.24796e+08	3.87776e+06	8.55854e+06
35_2	49	4.44018e+07	6.05805e+08	1.28773e+07	1.81744e+07	2.856e+06	2.856e+06	9.84248e+07	1.65475e+07	5.18621e+08	9.05782e+08	9.86692e+07	1.7886e+08	1.45981e+09	1.64167e+06	2.1122e+09	5.31893e+08	3.12655e+08	1.53924e+09	1.76939e+09	3.10023e+08	1.03504e+07	4.92376e+07	5.2825e+08	6.80692e+07	2.53132e+09	9.70221e+07	9.70221e+07	2.09713e+08	6.84589e+07	1.7577e+08	3.39564e+07	1.78718e+08	8.90311e+07	2.01077e+08	2.26488e+08	2.9066e+08	1.20003e+07	4.87935e+09	5.72795e+07	1.80284e+09	1.36853e+07	1.21277e+07	1.21277e+07	6.45705e+07	9.86801e+06	1.77958e+09	6.62273e+06	3.29e+07
35_6	15	1.14905e+07	3.79392e+08	1.01141e+07	4.76647e+07	4.65549e+07	4.65549e+07	1.48956e+08	1.25591e+07	989550	8.84421e+08	2.54502e+08	3.45686e+08	2.86352e+09	7.83666e+06	3.45543e+09	8.61096e+08	4.49392e+08	3.18461e+09	1.65566e+09	2.73726e+08	1.18343e+08	1.36819e+08	1.09519e+09	1.32829e+08	5.78589e+09	2.43213e+08	2.43213e+08	2.61367e+08	1.58166e+08	2.64335e+08	7.05217e+07	2.12079e+08	5.01762e+07	2.2849e+08	4.70457e+08	5.98709e+08	2.04097e+07	4.12657e+09	7.98715e+07	3.89562e+09	3.03152e+07	1.34794e+07	1.23436e+07	1.05073e+08	3.57425e+06	5.52927e+08	2.40264e+06	3.46351e+07
35_8	66	1.15508e+07	3.38128e+08	3.38617e+07	8.56137e+07	1.91435e+06	1.10043e+06	2.0934e+08	9.39469e+06	3.33406e+08	1.78467e+09	2.13926e+08	4.42169e+08	3.59651e+09	9.17574e+06	4.22008e+09	1.04913e+09	7.1172e+08	4.42457e+09	1.92761e+09	3.03653e+08	1.87632e+07	8.20453e+07	1.52846e+09	1.82233e+08	5.94587e+09	1.89129e+08	1.89129e+08	1.23515e+08	1.25274e+08	2.57615e+08	1.89074e+08	3.56685e+08	2.0494e+07	2.63251e+08	7.04608e+08	8.88393e+08	5.43845e+07	5.62841e+09	7.3391e+07	5.34047e+09	3.81918e+07	4.60698e+07	4.60698e+07	1.61374e+08	4.2738e+07	8.42677e+08	3.07596e+06	1.03477e+07
36_2	62	3.24713e+06	5.30098e+06	1.21772e+07	7.44559e+06	2.67829e+06	2.20042e+06	7.08888e+06	6.3319e+07	4.97173e+06	3.80288e+08	9.4608e+06	1.32561e+08	4.10926e+07	4.6882e+06	4.45951e+07	1.99417e+07	5.27835e+07	5.78254e+07	4.50457e+07	1.43832e+08	2.43831e+07	6.88577e+06	4.16035e+06	5.23513e+06	8.26487e+07	5.98123e+06	5.97841e+06	4.2388e+06	2.40452e+08	5.55275e+06	5.06435e+06	7.35347e+06	3.70122e+06	8.728e+07	4.5737e+06	5.38915e+06	3.74125e+07	9.97135e+10	7.66984e+08	7.37228e+07	7.20877e+06	5.43741e+06	5.39049e+06	3.39442e+06	7.11e+06	3.48154e+07	1.87639e+06	4.37296e+06
36_6	65	4.01887e+06	3.03604e+07	1.7967e+07	6.55343e+06	4.77265e+06	3.0569e+06	2.03818e+07	6.13907e+07	4.67693e+06	2.28363e+08	9.83148e+06	1.09862e+08	1.32065e+08	1.72788e+07	2.26388e+08	6.37177e+07	8.12819e+07	1.4785e+08	6.57843e+07	1.73912e+08	3.98996e+07	7.06522e+06	3.00996e+07	1.84955e+07	2.85225e+08	1.31881e+07	1.1994e+07	1.03044e+07	2.71457e+08	5.29244e+06	1.84601e+07	1.06996e+08	4.02439e+06	1.1443e+08	5.43287e+06	5.50754e+06	4.24511e+07	8.849e+10	6.34778e+08	1.56486e+08	1.52791e+07	6.10252e+06	6.04985e+06	3.66138e+06	6.8256e+06	1.21702e+08	1.96565e+06	4.14559e+06
36_8	54	2.695e+07	2.91048e+08	1.522e+07	2.87823e+07	1.43064e+06	1.1745e+06	2.83567e+07	3.34163e+06	4.06393e+08	6.39573e+08	8.40968e+07	2.15367e+08	1.76396e+09	6.44923e+06	1.9989e+09	5.02253e+08	3.24122e+08	1.87622e+09	7.65123e+08	1.30501e+08	9.00765e+07	3.44264e+07	6.98084e+08	7.59138e+07	2.11713e+09	7.65819e+07	4.26943e+06	7.96169e+07	6.2818e+07	1.07912e+08	2.31107e+07	3.69914e+08	2.6125e+07	4.53438e+08	3.50659e+08	4.12616e+08	7.53638e+06	2.33279e+09	2.84228e+07	2.34634e+09	1.59745e+07	4.70155e+07	4.70155e+07	5.68921e+07	7.04764e+06	6.43647e+08	2.38101e+06	1.75476e+07
36_13	27	6.5714e+06	1.2174e+07	1.87357e+07	6.41614e+06	5.13706e+06	4.31492e+06	1.33379e+07	5.60617e+07	3.877e+06	2.81969e+08	9.97133e+06	3.10235e+07	3.97566e+07	1.95697e+07	7.04055e+07	1.85726e+07	8.52395e+07	5.9257e+07	5.69525e+07	1.49993e+08	1.09476e+07	7.41783e+06	7.5106e+06	3.73043e+06	9.39622e+07	2.51068e+06	2.94627e+06	4.87718e+06	2.95071e+08	5.34346e+06	2.20754e+06	1.07112e+07	5.19e+06	7.22074e+07	4.62761e+06	4.62386e+06	2.61623e+07	9.64496e+10	5.67018e+08	4.70186e+07	4.64183e+06	6.66291e+06	6.60541e+06	3.81496e+06	7.2869e+06	5.24382e+07	2.01329e+06	4.86538e+06
37_2	50	1.23651e+07	1.33361e+08	1.548e+07	4.00047e+07	1.79067e+07	1.79067e+07	1.02682e+07	1.0386e+07	1.51389e+08	8.58694e+08	1.38327e+08	3.033e+08	2.53254e+09	5.10863e+06	1.7632e+09	4.37309e+08	4.0899e+08	3.36153e+09	6.81775e+08	1.1175e+08	2.37935e+07	4.16671e+07	9.70412e+08	1.04456e+08	2.29076e+09	1.54027e+08	1.54027e+08	1.2558e+08	6.09041e+07	1.72807e+08	5.04062e+07	3.54024e+08	3.25017e+07	7.04025e+08	5.22912e+08	6.30056e+08	1.43123e+07	2.96739e+09	5.6342e+07	3.4626e+09	2.25507e+07	3.19822e+07	3.19822e+07	7.12953e+07	1.21533e+07	1.64003e+09	5.50144e+06	3.39132e+07
37_8	70	2.56172e+07	1.37111e+08	2.02129e+07	2.93444e+07	5.48298e+06	5.48298e+06	1.05363e+07	1.0137e+07	1.48045e+08	8.83795e+08	6.4274e+07	2.81641e+08	2.2579e+09	1.44773e+06	2.00256e+09	5.0099e+08	4.58632e+08	2.80814e+09	7.32017e+08	1.23121e+08	6.3556e+06	3.50805e+07	9.07668e+08	9.98684e+07	2.08248e+09	1.43477e+08	1.43477e+08	7.20642e+07	4.59989e+07	9.11688e+07	5.89373e+07	1.99272e+08	2.0823e+07	6.93273e+08	4.47628e+08	5.38397e+08	1.65338e+07	2.81601e+09	4.72749e+07	3.21498e+09	2.10362e+07	2.40857e+07	2.40857e+07	5.08209e+07	3.86643e+06	1.17157e+09	4.17821e+06	1.80817e+07
37_13	36	2.42123e+07	1.30368e+08	9.61958e+06	2.41044e+07	1.69073e+07	1.69073e+07	2.07372e+06	1.27643e+07	6.27167e+07	6.93059e+08	8.81496e+07	2.12891e+08	1.76728e+09	1.87011e+06	1.5227e+09	3.82483e+08	3.79909e+08	2.21883e+09	6.92768e+08	1.1472e+08	4.81598e+06	2.49354e+07	5.87235e+08	6.5601e+07	2.13705e+09	1.01512e+08	1.01512e+08	9.68464e+07	3.29421e+07	9.83234e+07	4.54316e+07	2.15844e+08	2.61302e+07	6.02628e+08	4.15924e+08	5.11349e+08	1.34766e+07	2.21478e+09	9.30762e+07	2.48989e+09	1.63505e+07	2.40406e+07	2.40406e+07	3.70143e+07	920011	1.00837e+09	3.48668e+06	2.19142e+07
38_2	46	1.88411e+07	2.07039e+09	6.83325e+06	1.31696e+08	7.48966e+06	7.48966e+06	2.66845e+08	1.01502e+09	3.21808e+08	8.17629e+08	2.50601e+08	2.64391e+08	2.21007e+09	1.07919e+08	7.75717e+08	1.92411e+08	8.60059e+08	2.84857e+09	1.60831e+09	2.86584e+08	1.81593e+09	2.01271e+07	4.6859e+08	5.44391e+07	1.03108e+09	6.77633e+06	6.77633e+06	9.98295e+07	1.53109e+09	4.60883e+07	2.16122e+08	2.32709e+08	7.71458e+07	1.63676e+09	7.53993e+08	9.16623e+08	6.08849e+07	5.20343e+09	4.1477e+07	3.40761e+09	2.53123e+07	2.08702e+08	2.08702e+08	4.73534e+07	5.36224e+08	1.21644e+09	3.76777e+06	2.31701e+07
38_6	48	1.16351e+06	4.64867e+07	1.68261e+07	5.86894e+07	4.1128e+06	2.96792e+06	8.97704e+07	1.82889e+07	497037	1.13968e+09	2.07109e+08	3.08835e+08	2.52324e+09	1.05144e+07	2.21439e+09	5.31266e+08	4.06696e+08	3.15659e+09	1.22551e+09	1.98333e+08	3.6771e+07	1.07629e+08	1.16772e+09	1.34886e+08	3.77015e+09	1.32598e+08	1.32598e+08	5.41116e+07	1.1334e+08	1.07732e+08	1.08771e+08	2.20702e+08	7.70123e+06	1.65112e+08	2.44343e+08	3.06013e+08	3.76597e+07	3.63182e+09	6.04417e+07	3.5945e+09	2.64707e+07	2.62873e+07	2.62873e+07	8.19523e+07	3.03049e+07	7.06566e+08	2.53914e+06	5.7227e+06
38_8	76	5.04716e+06	7.41885e+07	3.40116e+07	3.53757e+07	1.57515e+06	1.37119e+06	1.17036e+08	1.69734e+07	6.14844e+07	2.03898e+09	2.25728e+08	2.3711e+08	1.92545e+09	2.2872e+07	2.65812e+09	6.6023e+08	5.99951e+08	1.93997e+09	1.10715e+09	1.85373e+08	1.25645e+08	9.88108e+07	8.87614e+08	1.02412e+08	3.53145e+09	1.30915e+08	1.30915e+08	7.15573e+07	7.82874e+07	9.77856e+07	1.2641e+08	2.4282e+08	1.01148e+07	1.615e+08	4.55789e+08	5.599e+08	3.80682e+07	3.68024e+09	4.14398e+07	2.57034e+09	1.77899e+07	3.39467e+07	3.39467e+07	7.98717e+07	3.54212e+07	1.10559e+09	3.71672e+06	7.9622e+06
38_13	40	3.84956e+07	6.96941e+07	1.17694e+07	3.542e+06	1.17868e+06	820948	2.04422e+07	1.27327e+07	9.76527e+06	7.40153e+08	2.57195e+07	6.54918e+07	5.21832e+08	1.9966e+06	4.35754e+08	1.14268e+08	1.76182e+08	6.44193e+08	4.43253e+08	7.9549e+07	1.92523e+07	3.67013e+06	2.59052e+08	3.08501e+07	1.08381e+09	9.73613e+06	9.73613e+06	7.70462e+07	5.79736e+07	2.37659e+07	5.68015e+07	3.171e+07	1.24821e+07	1.61451e+08	1.23316e+08	1.55789e+08	1.75556e+07	5.93025e+09	6.67266e+07	5.9821e+08	5.59063e+06	9.80595e+06	9.80595e+06	2.72896e+07	2.7427e+06	1.06006e+09	4.03749e+06	7.08295e+06
39_2	43	2.98175e+06	1.77735e+07	9.86177e+06	3.7045e+06	1.79581e+06	1.4754e+06	1.76863e+06	1.10505e+08	2.7517e+06	2.25824e+08	5.46293e+06	4.3121e+07	3.98265e+07	1.38744e+07	3.66166e+07	6.36997e+06	2.5859e+07	4.31376e+07	5.18192e+07	2.48405e+07	1.51853e+07	3.87278e+06	4.71167e+06	4.5403e+06	7.26572e+07	1.5698e+06	1.5698e+06	3.00126e+06	1.12028e+08	2.88753e+06	1.95226e+06	4.34915e+06	3.34702e+06	6.25318e+07	4.01533e+06	4.00495e+06	2.03544e+07	5.38679e+10	3.32841e+08	4.3973e+07	3.42184e+07	3.38524e+06	3.35603e+06	2.78517e+06	1.2124e+07	2.15149e+07	1.32229e+06	2.53466e+06
39_6	72	4.14141e+06	2.91046e+07	4.82358e+07	6.19989e+06	3.05491e+06	2.50984e+06	4.52322e+07	7.37483e+07	4.16079e+06	2.79126e+08	9.36142e+06	1.14711e+08	1.9346e+08	1.96691e+07	1.84992e+08	5.30363e+07	2.75744e+08	2.205e+08	7.80387e+07	1.39705e+08	4.07939e+07	7.05157e+06	3.10258e+07	6.13415e+07	3.09706e+08	3.25136e+06	2.3518e+06	6.40486e+06	7.53016e+08	5.53689e+06	6.12634e+07	6.39021e+07	4.0335e+06	2.55488e+08	4.36477e+06	4.35702e+06	7.00101e+08	8.97668e+10	6.32005e+08	2.54484e+08	9.91103e+06	5.9374e+06	5.88616e+06	3.8635e+06	6.65235e+06	1.17694e+08	2.10606e+06	4.48815e+06
39_8	42	5.38981e+06	6.17205e+06	1.31952e+08	6.58095e+06	3.94412e+06	2.86196e+06	2.59299e+07	5.88773e+07	3.77641e+06	2.15162e+08	9.86576e+06	5.74164e+07	1.09709e+08	1.14502e+07	6.4187e+07	2.15225e+07	2.0072e+08	1.21331e+08	3.32074e+07	3.98456e+07	4.39075e+06	7.02758e+06	1.01414e+07	4.56119e+07	1.23544e+08	2.40686e+06	2.40686e+06	5.87089e+06	4.75906e+08	5.4188e+06	4.63326e+07	1.48198e+07	4.72399e+06	1.40373e+08	4.38001e+06	4.3746e+06	3.94359e+07	9.19794e+10	5.90492e+08	1.12174e+08	4.95249e+06	6.73853e+06	6.68038e+06	4.48402e+06	7.28244e+06	4.01705e+07	2.05982e+06	4.83555e+06
39_13	46	6.87025e+06	1.56758e+07	1.01344e+08	5.99735e+06	3.58518e+06	2.66083e+06	2.9967e+07	6.45097e+07	3.5844e+06	6.2588e+08	9.59094e+06	2.7464e+07	9.48772e+07	2.39207e+07	1.61041e+08	4.4892e+07	2.2447e+08	1.2119e+08	1.47675e+08	1.05156e+08	2.30172e+07	7.06306e+06	1.00601e+07	1.23532e+07	1.7247e+08	2.56398e+06	3.00881e+06	8.61222e+06	4.28181e+08	5.34231e+06	1.27268e+07	1.33626e+07	4.80874e+06	1.35719e+08	1.5752e+07	2.04927e+07	3.65252e+07	9.28983e+10	5.63085e+08	9.79858e+07	4.43762e+06	6.21191e+06	6.15831e+06	3.18394e+06	6.88956e+06	1.64078e+08	2.07997e+06	4.53895e+06
40_2	34	3.77295e+06	1.42386e+07	1.20853e+07	5.47867e+06	2.24112e+06	1.78217e+06	1.80321e+07	6.74746e+07	4.09815e+06	3.92089e+08	8.08558e+06	3.44762e+07	6.02572e+07	2.63734e+07	8.34614e+07	2.84522e+07	3.58686e+07	7.84125e+07	8.59802e+07	5.48689e+07	2.91691e+07	5.56126e+06	7.85613e+06	9.84004e+06	9.71818e+07	3.07003e+06	2.19395e+06	4.46614e+06	2.76155e+08	4.41181e+06	9.5791e+06	5.86274e+06	4.2494e+06	8.09494e+07	5.19433e+06	5.35267e+06	3.23286e+07	7.60871e+10	5.64317e+08	8.0212e+07	2.93147e+07	4.60603e+06	4.56629e+06	3.85457e+06	7.0357e+06	6.51677e+07	1.64564e+06	3.77075e+06
40_8	67	6.48526e+06	1.97209e+08	3.59101e+07	1.03333e+08	3.1401e+06	3.1401e+06	2.30925e+08	1.96901e+07	2.08555e+06	1.41262e+09	3.46694e+08	4.29317e+08	3.38513e+09	1.41455e+07	6.49344e+09	1.64359e+09	8.47707e+08	3.91519e+09	2.51332e+09	4.05724e+08	3.41139e+08	4.08512e+07	1.70329e+09	2.0082e+08	1.00094e+10	1.2919e+08	1.2919e+08	1.13051e+08	2.14209e+08	1.91153e+08	7.00157e+07	2.67359e+08	1.82528e+07	5.63058e+08	4.06661e+08	5.10811e+08	2.41577e+07	2.17921e+10	1.70041e+08	4.69933e+09	3.43869e+07	3.12924e+07	3.12924e+07	1.12385e+08	1.41651e+07	3.10232e+09	1.19092e+07	7.51927e+06
40_13	30	6.0841e+06	2.94685e+07	1.85969e+07	5.51648e+06	3.54631e+06	2.62358e+06	1.15933e+07	6.55507e+07	5.02822e+06	1.11471e+09	1.44486e+07	3.79061e+07	2.04955e+08	2.43575e+07	5.24306e+08	1.36122e+08	1.72581e+08	2.61842e+08	1.79553e+09	1.11488e+08	5.64157e+07	6.55505e+06	4.62265e+07	1.29118e+07	1.00927e+09	7.91496e+06	7.91496e+06	7.44291e+06	3.07591e+08	7.97168e+06	1.33062e+07	1.97685e+07	4.5356e+06	1.40282e+08	2.87897e+07	3.53951e+07	2.68009e+07	8.4415e+10	4.88831e+08	2.33752e+08	1.33356e+07	5.65306e+06	5.60428e+06	1.27886e+07	6.56449e+06	1.26419e+08	4.94788e+06	4.27063e+06
41_6	28	4.33092e+06	3.0947e+07	6.11477e+07	6.61996e+06	3.73271e+06	3.06671e+06	1.00923e+07	7.45276e+07	4.30707e+06	2.0923e+08	1.04882e+07	6.94588e+07	6.17036e+07	1.96926e+07	6.16477e+07	8.08054e+06	7.24287e+07	7.65171e+07	3.41426e+07	1.42896e+08	1.37878e+07	6.97331e+06	7.42742e+06	1.39465e+07	1.39935e+08	2.01741e+06	2.36742e+06	9.1944e+06	3.39388e+08	5.39312e+06	1.39332e+07	1.59599e+07	4.14586e+06	1.13138e+08	4.54587e+06	4.53785e+06	4.01764e+07	9.20147e+10	6.1971e+08	8.61303e+07	4.41895e+06	6.25547e+06	6.20149e+06	4.81785e+06	6.68754e+06	5.3982e+07	1.927e+06	4.65471e+06
41_8	71	3.87038e+06	5.97266e+07	5.43244e+07	1.16962e+08	2.21109e+06	1.81658e+06	1.7686e+08	2.85186e+07	3.45746e+06	1.57836e+09	2.36183e+08	6.08869e+08	4.86853e+09	1.91236e+07	5.62086e+09	1.44111e+09	7.26881e+08	5.48411e+09	2.13147e+09	3.48905e+08	7.35014e+08	4.08517e+07	1.88894e+09	2.16952e+08	6.78204e+09	7.05282e+07	7.05282e+07	1.20161e+08	9.56238e+07	2.45006e+08	1.43537e+08	9.18355e+07	1.59863e+07	6.2e+08	1.01185e+09	1.26264e+09	4.5765e+07	5.81024e+09	1.20324e+08	6.36492e+09	4.7486e+07	3.79708e+07	3.79708e+07	5.91771e+07	5.81642e+07	1.47612e+09	5.99358e+06	6.39537e+06
41_13	47	4.06405e+07	8.01175e+08	1.77356e+07	7.31667e+07	3.20071e+06	3.20071e+06	7.4561e+07	4.96595e+06	2.07562e+08	7.92174e+08	2.94681e+08	2.7363e+08	2.24882e+09	8.67659e+06	2.49962e+09	6.27668e+08	3.40965e+08	2.34678e+09	1.1802e+09	2.02064e+08	3.2199e+08	3.87343e+07	1.14537e+09	1.3128e+08	2.05253e+09	5.93645e+07	5.93645e+07	1.25435e+08	3.90833e+07	1.38752e+08	1.87068e+07	7.46487e+07	8.13323e+07	2.06857e+08	4.08229e+08	5.27528e+08	5.48577e+06	2.20464e+09	4.6181e+07	2.83556e+09	2.03674e+07	1.10144e+07	1.10144e+07	3.22492e+07	1.39377e+07	3.11411e+09	1.08625e+07	2.06107e+07
42_6	54	5.56032e+07	3.07204e+08	3.69859e+07	1.27624e+07	5.551e+06	5.551e+06	8.59056e+08	1.8395e+08	1.94691e+06	1.73001e+09	4.40017e+07	5.89558e+08	4.75389e+09	1.34249e+07	2.69551e+09	7.05719e+08	7.56937e+08	5.61934e+09	1.9158e+09	3.42494e+08	2.83124e+09	3.26643e+06	1.12267e+09	1.39022e+08	4.07108e+09	3.83925e+07	3.83925e+07	1.4218e+08	5.57158e+08	1.53197e+08	7.65875e+07	1.03714e+08	3.02678e+07	5.21151e+08	5.78747e+07	7.35489e+07	3.87726e+07	2.11727e+10	3.04542e+08	5.59693e+09	4.79266e+07	1.80232e+08	1.80232e+08	7.1893e+07	3.0655e+06	3.97457e+09	1.3489e+07	1.12644e+07
43_6	22	1.97184e+06	1.42e+08	1.29825e+07	2.47254e+07	5.22054e+06	4.28908e+06	7.75396e+07	1.64456e+07	302922	8.26801e+08	1.70119e+08	1.83605e+08	1.48183e+09	4.98901e+06	2.31779e+09	5.68609e+08	3.0543e+08	1.66968e+09	1.00881e+09	1.67836e+08	8.93299e+07	9.36079e+07	7.17267e+08	8.35043e+07	5.37867e+09	1.33896e+08	1.33896e+08	1.83663e+07	1.21813e+08	7.52735e+07	6.07447e+07	3.32686e+08	1.07597e+07	2.20651e+08	1.09663e+08	1.4067e+08	1.82988e+07	2.67086e+09	9.99043e+07	1.94974e+09	1.44757e+07	4.34478e+07	4.34478e+07	7.75942e+07	2.34724e+06	3.37952e+08	749644	1.12271e+07
43_8	53	8.55696e+06	2.41561e+08	4.5697e+07	1.05105e+07	1.8271e+06	1.5011e+06	5.0943e+08	2.72808e+08	2.51175e+06	3.01772e+09	1.8981e+07	5.10407e+08	4.07779e+09	1.56676e+07	1.05202e+09	2.64666e+08	5.31875e+08	3.58089e+09	2.0641e+09	3.60572e+08	4.03412e+08	2.55741e+06	4.57639e+08	3.09661e+08	4.59501e+09	3.64395e+06	3.64395e+06	1.29425e+08	7.68698e+08	8.53226e+07	3.14841e+08	9.79017e+07	1.82481e+08	1.62134e+09	1.92907e+08	2.5223e+08	1.2026e+08	3.46091e+10	1.45051e+08	4.48147e+09	3.73533e+07	5.74993e+08	5.74993e+08	5.01062e+07	1.26801e+07	1.83273e+08	900803	7.52316e+07
43_13	34	2.6029e+07	1.58244e+08	3.34232e+07	9.49748e+06	7.96698e+06	7.96698e+06	3.58777e+07	1.52616e+07	3.30098e+07	1.22273e+09	5.20489e+07	8.76903e+07	6.80138e+08	8.49272e+06	2.40495e+09	6.04131e+08	2.83687e+08	7.54374e+08	1.29039e+09	2.30586e+08	2.49018e+08	5.34664e+06	3.49549e+08	4.5708e+07	3.96955e+09	7.40137e+07	7.40137e+07	5.49784e+07	1.56529e+08	6.3614e+07	1.18653e+07	2.06851e+08	1.98798e+07	3.95017e+08	1.04497e+08	1.3588e+08	1.27257e+07	1.85147e+10	4.55317e+08	7.84812e+08	8.52558e+06	1.39605e+07	1.39605e+07	4.76069e+07	5.65706e+06	1.27922e+09	4.00917e+06	1.50561e+07
[truncated: 4,655 more columns]

## Sheet: HILIC
Subject ID	(Dry Weight HILIC - DW Blank)*1000 [mg]	HI_Met1	HI_Met2	HI_Met3	HI_Met4	HI_Met5	HI_Met6	HI_Met7	HI_Met8	HI_Met9	HI_Met10	HI_Met11	HI_Met12	HI_Met13	HI_Met14	HI_Met15	HI_Met16	HI_Met17	HI_Met18	HI_Met19	HI_Met20	HI_Met21	HI_Met22	HI_Met23	HI_Met24	HI_Met25	HI_Met26	HI_Met27	HI_Met28	HI_Met29	HI_Met30	HI_Met31	HI_Met32	HI_Met33	HI_Met34	HI_Met35	HI_Met36	HI_Met37	HI_Met38	HI_Met39	HI_Met40	HI_Met41	HI_Met42	HI_Met43	HI_Met44	HI_Met45	HI_Met46	HI_Met47	HI_Met48
		Orotic acid	3-(3-Hydroxyphenyl)propionic Acid	3-(3-Hydroxyphenyl)propionic Acid	Succinic acid	Uridine	Indoxyl sulfate	L-Arginine	D-Asparagine	2'-Deoxyinosine	L-Serine	Acesulfame potassium	Lauryl sulfate	Uric acid	D-Pantothenic acid	2′-Deoxyguanosine	Phenylacetyl-L-glutamine	Adipic acid	Taurine	N-Acetylglutamic acid	Xanthine	Hippuric acid	D-Threonine	Azelaic acid	Uracil	L-Glutamic acid	Cytidine	L-Glutamic acid	Pimelic acid	Glycyl-L-valine	L-Leucic acid	D-Phenylalanine	Saccharin	DL-m-Tyrosine	L-Anserine	L-Histidine	Suberic acid	Sebacic acid	L-Carnosine	3-Methylxanthine	4-Hydroxybenzaldehyde	p-Coumaric acid	Ortho-Hydroxyphenylacetic acid	Deoxycholic acid	Deoxycholic acid	Mannitol	Dodecanedioic acid	L-(−)-3-Phenyllactic acid	Adenine
1_2	52	4.58686e+06	7.37505e+06	7.37505e+06	4.79049e+08	1.16023e+08	1.37034e+06	2.94402e+08	4.92524e+06	1.27339e+07	8.54887e+07	1.25578e+06	1.16391e+08	4.00968e+07	3.054e+07	5.33805e+06	5.01903e+06	2.58766e+07	3.08032e+06	6.40696e+07	5.3402e+07	4.40363e+06	3.58999e+07	1.80697e+08	5.57092e+06	8.0653e+08	5.21483e+06	5.7996e+07	1.22353e+08	4.32354e+07	1.60808e+07	1.90748e+07	5.02628e+06	2.83642e+07	3.9209e+06	2.20806e+07	3.84209e+07	4.40514e+07	3.34278e+06	4.08709e+06	2.0473e+07	2.64436e+06	1.83741e+06	3.04473e+08	5.71225e+07	2.216e+07	2.76365e+07	4.6655e+06	1.19929e+07
1_6	31	1.21228e+07	2.63456e+06	2.63456e+06	4.22885e+08	9.1355e+07	7.66673e+06	7.89539e+07	4.74726e+06	8.29865e+06	5.54673e+07	3.67228e+07	5.24596e+08	3.93683e+08	1.85497e+07	1.92501e+07	4.22312e+07	2.05235e+07	5.48443e+06	2.04393e+07	1.04828e+08	2.28429e+08	7.49562e+06	3.0866e+07	2.43809e+07	4.24573e+08	5.62762e+06	2.55818e+07	1.00571e+07	8.48687e+06	7.87958e+06	5.07226e+06	1.5594e+06	1.31441e+07	6.057e+06	1.28653e+07	1.54468e+07	5.0594e+06	6.07209e+06	6.97636e+06	2.70222e+07	2.99851e+06	2.18539e+06	2.02294e+06	2.31777e+06	8.33566e+07	2.21305e+06	6.68698e+06	3.8981e+07
1_8	25	2.9933e+07	1.96539e+07	1.96539e+07	3.84538e+09	5.27597e+07	2.11795e+06	2.48857e+08	3.12307e+07	7.4286e+06	1.38183e+08	2.63724e+08	4.9822e+10	1.0574e+08	2.36198e+07	1.50531e+07	6.96054e+06	8.20445e+06	1.46591e+07	1.14992e+07	1.03541e+08	5.4082e+07	6.83396e+07	3.48267e+07	2.34755e+07	3.59432e+08	4.70752e+06	3.27934e+07	9.23614e+06	3.20406e+07	6.97584e+06	2.45499e+07	2.65678e+06	3.15989e+07	5.28081e+06	2.79757e+07	8.45491e+06	5.34114e+06	5.57964e+06	5.69513e+06	1.54534e+07	3.41354e+06	2.03631e+06	2.00699e+06	2.30462e+06	4.28248e+09	2.51694e+06	6.26599e+06	3.32865e+07
1_13	46	1.68471e+08	4.58446e+06	4.58446e+06	5.88337e+08	1.26393e+08	1.51672e+06	2.97909e+08	2.83682e+07	1.34027e+08	2.63008e+08	1.62637e+06	1.82886e+08	9.2556e+07	1.35178e+08	3.00505e+07	5.2745e+06	3.22403e+06	1.88246e+07	3.81499e+07	7.59377e+08	7.08983e+06	1.43166e+08	4.87533e+07	1.85727e+08	1.1759e+09	6.49721e+06	1.05065e+08	4.85065e+07	6.04029e+07	7.87075e+06	3.88668e+07	3.57097e+06	3.93477e+07	4.33491e+06	3.60638e+07	2.01957e+07	4.29096e+06	4.88895e+06	6.74101e+06	6.89978e+07	1.8446e+06	1.63572e+06	1.4987e+06	1.67018e+06	1.38728e+07	1.99184e+06	5.16738e+06	4.6682e+06
2_2	30	3.58582e+06	1.78017e+06	1.87981e+06	6.17039e+08	5.51263e+07	4.65247e+07	2.06432e+08	3.61706e+06	6.71167e+06	1.11466e+08	1.60743e+06	1.99029e+08	1.01731e+08	8.47687e+06	6.55063e+06	3.62018e+07	2.24397e+07	1.05272e+07	2.75152e+07	4.33587e+07	5.83031e+06	3.00705e+07	1.17167e+08	8.16513e+06	4.33099e+08	4.57644e+06	6.13267e+06	2.33741e+07	2.40531e+07	5.74558e+06	4.14051e+06	4.22858e+06	7.41749e+06	4.74387e+06	9.7327e+06	5.31845e+07	2.01452e+07	5.9281e+06	9.24785e+06	2.22482e+07	2.0044e+06	1.90331e+06	3.61374e+07	2.07626e+07	1.42409e+07	1.23798e+07	6.01099e+06	2.06184e+07
2_6	60	5.87278e+06	2.46828e+06	2.21596e+06	6.98264e+08	2.16643e+07	2.14354e+06	2.18907e+08	5.06356e+06	8.00249e+06	4.4545e+08	2.17464e+06	1.74114e+10	2.72792e+08	4.92204e+06	1.51875e+07	3.42826e+07	1.98877e+07	1.74645e+07	5.65513e+06	4.10777e+07	1.87519e+07	1.089e+08	3.23495e+07	7.90704e+06	3.34588e+08	4.97941e+06	1.66963e+07	8.7829e+06	1.21597e+07	6.96862e+06	7.70703e+06	2.42024e+06	1.51425e+07	5.90626e+06	1.33919e+08	1.90607e+07	4.34742e+06	5.90748e+06	6.12404e+06	2.08951e+07	2.46e+06	2.08263e+06	3.05776e+06	2.25939e+06	2.26095e+07	2.12924e+06	6.41503e+06	7.58472e+06
2_8	20	5.58598e+06	5.87476e+06	6.1141e+06	2.86513e+08	7.61731e+06	2.46814e+06	8.02707e+06	5.61098e+06	9.54138e+06	2.3541e+07	2.49522e+06	9.37972e+10	2.67548e+07	9.99216e+06	1.90072e+07	9.05458e+06	1.23356e+07	3.98269e+06	5.30243e+06	1.85172e+07	7.76352e+06	6.51874e+06	2.83392e+07	8.90838e+06	7.23983e+07	6.09641e+06	7.72674e+06	1.10345e+07	5.61108e+06	8.83019e+06	5.08957e+06	1.84543e+06	4.9105e+06	6.87735e+06	1.35142e+07	1.03623e+07	7.87928e+06	7.03289e+06	7.38881e+06	1.84983e+07	3.26268e+06	2.48658e+06	2.6219e+06	3.02984e+06	6.10924e+07	2.86284e+06	7.99699e+06	7.30942e+06
2_13	30	6.93676e+06	8.41711e+06	9.09327e+06	2.51945e+08	8.21184e+06	2.86134e+06	8.59917e+06	6.45959e+06	1.06157e+07	7.416e+06	3.00293e+06	2.96066e+08	1.27566e+07	6.80709e+06	1.82245e+07	9.51402e+06	9.83933e+06	4.23784e+06	5.73786e+06	1.12247e+07	8.68165e+06	7.42477e+06	1.42085e+07	9.01021e+06	1.89805e+07	6.8649e+06	9.06128e+06	1.15893e+07	5.74659e+06	9.79797e+06	6.37425e+06	4.00937e+06	5.13027e+06	7.73676e+06	1.59184e+07	2.73541e+06	1.31139e+07	8.92182e+06	8.44216e+06	2.57568e+07	3.10393e+06	2.64573e+06	2.57568e+06	2.94813e+06	4.52774e+06	2.51164e+06	8.81491e+06	7.75545e+06
3_2	67	1.32823e+07	1.86987e+07	1.86987e+07	3.6141e+08	1.56535e+08	159173	3.30126e+08	279804	9.54501e+07	1.06302e+08	144575	9.7464e+06	7.17431e+07	3.99609e+08	6.63133e+07	422354	5.11727e+07	4.29179e+06	4.86265e+08	4.86088e+08	768666	8.6125e+07	1.45167e+08	1.44235e+08	1.12721e+09	3.10538e+07	4.83679e+07	8.43721e+07	6.42953e+07	9.1933e+06	2.04388e+07	6.52141e+06	3.04211e+07	2.12418e+06	1.70914e+07	6.11477e+07	1.67706e+08	6.94611e+06	557582	3.05949e+07	3.49786e+06	5.4183e+06	2.35294e+07	3.23682e+06	3.55668e+06	1.18464e+08	1.59247e+07	5.34412e+07
3_6	66	1.83003e+07	3.89749e+07	3.89749e+07	9.70834e+09	1.74909e+08	198711	2.85817e+08	2.21083e+07	1.75984e+08	1.42205e+08	1.73076e+07	2.66281e+08	2.37267e+07	2.95448e+08	9.32125e+07	660603	1.68731e+07	4.36414e+07	4.70809e+07	5.75652e+08	7.07759e+06	1.68173e+08	1.53499e+07	1.54876e+08	9.55776e+08	4.47895e+07	6.09564e+07	2.21163e+07	1.01275e+08	7.31605e+07	3.00421e+07	2.16517e+06	1.60254e+08	551236	2.31104e+07	9.82481e+06	4.42687e+06	4.28391e+06	582292	2.62689e+07	993742	1.13886e+06	188664	208690	2.02113e+07	1.55461e+06	3.67865e+07	1.78258e+07
3_13	49	1.33967e+07	2.10279e+06	2.10279e+06	2.29395e+08	1.58839e+08	569676	2.33577e+08	1.61616e+06	2.87037e+07	9.28699e+07	598271	9.36309e+07	1.16041e+08	2.2669e+08	2.88794e+07	2.06506e+06	2.3845e+07	2.07721e+07	8.11882e+07	3.69247e+08	2.08412e+06	7.14267e+07	7.57135e+07	8.59022e+07	1.38065e+09	2.70613e+07	9.54559e+07	4.80425e+07	3.76499e+07	2.14884e+06	1.68159e+07	3.50435e+06	1.86255e+07	5.66882e+06	2.09626e+07	3.2501e+07	2.22925e+07	1.97113e+06	1.8547e+06	1.73605e+07	668753	692654	598548	659005	7.40308e+06	4.46088e+06	2.84183e+06	5.79855e+07
4_2	40	2.93243e+07	2.18394e+07	2.18394e+07	9.92723e+07	1.61008e+08	293757	7.46641e+07	552347	2.54272e+08	9.94928e+07	7.99521e+07	1.83397e+07	1.47451e+08	1.26163e+08	3.89794e+07	891872	4.73393e+07	1.97943e+06	6.44841e+07	8.4479e+08	861230	6.09518e+07	6.10747e+07	1.73003e+08	1.08775e+09	4.05046e+07	4.96752e+07	1.16245e+08	4.26071e+07	1.39181e+07	1.23648e+07	538845	1.43366e+07	1.33089e+06	1.03456e+07	4.81628e+07	9.60757e+07	2.06542e+06	8.38689e+06	2.23e+07	3.23786e+06	1.44546e+06	1.99962e+07	4.53408e+06	3.63104e+06	1.65953e+08	2.75193e+07	1.99903e+07
4_6	36	6.14134e+07	4.87345e+07	4.87345e+07	3.23248e+07	2.97448e+08	261772	6.08943e+07	3.16727e+07	3.39171e+08	1.59317e+08	250585	3.2095e+07	4.35507e+07	3.16043e+08	1.27759e+08	919174	1.11271e+07	6.6721e+07	2.3506e+07	1.12864e+09	926974	1.88227e+08	1.02301e+07	3.22569e+08	9.51039e+08	5.46701e+07	6.13368e+07	4.41587e+07	6.86536e+07	1.23709e+06	2.36911e+07	511530	4.88356e+07	2.26533e+06	4.10818e+07	6.31699e+06	5.53772e+06	1.28791e+06	2.03867e+07	8.93145e+06	2.16492e+06	1.14362e+06	5.37004e+06	837830	5.62414e+06	2.18993e+06	8.42161e+06	3.56864e+07
4_8	32	4.64302e+07	7.3479e+07	7.3479e+07	6.83008e+07	5.07074e+08	509945	1.40781e+07	1.32544e+07	4.48159e+08	1.76153e+08	1.86744e+06	1.12499e+08	8.38048e+07	1.93279e+08	2.1672e+08	1.95702e+06	1.82745e+07	2.49324e+07	4.52813e+07	1.39023e+09	1.77598e+06	1.69597e+08	2.44681e+07	2.59265e+08	1.44237e+09	8.69118e+07	8.60224e+07	6.76264e+07	6.04251e+07	1.75204e+07	3.05609e+07	1.27116e+06	2.90721e+07	2.11043e+06	2.25601e+07	2.40233e+07	5.68355e+06	1.61741e+06	6.14141e+06	3.71702e+07	3.18021e+06	527911	983386	582934	6.7502e+06	746839	2.73787e+07	2.1379e+07
5_2	40	6.44491e+07	9.47998e+07	9.47998e+07	1.34574e+08	7.84547e+07	165790	1.31785e+08	1.94347e+07	5.90921e+07	6.55847e+07	148444	1.8806e+07	1.30687e+07	1.76856e+08	2.77286e+07	497935	2.63041e+07	3.85821e+07	2.70596e+07	2.03576e+08	471591	7.63543e+07	8.24542e+07	5.01736e+07	5.99111e+08	1.45547e+07	2.74695e+07	1.01287e+08	7.20613e+07	4.61856e+06	2.06707e+07	690099	3.30931e+07	1.9093e+07	2.36805e+07	8.9852e+07	1.88544e+07	1.25494e+07	2.9535e+06	4.64025e+06	719114	1.14958e+06	3.98418e+07	5.59252e+06	5.84749e+06	3.63629e+07	3.33285e+06	3.36763e+07
5_6	27	2.96333e+07	2.7109e+07	2.7109e+07	2.20708e+09	2.89055e+08	478703	5.3854e+07	8.79764e+07	6.21768e+06	2.02048e+08	1.44219e+08	1.64074e+09	3.02169e+07	8.84952e+07	7.18282e+06	827468	4.35714e+06	2.43791e+08	2.2988e+07	1.79926e+08	800482	2.42645e+08	6.86223e+06	7.68664e+07	8.71908e+08	6.81836e+07	5.95951e+07	2.11986e+07	1.39715e+08	1.04024e+07	4.60851e+07	3.43439e+06	8.6467e+07	6.29809e+06	5.8415e+07	6.25795e+06	598106	1.27165e+07	4.0401e+06	2.60941e+07	1.33344e+06	290948	1.82118e+06	291970	7.38159e+06	428345	1.7676e+06	6.80703e+07
5_8	38	1.66731e+07	2.06143e+06	2.06143e+06	1.82911e+08	1.34756e+08	623354	2.06499e+07	4.39577e+07	2.36093e+07	1.65504e+08	626210	1.92055e+08	1.08433e+08	8.30154e+07	4.63325e+07	2.27367e+06	1.53042e+07	5.82089e+06	5.93238e+07	3.63063e+08	2.01496e+06	1.25448e+08	2.3768e+07	5.62112e+07	1.43162e+09	1.69958e+07	1.21604e+08	2.42468e+07	9.98068e+07	4.89196e+07	3.60107e+07	1.27519e+06	2.84293e+07	1.83408e+06	4.44108e+07	1.95401e+07	1.97312e+06	1.86483e+06	2.63951e+06	4.8525e+07	1.6772e+06	665535	658037	728393	1.04823e+07	892829	3.26499e+07	4.26315e+07
5_13	36	8.23433e+07	3.94672e+06	3.94672e+06	1.56009e+08	6.10298e+07	235184	1.77297e+08	2.62422e+07	1.99831e+07	6.25796e+07	938735	5.11343e+07	2.78335e+07	1.57554e+08	2.88999e+07	701893	9.45952e+06	8.17335e+06	2.6963e+07	2.47287e+08	771392	6.11451e+07	1.00435e+08	4.22194e+07	6.36458e+08	6.38045e+06	4.21292e+07	7.75432e+07	6.84671e+07	4.54864e+06	1.94463e+07	1.04717e+06	1.90924e+07	2.6792e+06	2.51217e+07	3.56952e+07	4.75665e+07	3.01509e+07	2.58412e+06	8.79221e+06	455714	455268	6.15619e+07	7.52657e+06	3.0754e+06	3.1398e+07	3.71021e+06	1.88821e+07
6_2	63	3.83563e+06	3.76681e+08	3.76681e+08	1.11965e+08	4.27625e+07	1.85267e+06	2.41929e+07	3.92252e+06	7.14746e+06	1.3554e+07	1.66006e+06	9.5077e+07	2.64374e+07	4.38362e+06	7.19924e+06	6.73819e+06	6.37693e+07	3.96076e+06	8.8622e+06	5.08544e+07	5.79238e+06	6.46214e+06	4.67679e+08	6.17592e+06	3.90201e+07	5.0111e+06	8.17934e+06	1.78702e+07	5.95675e+06	6.46079e+06	4.12552e+06	5.26812e+06	3.96518e+06	5.0868e+06	1.06249e+07	1.24153e+08	5.61096e+07	4.44783e+06	6.58315e+07	2.19309e+07	1.81598e+07	2.13555e+06	5.62999e+06	5.62942e+06	3.9508e+06	1.99344e+07	5.36446e+06	6.63018e+06
6_6	50	9.36989e+06	6.65318e+08	6.65318e+08	3.118e+08	5.34994e+07	1.22438e+06	1.1884e+07	4.31827e+06	8.3475e+06	4.32122e+07	1.75481e+06	8.49897e+09	3.0458e+08	1.43399e+08	9.47108e+06	2.11379e+06	6.35665e+07	1.72159e+07	6.20387e+07	8.22411e+08	1.57628e+07	2.92773e+07	2.96032e+07	1.0428e+08	4.09541e+08	4.82646e+06	6.54744e+07	9.41129e+07	1.68332e+07	1.72401e+08	5.10171e+06	1.50085e+07	1.1129e+07	1.92151e+06	1.03557e+07	1.28647e+07	3.25862e+06	1.71456e+06	3.33633e+07	2.61858e+07	3.6192e+07	1.43205e+06	561844	583708	6.74045e+06	4.18464e+06	2.94211e+07	2.37847e+07
6_8	67	2.12209e+07	1.37907e+09	1.37907e+09	2.62702e+08	1.84683e+08	526880	2.1539e+07	1.13613e+06	7.327e+07	7.92222e+07	525078	2.32381e+08	1.76477e+08	7.9029e+07	6.27424e+07	1.88784e+06	6.06842e+07	3.82842e+06	3.92084e+07	4.63868e+08	1.63665e+06	4.57517e+07	7.83946e+07	8.91341e+07	5.17164e+08	4.94687e+06	5.75113e+07	1.22735e+08	1.86394e+07	4.89865e+07	8.12059e+06	2.22191e+07	1.02994e+07	1.45933e+06	1.49733e+07	3.63595e+07	2.47802e+07	1.48455e+06	1.92954e+07	3.047e+07	5.06341e+07	1.34053e+06	509289	564661	3.01037e+06	6.47491e+06	7.15569e+07	2.48306e+07
6_13	44	5.22472e+06	3.61154e+08	3.61154e+08	3.90525e+08	7.78945e+07	1.12417e+07	6.38565e+07	1.28025e+06	1.23017e+07	4.54465e+07	706708	1.33096e+08	1.50523e+08	3.55709e+07	8.20705e+06	3.13449e+07	7.22656e+07	1.45704e+07	2.03584e+07	2.12974e+08	8.58371e+07	2.36811e+07	3.189e+08	3.5097e+07	2.16105e+08	1.69043e+06	3.91411e+07	1.83574e+08	1.15023e+07	2.02669e+06	3.71781e+06	3.38934e+06	4.8016e+06	1.53876e+06	1.02178e+07	7.48392e+07	1.71195e+08	1.6933e+06	1.63586e+07	1.11939e+07	7.20633e+06	998165	1.44122e+08	1.34574e+07	5.84904e+06	1.11471e+08	2.41115e+06	5.6264e+06
7_2	54	1.15264e+07	4.52997e+07	4.52997e+07	6.85492e+09	6.02703e+07	1.63403e+06	3.58095e+08	3.76473e+06	5.9483e+06	1.44048e+08	1.46526e+06	4.74148e+08	2.29558e+07	3.39802e+07	8.63037e+06	5.75194e+06	1.15484e+07	7.27324e+07	2.41997e+07	1.24293e+08	5.38077e+06	7.78657e+07	7.73335e+07	1.91499e+07	4.21835e+08	4.07599e+06	7.57599e+06	7.5247e+06	4.83142e+07	6.1727e+07	1.93387e+07	4.6103e+06	3.03326e+07	4.4505e+06	2.64548e+07	2.70023e+07	1.09569e+07	5.33163e+06	4.60835e+06	2.4048e+07	2.85701e+06	1.79578e+06	4.35868e+07	1.94265e+06	2.54609e+07	4.98911e+06	1.09873e+08	1.42813e+07
7_6	46	1.56667e+07	9.10787e+07	9.10787e+07	7.59229e+09	7.4989e+07	762942	1.00529e+08	3.48699e+06	3.09447e+06	2.89044e+08	699795	2.85918e+08	1.37375e+08	1.1079e+08	5.77679e+06	2.71577e+06	1.02462e+07	2.44846e+08	9.70628e+06	8.44617e+08	2.51683e+06	2.61222e+08	1.16342e+07	1.68636e+08	9.43696e+08	6.73825e+06	7.16586e+07	3.353e+06	1.20958e+08	4.32629e+08	5.2678e+07	686131	5.52681e+07	1.16817e+07	5.06914e+07	6.31756e+06	1.18797e+06	2.16379e+07	4.51831e+07	3.15197e+07	1.52018e+06	780112	3.68253e+06	864283	1.36355e+07	893190	2.30395e+07	5.12386e+07
7_8	70	8.82544e+06	2.92062e+07	2.92062e+07	6.23961e+08	1.07706e+08	2.09305e+06	2.42879e+08	6.48952e+06	8.10425e+06	1.01545e+08	2.1219e+06	4.08034e+08	2.25613e+08	6.65711e+07	1.71594e+07	7.89086e+06	1.95561e+07	2.34594e+08	6.43981e+06	1.38764e+08	6.901e+06	4.49075e+07	3.12626e+07	2.62911e+07	2.47399e+08	5.18259e+06	2.93016e+07	9.35204e+06	2.17495e+07	7.57284e+06	2.26372e+07	1.65018e+06	2.40426e+07	5.75187e+06	1.22385e+07	1.37578e+07	4.37696e+06	5.95483e+06	2.13325e+07	8.57565e+07	2.30955e+06	2.14702e+06	2.17889e+06	2.23555e+06	1.21427e+07	2.10644e+06	6.61558e+06	4.25693e+07
7_13	32	1.05252e+07	1.40967e+08	1.40967e+08	7.34428e+08	3.95191e+07	1.87999e+06	3.1075e+08	9.98197e+06	6.67009e+06	7.69634e+07	1.97839e+06	1.14024e+09	8.31599e+07	7.33209e+07	1.15714e+07	5.89343e+06	5.31847e+07	5.7639e+07	1.73676e+07	1.2845e+08	7.39723e+06	3.65733e+07	5.22277e+08	2.46626e+07	2.97001e+08	4.15555e+06	1.81396e+07	1.69875e+08	2.49762e+07	4.93131e+07	1.48575e+07	7.16278e+06	1.36431e+07	4.70059e+06	9.38566e+06	1.39764e+08	2.419e+08	5.17624e+06	1.22845e+07	2.89735e+07	2.22516e+06	1.86796e+06	2.44425e+07	2.88468e+06	5.69381e+06	1.35416e+08	6.54632e+06	6.26562e+06
8_2	55	4.52512e+06	3.16512e+08	3.16512e+08	2.41231e+08	5.4689e+08	7.79173e+06	4.37392e+08	7.98905e+07	2.58022e+08	2.45846e+08	2.38699e+08	1.51887e+07	6.96846e+08	3.75461e+08	2.48499e+08	2.22049e+08	1.87814e+07	5.38752e+07	1.46154e+08	4.35674e+08	4.64722e+08	2.07857e+08	4.73381e+07	1.93869e+08	1.13293e+09	2.25247e+07	4.29588e+07	4.47079e+07	1.17173e+08	1.17971e+07	9.96502e+07	6.88856e+06	8.86648e+07	5.79095e+07	4.75638e+07	1.77103e+07	2.18329e+07	3.74474e+07	4.48622e+07	4.02529e+07	6.42639e+06	3.42656e+06	1.59402e+09	2.40351e+08	1.20359e+07	5.03734e+06	1.50516e+07	7.42747e+06
8_6	55	1.96008e+07	9.72982e+06	9.72982e+06	1.4959e+08	3.22997e+08	2.59907e+06	4.7019e+07	324705	1.15967e+08	1.70118e+08	1.02011e+08	2.36578e+07	7.57849e+08	1.384e+08	1.17395e+08	2.65487e+08	1.87428e+07	4.62106e+07	3.73312e+07	4.97149e+08	1.76286e+08	1.89191e+08	1.83923e+08	1.19537e+08	8.65699e+08	1.66751e+07	5.9815e+07	3.43734e+07	1.04002e+08	4.61657e+06	4.62009e+07	3.54883e+06	4.95234e+07	3.44743e+06	2.24061e+07	2.95419e+07	2.58361e+07	2.5842e+06	3.0233e+07	9.7606e+06	8.39051e+06	2.72194e+06	2.3242e+07	2.99538e+06	3.08651e+07	3.134e+06	2.42152e+06	5.27517e+06
8_8	37	3.71777e+08	8.01037e+06	8.01037e+06	9.4747e+07	2.75085e+08	133614	6.14176e+07	278873	3.54456e+08	1.71237e+08	135550	2.37165e+07	7.05964e+07	2.70602e+08	2.1295e+08	5.70274e+06	2.99638e+07	2.09172e+06	1.4706e+08	5.95578e+08	3.81765e+07	2.0274e+08	3.05052e+07	1.6691e+08	1.17056e+09	2.00908e+07	9.03948e+07	6.24571e+07	1.37864e+08	2.46329e+06	6.20511e+07	1.79654e+06	6.36309e+07	1.1879e+07	4.89801e+07	9.65703e+06	1.53333e+07	3.60742e+06	2.80323e+06	6.52103e+06	1.68305e+07	1.24827e+06	6.37666e+07	7.51596e+06	3.791e+06	1.03872e+07	3.40229e+07	5.84958e+07
8_13	25	7.32676e+06	6.5544e+07	6.5544e+07	2.97535e+08	3.76761e+08	302410	4.94266e+08	1.03192e+06	3.30519e+08	1.2104e+08	1.93648e+08	1.81617e+07	3.62909e+08	2.53163e+08	3.1248e+08	4.0234e+07	6.89765e+06	9.47537e+07	8.76727e+07	3.49651e+08	8.79762e+07	1.17099e+08	2.96348e+07	8.48293e+07	8.59213e+08	3.58114e+07	5.11049e+07	2.53084e+07	1.21265e+08	2.87862e+06	4.34721e+07	2.1314e+06	4.62576e+07	1.51215e+07	4.12108e+07	8.36842e+06	1.32438e+07	1.88524e+07	1.16679e+07	1.93807e+07	4.16153e+06	1.70486e+06	2.0634e+08	2.2655e+07	4.67562e+06	3.19849e+06	2.47058e+06	1.22531e+07
9_2	73	5.17992e+07	1.54451e+06	1.54451e+06	7.2397e+07	1.79903e+08	303905	1.61334e+08	552580	7.9967e+07	8.89559e+07	272922	1.96704e+07	3.19496e+08	6.76924e+07	3.63492e+07	938874	5.10235e+07	3.96177e+06	6.54937e+07	4.42635e+08	882197	8.00418e+07	7.82778e+07	1.05854e+08	9.14726e+08	1.42047e+07	6.5109e+07	1.23423e+08	5.70381e+07	3.16945e+07	1.84139e+07	272275	1.91372e+07	7.64867e+06	1.79552e+07	4.7664e+07	2.4692e+07	1.04233e+07	4.84506e+06	1.54848e+07	3.13885e+07	453811	3.30639e+07	7.38811e+06	6.0362e+06	8.61912e+06	3.10195e+07	2.41039e+07
9_6	42	5.27754e+08	9.10066e+06	9.10066e+06	1.85086e+08	2.29893e+08	811780	5.33226e+07	1.98714e+06	3.23981e+06	1.56247e+08	811625	5.30255e+07	1.28096e+08	2.02538e+08	5.38748e+06	2.79832e+06	3.57462e+07	3.97351e+06	2.3852e+08	7.52163e+08	2.65928e+06	1.156e+08	5.82795e+07	1.62355e+08	1.29143e+09	2.71899e+07	1.12592e+08	4.94393e+07	6.53712e+07	2.74264e+06	2.19849e+07	719178	2.18413e+07	3.88728e+06	4.59063e+07	1.74218e+07	6.40176e+06	2.45649e+06	4.38629e+07	2.67258e+07	9.71184e+06	887649	1.28678e+06	926503	1.62296e+07	1.04264e+06	2.57081e+06	1.74126e+08
9_8	33	6.33105e+08	3.78435e+06	3.78435e+06	2.16786e+08	1.39452e+08	358151	5.81586e+07	767296	8.7136e+07	1.36731e+08	876374	1.80614e+08	1.17111e+08	1.83882e+08	2.52561e+07	1.15281e+06	1.69331e+07	2.80745e+06	4.91852e+07	8.81409e+08	1.12938e+06	1.28811e+08	8.08652e+07	2.06466e+08	1.05327e+09	1.48984e+07	8.63377e+07	1.04028e+08	6.558e+07	4.89791e+06	3.04428e+07	476583	2.51484e+07	5.90682e+06	3.59394e+07	3.51045e+07	1.95259e+07	3.39127e+06	1.00044e+06	1.14046e+07	1.33755e+06	373189	2.83506e+07	4.97494e+06	3.37949e+06	1.10503e+07	1.99376e+06	4.67029e+07
9_13	17	2.77717e+08	5.76719e+06	5.76719e+06	2.00904e+08	1.41604e+08	460108	2.11038e+08	1.1569e+06	1.23777e+08	5.63488e+07	492792	1.18597e+08	4.57326e+07	1.17026e+08	4.11125e+07	1.513e+06	3.29885e+07	768413	5.17904e+07	4.18915e+08	1.65479e+06	5.13461e+07	7.09332e+07	6.86977e+07	7.19547e+08	1.6865e+07	6.10263e+07	1.4234e+08	3.82403e+07	1.62179e+06	1.43499e+07	784047	1.28601e+07	3.71345e+06	8.59403e+06	2.51645e+07	2.53281e+07	3.33606e+06	1.39509e+06	7.60792e+06	1.56167e+06	517998	2.88367e+08	3.40925e+07	4.0136e+06	3.78231e+07	1.76093e+06	1.64093e+07
10_2	48	8.85479e+06	7.66447e+07	7.66447e+07	3.85831e+09	3.59221e+07	1.21531e+08	1.61135e+08	3.64366e+06	4.51475e+06	3.62132e+07	1.09007e+06	5.52806e+08	7.77718e+08	3.85083e+07	6.13314e+06	8.62263e+07	2.24878e+07	9.58388e+07	8.92318e+06	1.02195e+08	4.80235e+08	2.33675e+07	7.38737e+07	1.00354e+07	1.81675e+08	3.15175e+06	4.28388e+06	7.90463e+06	3.79409e+07	1.87853e+07	6.78453e+06	1.7844e+06	1.05339e+07	3.30397e+06	2.09704e+07	2.42001e+07	8.42713e+06	9.56111e+06	2.95887e+07	1.41669e+07	6.30918e+06	3.87532e+06	1.03378e+08	4.42335e+06	2.82345e+07	2.42339e+07	6.55721e+06	4.90704e+06
10_6	63	1.65071e+07	1.64605e+07	1.64605e+07	1.8631e+08	1.61536e+08	684382	7.93352e+07	6.2877e+06	2.43009e+06	1.36807e+08	657958	1.31128e+08	4.54729e+08	1.41987e+08	4.38622e+06	2.31586e+06	1.97135e+07	9.50917e+06	4.17717e+07	1.2134e+09	2.13412e+06	1.10151e+08	1.44734e+07	2.60419e+08	6.61349e+08	1.32701e+07	5.15831e+07	2.82455e+06	7.50784e+07	3.56653e+08	2.85863e+07	1.78033e+06	2.89455e+07	1.58509e+07	5.05396e+07	7.34292e+06	2.58665e+06	1.53029e+07	1.08721e+07	4.8987e+07	2.29239e+06	8.14366e+06	1.91907e+06	745232	1.33566e+08	2.9599e+06	1.37495e+07	1.0739e+08
10_8	47	1.61543e+07	2.28659e+07	2.28659e+07	3.29883e+08	1.63592e+08	1.47551e+06	7.3999e+07	3.3279e+06	6.08977e+06	1.91699e+08	2.48098e+07	9.73706e+08	2.46718e+08	1.50353e+08	1.03799e+07	5.16104e+06	1.90647e+07	1.67614e+07	3.64445e+07	1.6456e+09	4.60269e+06	1.17006e+08	2.0361e+07	2.65834e+08	1.00081e+09	1.98491e+07	7.21853e+07	7.09422e+06	4.26253e+07	2.93761e+08	2.68628e+07	2.68341e+08	1.50448e+07	3.89558e+06	4.31748e+07	1.29032e+07	4.08165e+06	4.52823e+06	4.54123e+06	1.85531e+08	3.88036e+06	1.49717e+06	1.49133e+06	1.77688e+06	1.49002e+07	1.49006e+06	1.3971e+07	2.05979e+08
10_13	35	4.4843e+06	7.54223e+07	7.54223e+07	1.21799e+08	1.42245e+08	283769	7.67084e+07	605856	9.02282e+07	1.19482e+08	314030	1.18683e+08	7.81543e+07	8.96421e+07	4.09999e+07	905252	2.45156e+07	6.87924e+06	2.22448e+07	8.83311e+08	927269	7.57233e+07	7.40967e+07	1.91525e+08	5.6262e+08	2.37345e+07	4.11229e+07	7.04818e+06	5.78775e+07	3.65718e+07	2.05419e+07	451454	1.62585e+07	2.08891e+06	2.51962e+07	2.54751e+07	4.9082e+07	4.65759e+06	2.25245e+07	2.50037e+07	5.80093e+06	992561	1.02239e+07	2.77598e+06	2.62343e+06	2.14972e+07	3.28042e+07	3.01281e+07
11_2	56	4.63606e+06	2.02006e+07	2.02006e+07	1.97457e+08	5.35488e+08	5.36741e+07	1.1813e+08	1.61079e+07	2.34497e+07	1.29311e+08	5.75979e+08	1.53197e+08	1.0516e+09	2.84686e+08	1.13558e+07	3.19684e+08	1.56879e+07	3.00247e+07	2.64233e+07	5.86684e+08	5.03212e+09	9.11785e+07	6.09162e+07	1.12322e+08	6.31272e+08	1.67505e+07	2.95963e+07	3.71449e+07	4.66634e+07	1.14524e+06	2.35781e+07	3.84753e+06	2.1683e+07	2.40287e+06	5.7652e+07	1.47539e+07	1.92512e+07	4.01929e+06	9.18113e+07	2.261e+07	4.64696e+06	7.07016e+06	8.00525e+07	1.25244e+07	2.96921e+08	2.45935e+07	1.42136e+06	1.1016e+07
11_6	41	6.31448e+06	6.99779e+06	6.99779e+06	2.47195e+08	6.70635e+08	4.98814e+07	2.30561e+08	2.60668e+07	3.67468e+06	1.46066e+08	5.2142e+08	3.52043e+07	1.856e+09	1.40109e+08	4.74347e+06	5.40012e+07	6.85385e+06	4.47001e+08	1.56238e+07	4.00577e+08	7.44892e+08	8.3464e+07	1.03973e+07	5.42825e+07	3.21748e+08	4.71489e+07	2.0177e+06	2.66273e+06	5.92618e+07	6.61818e+06	2.50312e+07	3.96189e+06	2.28619e+07	5.67701e+07	1.5482e+08	5.40621e+06	1.1157e+06	1.94391e+07	1.17864e+08	1.79566e+07	2.88522e+06	3.15856e+06	792352	663169	1.38691e+08	612749	2.12574e+06	5.79537e+07
11_8	35	9.16422e+06	2.74284e+06	2.74284e+06	2.67487e+08	1.65228e+08	3.26347e+07	7.72483e+07	3.45837e+06	4.70042e+07	1.35826e+08	1.70618e+07	2.97546e+08	6.40083e+08	1.62782e+08	6.39992e+07	6.85087e+07	1.19376e+07	3.20662e+07	1.80985e+07	2.92843e+08	1.69829e+08	1.08401e+08	2.82883e+07	4.77642e+07	5.79124e+08	1.57511e+07	6.31995e+07	1.22114e+07	3.6074e+07	4.77839e+06	2.63887e+07	2.34402e+06	2.4327e+07	8.65929e+06	4.79878e+07	9.75541e+06	2.94236e+06	4.35282e+06	7.19876e+07	3.11518e+07	1.55667e+06	1.4047e+06	1.45325e+06	1.58487e+06	2.4834e+07	1.44827e+06	4.36369e+06	2.52392e+07
12_2	36	4.23976e+07	1.43746e+06	1.43746e+06	2.16266e+08	1.008e+08	493481	1.32189e+08	935970	3.25873e+07	9.84344e+07	1.77627e+06	8.32372e+07	4.84306e+07	9.22135e+07	9.50986e+06	1.63865e+06	1.98198e+07	1.49793e+07	4.54285e+07	2.80438e+08	1.43209e+06	4.58358e+07	7.13036e+07	3.41264e+07	8.02518e+08	1.3969e+07	5.2064e+07	9.77124e+06	5.77487e+07	1.86334e+06	1.60537e+07	787083	1.5286e+07	7.51055e+06	2.02085e+07	3.34403e+07	2.79906e+07	8.91535e+06	1.07522e+07	7.3541e+06	2.35553e+06	508936	4.73551e+07	6.08178e+06	7.20981e+06	8.38458e+06	1.02154e+07	1.16107e+07
12_6	24	3.73008e+06	1.30316e+08	1.30316e+08	3.23697e+09	1.23841e+08	1.7738e+06	4.8232e+08	1.06142e+07	6.67059e+06	1.3262e+08	1.70898e+06	1.31332e+08	1.86931e+07	4.14487e+06	1.32106e+07	6.06503e+06	1.53725e+07	7.9273e+07	1.28517e+07	2.076e+07	5.2951e+06	6.99636e+07	3.05522e+07	7.12229e+06	3.00691e+08	4.29923e+06	3.55612e+07	7.25945e+06	3.87848e+07	5.86119e+06	1.7942e+07	1.35434e+06	2.84977e+07	4.69015e+06	3.5795e+07	1.29789e+07	3.29227e+06	4.38393e+06	3.1279e+07	2.30158e+07	2.27803e+06	1.67581e+06	5.54059e+06	5.5404e+06	1.04899e+07	1.70022e+06	6.0117e+06	5.89402e+07
12_8	73	1.15292e+07	6.763e+08	6.763e+08	1.78372e+08	3.71172e+08	163739	3.37516e+07	1.06631e+07	1.6457e+08	1.55488e+08	166032	5.20919e+08	9.28987e+07	1.93472e+08	1.61028e+08	564198	8.87043e+06	3.4025e+07	1.11061e+08	4.78345e+08	594517	1.29515e+08	2.58384e+07	9.15246e+07	8.39937e+08	2.39729e+07	5.2032e+07	4.95389e+07	7.0387e+07	1.41803e+07	2.9829e+07	320276	3.67796e+07	1.02247e+07	2.70161e+07	1.30241e+07	9.74707e+06	6.74226e+06	1.22871e+06	1.51129e+07	4.46671e+06	404411	2.25464e+06	2.25467e+06	2.94665e+06	2.14772e+06	2.03003e+07	4.55068e+07
13_2	51	7.73053e+06	1.33615e+08	1.33615e+08	2.77338e+09	1.56951e+08	173905	1.76733e+08	5.11086e+06	1.93957e+07	5.25973e+07	1.49423e+07	1.46125e+07	3.84401e+07	6.19488e+07	1.09803e+07	606440	5.27385e+06	6.70059e+07	1.93642e+07	2.16293e+08	552097	3.8223e+07	3.78883e+07	4.06895e+07	2.42262e+08	2.36624e+07	1.72527e+07	2.79184e+07	4.78572e+07	3.57099e+07	1.27819e+07	7.78084e+06	2.43461e+07	6.15782e+06	1.35869e+07	9.26506e+06	2.71962e+07	9.77919e+06	2.13232e+07	5.28666e+06	4.37463e+06	517090	2.43278e+06	193220	6.63711e+07	1.72468e+07	2.06908e+07	1.46574e+07
13_6	36	5.21511e+07	6.45203e+06	6.45203e+06	1.79986e+08	2.22545e+08	168619	4.43817e+07	6.07094e+07	1.09855e+08	1.7827e+08	5.90558e+07	1.57642e+07	1.0679e+08	1.37657e+08	1.40902e+08	514669	5.43654e+06	8.73179e+06	5.2405e+07	4.3134e+08	527771	2.47231e+08	1.83706e+07	1.26967e+08	1.06901e+09	3.30851e+07	7.41451e+07	3.92443e+07	1.59463e+08	9.75533e+07	4.81781e+07	2.62718e+06	5.40632e+07	477574	4.00494e+07	1.16501e+07	1.00011e+07	1.09984e+06	1.56571e+07	4.67749e+07	1.2585e+06	1.12501e+06	141972	170218	3.07107e+07	1.922e+06	5.58726e+07	2.02222e+07
13_8	27	2.93155e+07	3.65231e+06	3.65231e+06	1.91347e+08	9.10832e+07	129114	7.34246e+07	7.84e+06	2.34583e+07	1.02648e+08	5.01471e+06	2.66287e+07	2.3131e+08	1.01131e+08	3.6231e+07	1.26426e+06	1.27538e+07	2.99928e+06	1.65992e+08	2.72438e+08	337580	1.25416e+08	8.38039e+07	7.11973e+07	6.81308e+08	4.17388e+06	4.86049e+07	8.18734e+07	8.09902e+07	6.34383e+06	3.23148e+07	259056	3.14504e+07	364958	2.2661e+06	3.7549e+07	7.81044e+07	1.03054e+07	7.26488e+06	2.4613e+07	5.52952e+06	214063	2.99902e+07	4.80169e+06	4.92316e+07	1.46443e+07	8.42523e+06	2.95483e+07
13_13	26	8.36151e+06	5.28024e+07	5.28024e+07	7.33722e+07	7.56266e+07	155576	1.69836e+08	1.46652e+07	1.42044e+07	7.06721e+07	9.03881e+07	2.23938e+07	2.50069e+07	7.73955e+07	1.37059e+07	478155	7.24615e+06	5.31906e+07	1.64506e+07	1.8172e+08	489820	5.88114e+07	5.122e+07	4.49761e+07	2.7637e+08	1.40084e+07	2.20621e+07	3.56146e+07	5.80465e+07	1.98677e+07	1.80691e+07	5.05022e+06	2.37395e+07	2.67781e+06	2.35656e+07	1.04345e+07	3.0165e+07	1.46821e+07	3.30245e+06	1.17422e+07	2.00067e+06	1.42251e+06	1.22723e+07	1.39294e+06	8.4166e+06	2.04088e+07	1.46097e+07	1.15189e+07
14_2	46	1.69241e+07	1.23026e+06	1.23026e+06	8.66424e+07	4.01168e+07	158166	1.46224e+08	2.11419e+06	3.47875e+07	7.71744e+07	513744	7.77783e+09	2.24949e+08	5.78397e+07	4.52641e+07	656906	4.99131e+07	703518	5.75435e+07	3.03146e+08	1.27847e+06	7.91718e+07	1.22662e+08	7.33488e+07	6.45776e+08	4.74448e+06	6.07897e+07	1.32452e+08	7.53237e+07	2.04394e+06	1.80096e+07	1.0086e+07	1.8322e+07	461792	791613	5.03374e+07	6.92217e+07	4.50905e+06	9.48257e+06	2.94137e+06	1.11962e+06	192000	2.65377e+08	2.89985e+07	5.40323e+06	4.96528e+07	7.97726e+06	2.13266e+07
14_6	44	2.32589e+08	2.61895e+06	2.61895e+06	7.8876e+07	7.72333e+07	250386	2.95302e+07	2.64676e+06	7.58375e+07	1.57479e+08	241580	2.70902e+07	1.04113e+08	7.17687e+07	7.31791e+07	878471	2.18157e+07	482773	2.65759e+07	7.07542e+08	900587	1.8955e+08	3.73484e+07	1.63911e+08	9.59552e+08	1.14307e+07	9.60273e+07	1.15956e+08	7.73172e+07	2.99824e+06	3.67951e+07	369240	3.84703e+07	4.47447e+06	2.54747e+07	1.33586e+07	8.75224e+06	741780	8.09743e+06	1.1554e+07	1.33234e+06	805560	2.14674e+07	3.57565e+06	4.6113e+06	1.02496e+06	7.86769e+06	3.87083e+07
14_8	69	6.27736e+06	4.90602e+06	5.1059e+06	1.68714e+08	8.53274e+06	2.88268e+06	8.71792e+06	6.56093e+06	1.15456e+07	7.87694e+06	2.93865e+06	5.37278e+08	9.08271e+06	6.9383e+06	2.21251e+07	9.9054e+06	6.38969e+06	4.65493e+06	5.82323e+06	1.19161e+07	8.85393e+06	7.39806e+06	1.68459e+07	1.28003e+07	5.18644e+07	6.94791e+06	1.46143e+07	1.24588e+07	5.89931e+06	9.87332e+06	6.50497e+06	2.04115e+06	5.26681e+06	7.43849e+06	1.56887e+07	8.29478e+06	6.60933e+06	8.22317e+06	8.79089e+06	2.50184e+07	3.11204e+06	2.75366e+06	2.87168e+06	3.03976e+06	8.73814e+06	2.74262e+06	8.53261e+06	8.23657e+06
14_13	37	6.04302e+06	7.19668e+06	7.48988e+06	2.41105e+08	7.94843e+06	2.5325e+06	1.49107e+07	6.39245e+06	9.95551e+06	8.05664e+06	2.80269e+06	4.98105e+08	4.63806e+07	7.91104e+06	4.8957e+06	9.10057e+06	1.47496e+07	4.13739e+06	5.63647e+06	1.09524e+07	1.00884e+07	6.96929e+06	8.46494e+07	9.36437e+06	5.28546e+06	6.40014e+06	8.4499e+06	1.15515e+07	5.57269e+06	9.39546e+06	6.51676e+06	2.80804e+06	4.94751e+06	7.4753e+06	1.46356e+07	2.02796e+07	1.23685e+07	8.38236e+06	8.27529e+06	2.87519e+07	3.15017e+06	2.57268e+06	2.84313e+06	2.74729e+06	8.95588e+06	1.18965e+07	8.68935e+06	8.93814e+06
15_2	69	4.72246e+06	2.68601e+06	2.79544e+06	2.37885e+08	6.4694e+06	2.21592e+06	1.07479e+07	4.88841e+06	8.61238e+06	7.24078e+06	2.00042e+06	1.65914e+08	7.79529e+06	5.8424e+06	5.58533e+06	7.91245e+06	1.83435e+07	4.74284e+06	5.67264e+06	8.45309e+06	7.47346e+06	7.76184e+06	7.13323e+07	8.11515e+06	8.5663e+06	5.8036e+06	7.78943e+06	1.06605e+07	6.65961e+06	7.41191e+06	5.65657e+06	3.21569e+06	4.80643e+06	6.03209e+06	1.27928e+07	2.87501e+07	1.14254e+07	5.36185e+06	6.80299e+06	2.47269e+07	2.41306e+06	2.37671e+06	2.54705e+06	2.42895e+06	2.8407e+07	2.39155e+06	7.01085e+06	8.46621e+06
15_6	17	6.2762e+06	3.22814e+06	3.35966e+06	2.70911e+08	7.73958e+06	2.38753e+06	8.44734e+06	5.53998e+06	9.77527e+06	1.68436e+07	2.65151e+06	3.03194e+08	8.12134e+06	6.07168e+06	1.83776e+07	9.0741e+06	1.54656e+07	4.46985e+06	5.70284e+06	1.01912e+07	7.75628e+06	7.61427e+06	3.02261e+07	9.83991e+06	7.86789e+06	6.36913e+06	8.3107e+06	1.03204e+07	6.23439e+06	8.96275e+06	6.39857e+06	1.62539e+06	5.13639e+06	7.11422e+06	1.50542e+07	1.60938e+07	5.03237e+06	7.04602e+06	7.24801e+06	2.21543e+07	3.196e+06	2.20553e+06	2.19025e+06	2.14781e+06	1.03375e+07	1.98244e+06	9.5338e+06	7.83231e+06
15_8	15	9.95769e+08	2.13364e+06	2.22057e+06	2.06352e+08	2.84629e+07	1.13559e+06	3.15155e+07	6.86986e+06	1.93243e+07	3.47736e+08	3.3123e+06	3.30079e+08	1.32322e+08	1.23419e+08	9.09065e+06	4.11327e+06	4.93352e+07	3.71001e+06	6.81842e+07	1.34949e+09	3.89468e+06	1.43164e+08	5.72022e+07	2.89268e+08	1.90455e+09	2.85077e+06	1.43119e+08	5.05253e+07	8.114e+07	1.41112e+07	6.04875e+07	1.55685e+06	5.05686e+07	3.57434e+06	3.71448e+07	2.08115e+07	5.69893e+06	3.62443e+06	3.42867e+06	1.29036e+08	1.47343e+06	1.21805e+06	7.66587e+06	2.06361e+06	9.90113e+06	1.10999e+06	9.04115e+06	6.16815e+07
15_13	33	4.16381e+07	1.17085e+07	1.17085e+07	2.75539e+08	1.7177e+07	1.09812e+06	4.68862e+07	2.54841e+06	3.6441e+06	1.37856e+08	1.16109e+06	6.41601e+08	2.44128e+08	1.08234e+08	3.79227e+06	3.3443e+06	6.8823e+07	1.91446e+06	9.39618e+07	4.23553e+08	3.59987e+06	7.31326e+07	4.14406e+08	7.88873e+07	8.46853e+08	3.34172e+06	8.5359e+07	1.00972e+08	3.87826e+07	2.31704e+08	1.98571e+07	1.86133e+06	1.79709e+07	2.69171e+06	1.5243e+07	8.87874e+07	1.61184e+08	3.11576e+06	3.19379e+06	5.62879e+07	6.7227e+06	1.17417e+06	1.20167e+08	3.38259e+07	6.38378e+06	3.2855e+07	1.62635e+08	5.84713e+07
16_2	46	6.06617e+06	2.18487e+07	2.18487e+07	2.23274e+08	6.65664e+06	2.13975e+06	4.31521e+07	4.80906e+06	8.45463e+06	6.38317e+06	1.91363e+06	2.05788e+08	7.81535e+06	5.37753e+06	5.61991e+06	7.81329e+06	1.60329e+07	4.77561e+06	5.44693e+06	8.54364e+06	6.9174e+06	7.79976e+06	6.12844e+07	1.00115e+07	5.8116e+07	5.83814e+06	7.7207e+06	1.00872e+07	6.90733e+06	7.34845e+06	5.41051e+06	5.13739e+06	4.7342e+06	6.48842e+06	1.30431e+07	2.5931e+07	9.20088e+06	5.33576e+06	6.22484e+06	2.62104e+07	2.41287e+06	2.26439e+06	9.60366e+06	9.60277e+06	2.79135e+07	8.98718e+06	6.26454e+06	7.82559e+06
16_6	29	7.56709e+06	8.83933e+06	8.83933e+06	3.07354e+08	1.64375e+07	2.35527e+06	5.04338e+07	5.505e+06	9.1165e+06	3.36339e+07	2.34037e+06	2.47259e+08	1.12893e+07	6.03169e+06	2.00397e+07	8.3201e+06	1.0058e+07	4.50137e+06	1.03414e+07	9.48954e+06	7.39297e+06	1.15609e+07	3.74081e+07	7.53105e+06	5.58915e+06	6.12953e+06	8.42794e+06	1.02462e+07	8.54628e+06	8.14074e+06	5.84306e+06	1.61941e+06	5.01413e+06	6.79423e+06	1.40849e+07	1.78383e+07	3.65175e+06	6.74582e+06	7.17238e+06	3.13709e+07	2.55568e+06	2.27909e+06	2.28899e+06	2.52232e+06	1.22639e+07	2.32068e+06	7.23014e+06	1.30763e+07
16_8	54	1.4382e+07	1.4504e+07	1.4504e+07	3.17574e+08	8.00861e+06	2.54714e+06	1.8568e+07	6.31696e+06	1.04984e+07	2.42461e+07	2.57735e+06	1.70704e+09	1.65992e+07	1.59687e+07	2.00282e+07	9.4858e+06	7.63012e+06	4.48844e+06	5.88439e+06	1.06549e+08	8.39762e+06	7.02171e+06	2.94439e+07	2.20623e+07	1.32065e+08	6.52244e+06	8.85873e+06	1.16139e+07	6.24096e+06	9.46753e+06	5.70899e+06	2.05739e+06	5.19209e+06	7.63546e+06	1.44824e+07	9.51472e+06	4.96334e+06	7.9896e+06	8.24521e+06	3.09143e+07	3.11215e+06	2.58178e+06	2.77218e+06	2.86799e+06	1.06538e+07	2.77415e+06	8.89933e+06	7.79663e+06
16_13	29	5.81663e+06	1.60121e+07	1.60121e+07	2.96704e+08	1.33306e+07	2.79065e+06	1.63262e+07	7.25327e+06	1.05344e+07	9.33626e+06	2.95267e+06	1.0851e+10	1.90223e+07	8.93005e+06	6.93221e+06	9.162e+06	2.39163e+07	3.75924e+06	9.73523e+06	1.20801e+07	1.13875e+07	6.35158e+06	1.10141e+08	1.46611e+07	4.27204e+07	6.62602e+06	9.00266e+06	1.26072e+07	5.05766e+06	1.02243e+07	5.91763e+06	5.05821e+06	4.92348e+06	7.07534e+06	1.43769e+07	3.62662e+07	1.26615e+07	8.35431e+06	8.62084e+06	2.57149e+07	4.65249e+06	3.06094e+06	5.33027e+06	3.12525e+06	3.98522e+06	1.31308e+07	1.07492e+07	1.00616e+07
17_2	31	4.66041e+07	448436	448436	6.78163e+07	8.04968e+07	299378	1.56847e+08	1.05719e+06	3.44393e+07	1.08934e+08	264095	1.62408e+07	8.53748e+07	2.71304e+07	1.70667e+07	1.04565e+06	1.648e+07	751960	4.14227e+07	3.00073e+08	945752	9.02246e+07	1.50992e+08	4.66841e+07	6.81377e+08	5.83618e+06	5.0458e+07	5.60955e+07	5.35323e+07	1.63814e+07	2.56341e+07	482852	2.22259e+07	1.43394e+06	2.73788e+07	3.40082e+07	3.26804e+07	6.67703e+06	5.46013e+06	1.27015e+07	425316	334825	4.22033e+07	7.5791e+06	7.24174e+06	4.55505e+06	1.77317e+07	2.8973e+07
17_6	60	5.37399e+08	604804	629444	1.41891e+08	9.89173e+07	624034	6.15832e+07	2.27922e+07	1.38549e+07	2.49933e+08	603380	1.68898e+08	1.65579e+08	7.44367e+07	5.27445e+06	2.22074e+06	2.1862e+07	8.07222e+06	5.51517e+07	7.05284e+08	2.06102e+06	2.15364e+08	4.94617e+07	1.34339e+08	1.62218e+09	9.52934e+06	1.51921e+08	4.54883e+07	1.12807e+08	7.07974e+06	4.79465e+07	500316	4.8243e+07	2.12357e+06	4.24328e+07	1.77761e+07	5.20837e+06	1.93997e+06	9.41865e+06	6.15351e+07	758056	688942	4.26165e+06	762729	1.21813e+07	1.05046e+06	5.61262e+06	5.961e+07
17_8	33	5.98921e+06	6.60938e+06	6.87865e+06	2.27026e+08	8.44667e+06	2.65012e+06	8.57889e+06	6.54978e+06	1.07202e+07	6.76187e+06	2.81945e+06	4.08702e+08	8.14119e+06	6.84439e+06	1.63189e+07	9.77872e+06	5.99186e+06	4.42047e+06	5.59484e+06	1.10852e+07	8.73373e+06	7.50879e+06	9.00974e+06	9.99512e+06	5.39849e+06	7.16848e+06	8.95207e+06	1.1906e+07	6.04211e+06	9.69902e+06	6.4417e+06	2.06943e+06	5.12649e+06	8.09533e+06	1.56125e+07	5.71396e+06	8.89579e+06	8.26296e+06	8.51527e+06	2.09941e+07	3.24834e+06	2.78114e+06	2.64831e+06	2.84841e+06	5.04546e+06	2.49102e+06	8.18881e+06	8.1007e+06
17_13	36	2.17485e+07	845586	845586	8.646e+07	4.10077e+07	235593	1.49649e+08	4.01784e+06	6.95073e+06	1.15946e+08	261344	9.38424e+07	1.9703e+08	3.8381e+07	1.1362e+07	776255	1.11768e+07	886824	3.63438e+07	2.85875e+08	959510	8.62484e+07	1.80445e+08	5.47394e+07	6.51148e+08	3.28139e+06	5.6631e+07	5.90046e+07	7.56249e+07	7.51849e+07	2.36357e+07	328087	1.98956e+07	2.4077e+06	2.78035e+07	3.851e+07	5.21583e+07	2.35898e+06	1.77959e+06	1.87059e+07	1.86771e+06	733606	9.10563e+06	4.91132e+06	2.66065e+06	9.1662e+06	5.11893e+07	1.57852e+07
18_2	34	3.42353e+07	2.55908e+06	2.55908e+06	1.39277e+08	5.959e+07	1.77194e+06	1.09151e+08	1.46446e+07	4.3586e+06	2.64963e+08	2.78499e+07	7.91127e+07	1.98519e+08	2.39847e+07	1.55371e+06	1.15706e+06	1.23904e+07	7.72455e+06	1.72467e+07	1.37885e+08	744614	1.64858e+08	5.85195e+07	2.16649e+07	1.06699e+09	4.04435e+06	5.11461e+07	5.27655e+07	8.7072e+07	4.25698e+07	5.18593e+07	710192	4.96916e+07	1.80196e+06	7.89002e+07	1.60258e+07	1.10926e+07	1.83965e+07	4.74498e+06	3.57844e+07	6.96735e+06	944715	4.08477e+06	1.25765e+06	5.5594e+06	7.73468e+06	7.51882e+07	2.05523e+07
18_6	32	2.14373e+07	2.49758e+07	2.49758e+07	6.17708e+08	4.46026e+07	3.28514e+06	3.30816e+06	2.19431e+06	2.9892e+06	7.78913e+07	2.41214e+08	3.32886e+08	2.43061e+09	6.42422e+07	5.95801e+06	5.45637e+06	1.02965e+07	1.34057e+08	7.28098e+07	3.0137e+08	2.47397e+06	6.19513e+07	1.90102e+07	4.5936e+07	9.89698e+08	2.00448e+06	7.69476e+07	3.59305e+06	6.80546e+07	2.93466e+07	8.13784e+07	6.82711e+06	7.46878e+07	2.32317e+06	3.32643e+07	9.159e+06	1.78358e+06	1.10096e+07	1.31304e+08	1.16746e+08	4.28926e+07	2.69338e+06	937755	907354	5.83734e+07	844978	5.25598e+07	5.74267e+07
18_8	22	5.97612e+06	4.71208e+06	4.90406e+06	4.09653e+08	7.52244e+06	2.53039e+06	1.4927e+07	6.06397e+06	9.31961e+06	2.8653e+08	1.80136e+07	5.57141e+08	2.66584e+08	6.18828e+06	1.91694e+07	8.90812e+06	9.75359e+06	2.93915e+07	1.43708e+07	2.34425e+07	7.89642e+06	1.04374e+08	2.25532e+07	8.2444e+06	2.69809e+08	6.68263e+06	8.22897e+06	1.11819e+07	8.34728e+06	8.75831e+06	5.52116e+06	1.98245e+06	7.01809e+06	6.97863e+06	5.32946e+07	7.28247e+06	6.41211e+06	7.44697e+06	7.64888e+06	2.67191e+07	2.33984e+07	2.49217e+06	2.52173e+06	2.8231e+06	7.94379e+06	2.40843e+06	7.776e+06	7.31687e+06
18_13	46	1.36463e+07	3.06718e+07	3.06718e+07	6.49672e+08	5.19822e+07	2.38347e+08	1.55594e+07	1.58241e+06	3.95518e+06	1.94972e+08	1.87308e+08	1.95926e+08	2.87303e+09	6.42568e+07	1.03472e+07	2.09293e+08	1.46736e+07	1.23393e+08	6.42922e+07	2.24743e+08	4.36157e+07	2.21638e+07	1.19067e+08	2.72678e+07	6.52533e+08	6.91322e+06	5.47198e+07	1.50885e+07	5.47969e+07	5.69939e+07	2.13378e+07	1.06871e+07	1.88862e+07	2.2103e+08	1.12847e+08	3.61618e+07	1.5783e+07	1.57008e+08	8.35097e+07	1.19384e+07	7.04984e+06	6.98929e+06	499980	542849	3.62187e+07	4.13361e+06	1.10628e+08	4.34788e+07
19_2	75	5.85045e+06	3.08748e+06	3.08748e+06	1.47506e+09	7.0828e+07	1.68014e+07	1.51791e+08	3.04669e+06	1.196e+07	4.27888e+07	1.55345e+08	1.91463e+08	1.79929e+08	1.03844e+07	7.3985e+06	5.1212e+06	1.66339e+07	2.68726e+08	5.85691e+06	3.69536e+08	2.01242e+07	4.10751e+07	9.2976e+07	2.6069e+07	5.72155e+08	3.56756e+06	6.51733e+06	1.0667e+07	3.37756e+07	4.31606e+07	3.50767e+07	4.09489e+06	3.33328e+07	3.83129e+06	8.86901e+07	3.06015e+07	8.24984e+06	3.36089e+07	4.0916e+06	1.61199e+07	5.06563e+06	1.50593e+06	6.41521e+06	1.4842e+06	2.76942e+07	1.02446e+07	5.53961e+07	4.96892e+06
19_6	30	5.14696e+06	2.87615e+06	2.92543e+06	8.52004e+08	2.20403e+07	2.22931e+06	9.24723e+06	5.65712e+06	8.59362e+06	5.41132e+07	6.33245e+06	2.24364e+08	1.36096e+08	7.11484e+06	1.86826e+07	8.16077e+06	7.09491e+06	2.2412e+08	1.24825e+07	1.86154e+08	7.28465e+06	2.40644e+07	1.46054e+07	1.5592e+07	4.23491e+08	5.87902e+06	8.13805e+06	1.00582e+07	1.44022e+07	1.71578e+07	5.50601e+06	1.65066e+06	8.86371e+06	6.64464e+06	1.33184e+07	8.98247e+06	5.07527e+06	6.44567e+06	2.15167e+07	2.93265e+07	1.17289e+07	2.48106e+06	2.29227e+06	2.42409e+06	9.00996e+06	2.23297e+06	3.38471e+07	1.17709e+08
19_8	66	8.55158e+06	3.71813e+06	4.6027e+06	3.63003e+08	8.41491e+06	2.66529e+06	9.00326e+06	6.11156e+06	9.80548e+06	2.30618e+07	6.26566e+06	4.89675e+08	3.79386e+08	6.46569e+06	2.23757e+07	3.34477e+07	5.91867e+06	4.30642e+06	6.32573e+06	1.27951e+07	7.41529e+07	7.6262e+06	2.27489e+07	8.88863e+06	5.53467e+06	6.71431e+06	1.02252e+07	1.15873e+07	5.88061e+06	9.68118e+06	6.08207e+06	2.00967e+06	5.3349e+06	7.75476e+06	1.5254e+07	7.37816e+06	7.48981e+06	8.13581e+06	3.04698e+07	2.65284e+07	3.24256e+06	2.76407e+06	2.79809e+06	3.0026e+06	1.60226e+07	2.69384e+06	8.85563e+06	7.63725e+06
19_13	33	6.08533e+06	5.02519e+06	5.72764e+06	9.58978e+08	6.3324e+06	6.74016e+07	9.10661e+06	7.09402e+06	9.19489e+06	1.16647e+08	2.22839e+06	6.15386e+08	6.92284e+08	5.72625e+06	6.24505e+06	1.12045e+08	1.09973e+07	3.97218e+07	5.80244e+06	1.7728e+07	1.05989e+08	3.92519e+07	7.05293e+07	7.43532e+06	1.53662e+08	6.22888e+06	1.01868e+07	1.03068e+07	5.8614e+06	1.83662e+07	6.6346e+06	5.35887e+06	9.21793e+06	8.18477e+06	1.75826e+07	1.5008e+07	8.22384e+06	1.01016e+07	6.41488e+06	2.212e+07	2.38693e+06	2.01104e+06	2.72114e+06	2.88582e+06	1.6656e+07	2.14144e+06	1.15827e+07	6.43417e+06
20_2	68	1.25503e+07	4.83989e+06	4.83989e+06	2.76197e+08	1.28665e+08	440421	3.27484e+08	5.31684e+06	1.57484e+07	8.5347e+07	399069	2.35566e+07	6.00712e+07	6.73363e+07	1.3767e+07	1.49442e+06	7.96072e+06	2.79782e+06	3.21718e+07	2.29081e+08	1.41521e+06	4.95524e+07	3.9803e+07	3.70475e+07	5.78784e+08	1.73154e+07	3.33114e+07	2.59787e+07	7.22353e+07	7.17533e+06	1.55522e+07	6.75044e+06	1.67178e+07	3.64099e+06	3.83328e+06	1.56236e+07	2.12032e+07	9.44963e+06	1.32794e+06	1.63992e+07	3.01962e+06	2.03844e+06	1.08996e+07	2.4394e+06	7.76782e+06	5.97959e+06	1.95758e+07	2.13912e+07
20_6	61	1.3247e+08	2.07081e+06	2.2198e+06	2.71611e+08	2.54363e+08	2.17237e+06	1.75491e+08	1.05045e+07	7.75604e+06	9.06887e+07	2.10496e+06	6.12554e+07	7.78835e+07	1.66054e+08	1.69362e+07	6.90259e+06	1.51378e+07	3.879e+06	4.19253e+07	9.29802e+08	6.30831e+06	3.10025e+07	2.07873e+07	1.66936e+08	9.70711e+08	2.41587e+07	9.9236e+07	8.77531e+06	3.42077e+07	6.92203e+06	1.41274e+07	1.4805e+06	1.51623e+07	5.58156e+06	1.18512e+07	1.12357e+07	3.65473e+06	7.81071e+06	8.85863e+06	5.30983e+07	2.49081e+06	2.10981e+06	1.8921e+06	2.18325e+06	1.24217e+07	1.95107e+06	6.1486e+06	5.40595e+07
20_8	82	1.13346e+07	3.11369e+06	3.11369e+06	1.56352e+08	4.41621e+08	1.22046e+06	2.70647e+08	1.46624e+07	1.00164e+08	1.41388e+08	1.24932e+06	1.80778e+08	9.1566e+07	1.07129e+08	1.0553e+08	4.56271e+06	7.15781e+06	1.81299e+07	6.41588e+07	7.45159e+08	4.03421e+06	7.54123e+07	1.81537e+07	8.53881e+07	9.3175e+08	4.61437e+07	6.37422e+07	1.94456e+07	5.82502e+07	4.49181e+06	1.64144e+07	1.03553e+06	2.22956e+07	6.2667e+06	4.36327e+07	1.10971e+07	3.09979e+06	3.78737e+06	3.86821e+06	6.45854e+07	4.60732e+06	1.24271e+06	1.22076e+06	1.3893e+06	5.87991e+06	1.27623e+06	7.1777e+06	3.21623e+07
20_13	1	3.0856e+07	4.8442e+06	4.8442e+06	2.60632e+08	3.02556e+08	350587	1.72901e+08	1.72787e+07	8.59407e+07	1.47392e+08	378352	1.53495e+09	1.5204e+08	1.67447e+08	4.93202e+07	1.32462e+06	8.52808e+06	3.93566e+06	5.19776e+07	7.00125e+08	1.2485e+06	1.07799e+08	5.21529e+07	1.47303e+08	1.31223e+09	3.65407e+07	8.73492e+07	4.55617e+07	7.05524e+07	1.159e+08	2.24947e+07	646807	2.71883e+07	3.88388e+06	2.92542e+06	1.99168e+07	1.03414e+07	7.35595e+06	3.35942e+06	1.51022e+07	3.16846e+06	809412	1.02491e+07	2.16916e+06	2.01314e+06	9.19779e+06	6.31373e+07	1.59662e+07
21_2	55	4.66773e+06	3.64311e+07	3.64311e+07	2.82711e+08	9.82019e+07	1.58975e+06	3.02506e+08	3.20212e+06	5.78412e+06	6.09423e+07	1.44263e+06	8.07255e+07	2.44207e+07	2.24948e+07	6.97791e+06	5.56941e+06	2.7041e+07	2.51372e+07	5.03752e+07	9.68508e+07	5.10433e+06	3.29707e+07	2.1462e+08	1.23709e+07	4.53822e+08	4.19614e+06	5.13528e+06	1.3364e+07	4.80845e+07	5.18981e+06	5.63065e+06	3.52895e+06	1.0966e+07	4.10441e+06	8.40487e+06	4.0268e+07	3.97454e+07	6.71999e+06	4.34329e+06	2.12839e+07	1.849e+06	1.70063e+06	5.89723e+07	8.43353e+06	5.72536e+06	3.19838e+07	9.2541e+06	1.73658e+07
21_6	20	1.1474e+07	2.13985e+06	2.24785e+06	3.64809e+08	7.05078e+07	1.89466e+06	2.28079e+08	4.15972e+06	6.67884e+06	1.58245e+08	1.84968e+06	3.8183e+07	2.36415e+08	1.99339e+08	1.36657e+07	6.06557e+06	2.35065e+07	3.55299e+06	1.16978e+08	7.20231e+08	5.836e+06	5.49097e+07	2.98284e+07	1.01359e+08	1.40261e+09	1.13263e+07	1.37802e+08	3.29757e+07	4.68488e+07	2.40197e+07	1.97846e+07	5.2427e+06	1.99449e+07	5.11e+06	1.59601e+07	1.47186e+07	5.70691e+06	5.15648e+06	5.50975e+06	1.57737e+08	2.92597e+06	1.79588e+06	1.72027e+06	1.79851e+06	1.32663e+07	1.69936e+06	1.90078e+07	1.407e+08
21_8	71	1.25344e+07	4.8972e+06	5.11723e+06	4.15106e+08	1.07292e+08	2.10891e+06	2.76132e+08	7.13737e+06	8.16311e+06	1.18666e+08	2.16027e+06	2.96958e+08	1.01247e+08	1.09857e+08	1.44993e+07	7.63459e+06	1.61128e+07	3.42283e+06	2.53251e+07	4.78016e+08	6.69579e+06	4.60647e+07	3.49038e+07	6.47686e+07	8.8104e+08	1.13643e+07	9.79362e+07	8.78069e+06	4.86924e+07	7.27508e+06	1.72894e+07	4.8259e+06	2.00033e+07	5.5663e+06	1.13331e+07	1.12999e+07	7.45915e+06	6.04467e+06	6.24346e+06	3.98142e+07	2.20036e+06	2.1507e+06	2.05679e+06	2.3337e+06	3.43774e+06	2.06998e+06	6.5807e+06	7.17985e+07
22_2	66	2.90061e+08	5.17575e+06	5.17575e+06	1.62746e+08	1.20868e+08	181924	1.33988e+08	1.92145e+06	1.89993e+08	1.32974e+08	165210	8.08579e+06	6.39949e+07	8.06693e+07	1.74381e+07	569847	4.70604e+07	8.67107e+08	3.03024e+07	4.86676e+08	521379	1.28731e+08	3.75373e+07	1.32099e+08	8.72169e+08	1.4473e+07	4.87251e+07	3.36392e+07	1.09722e+08	5.73286e+07	3.24219e+07	571491	8.38146e+07	835352	3.0952e+07	1.24768e+07	1.41967e+07	4.87752e+06	9.77288e+06	2.50138e+07	368684	2.98113e+06	1.88763e+09	2.20134e+08	4.79776e+06	5.14228e+07	4.45385e+07	2.81702e+07
22_6	33	6.57681e+07	447228	447228	3.38452e+08	1.39121e+08	6.60246e+06	1.77207e+07	1.03638e+07	8.54198e+06	2.13202e+08	277972	1.62584e+07	1.02539e+08	5.11392e+07	1.56728e+07	1.12494e+07	2.76667e+07	1.94365e+09	8.36069e+06	4.53689e+08	3.2408e+07	2.37921e+08	6.89051e+06	8.98339e+07	6.6865e+08	4.41257e+06	7.34432e+07	1.24688e+07	1.21548e+08	1.98676e+06	4.23844e+07	574515	1.54109e+08	3.42819e+06	4.83931e+07	3.52478e+06	1.23384e+06	2.74082e+06	2.68659e+07	1.53992e+07	393023	395360	1.08997e+08	2.52959e+07	7.33132e+06	954620	952251	4.89256e+07
22_8	66	1.5228e+08	1.65566e+06	1.65566e+06	2.02168e+08	1.79686e+08	346950	6.22175e+07	2.07985e+06	4.47851e+07	1.91356e+08	409959	1.34264e+08	6.42751e+07	5.87934e+07	5.8041e+07	1.17672e+06	2.9714e+07	9.14276e+08	2.5734e+07	5.21069e+08	2.10053e+06	1.98391e+08	3.3411e+07	9.3747e+07	1.07577e+09	4.16465e+06	1.03251e+08	2.72909e+07	9.084e+07	9.02485e+06	4.59908e+07	380759	6.13318e+07	1.00814e+06	5.53159e+07	1.3856e+07	7.51225e+06	1.07846e+06	1.91079e+07	9.75453e+06	408129	540791	2.35728e+08	3.10716e+07	8.48639e+06	1.86102e+06	9.97112e+06	1.74558e+07
22_13	39	8.87514e+06	9.95989e+06	9.95989e+06	2.57513e+08	7.98466e+07	1.63986e+07	1.85308e+08	1.91673e+07	5.9115e+07	1.78795e+08	194848	5.2169e+07	3.15158e+08	7.87016e+07	5.05784e+07	3.39699e+07	1.11569e+07	5.41914e+08	4.51898e+07	3.18175e+08	8.66503e+07	1.43153e+08	3.39737e+07	7.99963e+07	1.00452e+09	1.02734e+07	8.11422e+07	2.4901e+07	9.92e+07	1.4234e+07	2.78559e+07	1.47595e+06	4.5661e+07	5.41087e+06	4.92107e+07	6.80484e+06	5.21883e+06	1.14934e+07	1.16592e+07	2.11164e+07	4.39087e+06	4.07819e+06	1.59051e+08	1.87658e+07	7.49546e+06	2.32871e+07	6.1085e+06	4.78549e+07
23_2	48	1.891e+07	2.258e+06	2.258e+06	3.88164e+08	8.85894e+07	3.54865e+07	1.78211e+08	3.75466e+06	7.08041e+06	7.8386e+07	1.71206e+06	1.67715e+08	3.30767e+08	1.76423e+07	6.63701e+06	3.26001e+07	4.04642e+07	3.79368e+06	7.3491e+07	1.14395e+08	1.58417e+08	2.91899e+07	2.53548e+08	1.6292e+07	7.17332e+08	5.57898e+06	3.713e+07	6.39188e+07	2.85546e+07	6.13386e+06	4.01747e+06	3.36289e+06	4.65417e+06	4.92841e+06	1.00571e+07	5.18791e+07	4.69216e+07	4.29198e+06	1.3842e+07	2.15832e+07	3.51637e+06	2.00832e+06	3.34755e+07	2.6829e+06	3.6052e+06	5.85703e+07	5.55472e+06	5.46591e+07
23_6	26	2.81936e+08	1.12246e+06	1.12246e+06	1.75986e+08	1.67211e+08	422750	2.9001e+08	5.78715e+07	1.68724e+06	1.95955e+08	432957	3.54975e+07	6.90346e+07	1.28587e+08	3.16969e+06	1.54004e+06	1.30869e+07	1.65283e+06	8.24062e+07	6.89616e+08	1.4211e+06	1.86206e+08	2.19104e+07	1.36646e+08	1.46315e+09	2.04007e+07	1.14575e+08	1.5496e+07	1.2472e+08	1.58425e+06	4.65745e+07	1.56599e+06	4.65452e+07	1.41396e+06	4.90615e+07	7.77951e+06	4.02873e+06	1.35762e+06	1.35698e+06	2.43355e+07	3.72391e+06	789509	2.20025e+06	2.20019e+06	1.1014e+07	3.31288e+06	1.58611e+06	1.93427e+08
23_8	48	5.75028e+06	5.93356e+06	6.17531e+06	3.32398e+08	2.56846e+07	2.68299e+06	6.49901e+07	5.85852e+06	9.74266e+06	2.78418e+07	2.75401e+06	3.32038e+09	7.53902e+07	6.28254e+06	1.83124e+07	9.21571e+06	1.16547e+07	4.04047e+06	1.75912e+07	3.59534e+07	8.01604e+06	1.09034e+07	4.28032e+07	9.40583e+06	2.61738e+08	6.23118e+06	9.41431e+06	1.11893e+07	1.00042e+07	8.94489e+06	5.45761e+06	1.97192e+06	4.95055e+06	7.01218e+06	1.46819e+07	7.58197e+06	8.0895e+06	7.5553e+06	7.84524e+06	3.04773e+07	3.16124e+06	2.66844e+06	2.91069e+06	3.99583e+06	9.40423e+06	3.53957e+06	8.23668e+06	4.93725e+07
24_2	65	2.3874e+07	9.58898e+07	9.58898e+07	5.79015e+08	2.38836e+08	318940	3.55422e+08	4.70905e+07	4.70467e+07	1.3671e+08	290067	9.71769e+06	4.04604e+07	3.20449e+07	9.5339e+06	1.12076e+06	6.06365e+06	6.65261e+07	1.3656e+07	1.01301e+08	998581	1.08943e+08	2.60538e+07	1.70212e+07	4.61104e+08	3.08541e+07	2.18247e+07	1.46118e+06	7.39093e+07	1.55572e+07	2.9428e+07	1.37336e+07	2.89068e+07	6.43516e+06	4.34749e+07	1.34717e+07	5.23874e+06	3.79848e+07	1.95774e+07	4.15145e+07	4.73694e+06	542474	4.41346e+08	4.37775e+07	7.50917e+06	1.70143e+06	6.75453e+06	1.00722e+07
24_6	40	3.49165e+07	1.22691e+08	1.22691e+08	8.05789e+08	3.304e+08	491716	1.31847e+08	1.15634e+08	4.32641e+07	2.2436e+08	268427	1.6486e+08	5.93027e+07	1.16153e+08	6.19346e+07	916618	7.75115e+06	1.24932e+08	2.94995e+07	3.26412e+08	843287	2.87502e+08	5.16429e+06	9.38342e+07	1.17929e+09	3.05905e+07	6.96893e+07	1.77188e+07	1.01028e+08	6.89739e+06	5.02424e+07	1.893e+07	7.12031e+07	5.65728e+06	1.00511e+08	3.58053e+06	477905	2.88914e+07	2.36233e+07	3.0466e+07	3.6525e+06	433218	1.52954e+07	2.85421e+06	5.32131e+06	276475	1.64403e+06	5.57717e+07
24_8	47	1.59473e+07	6.02601e+07	6.02601e+07	3.51817e+08	3.17087e+08	807156	4.21478e+07	1.14083e+07	7.45833e+07	1.79745e+08	840095	1.50183e+08	2.01875e+08	7.77518e+07	9.60063e+07	3.18811e+06	2.91322e+07	4.71382e+06	6.59114e+07	3.24935e+08	2.91679e+06	1.22093e+08	1.55019e+07	6.47347e+07	1.20436e+09	1.36969e+07	9.05856e+07	2.15556e+07	4.4393e+07	3.16349e+06	2.78369e+07	1.41621e+07	2.65064e+07	2.45232e+06	4.79911e+07	4.66384e+06	2.46732e+06	1.16414e+07	1.07441e+08	4.81893e+07	2.61219e+06	879812	923394	970774	8.12741e+06	887920	3.1553e+06	1.87275e+07
24_13	54	3.90656e+06	1.15863e+08	1.15863e+08	4.60673e+08	1.26323e+08	413511	3.27975e+08	2.85524e+07	7.72745e+07	1.2934e+08	439296	7.55409e+07	6.21321e+07	8.75469e+07	1.32927e+07	1.45201e+06	2.1382e+07	1.89985e+06	3.06902e+07	3.09812e+08	1.48534e+06	9.41093e+07	1.40828e+08	5.87474e+07	9.73454e+08	1.16657e+07	8.18054e+07	3.01378e+07	8.1723e+07	6.07694e+06	9.48434e+06	1.24981e+07	1.14087e+07	4.85764e+06	3.85959e+07	6.52326e+07	3.5675e+07	6.5636e+07	1.67572e+06	2.91779e+07	2.18976e+06	1.32026e+06	3.85722e+08	4.00952e+07	1.59265e+06	1.43422e+07	1.16705e+07	1.94478e+06
25_2	71	5.46166e+06	2.48042e+06	2.58147e+06	7.29077e+06	7.38908e+06	2.31917e+06	9.36611e+06	4.76229e+06	9.62067e+06	6.13779e+06	2.17173e+06	1.14007e+08	9.67818e+06	6.40169e+06	5.29237e+06	9.26168e+06	1.46409e+07	5.68175e+06	6.68902e+06	9.90322e+06	8.18478e+06	6.47417e+06	6.96893e+07	1.05724e+07	5.94431e+06	6.91668e+06	8.53734e+06	1.13036e+07	7.02018e+06	8.2103e+06	6.59243e+06	3.58403e+06	6.16615e+06	7.52761e+06	1.42024e+07	2.39045e+07	6.76513e+06	6.98254e+06	7.96727e+06	2.52598e+07	2.56506e+06	2.49653e+06	5.45004e+07	7.04273e+06	1.68194e+07	3.73358e+06	9.86614e+06	8.8701e+06
25_6	44	6.78775e+06	3.4424e+06	3.58265e+06	6.52532e+08	7.3355e+06	2.67473e+06	8.10577e+06	5.70009e+06	9.54561e+06	6.58861e+06	2.92819e+06	2.59882e+08	8.10764e+06	6.19598e+06	2.00392e+07	8.59135e+06	3.88595e+07	4.4935e+06	5.7404e+06	1.00705e+07	7.91384e+06	7.52346e+06	1.52379e+08	1.05099e+07	8.4099e+06	6.31302e+06	8.69301e+06	1.10354e+07	6.5938e+06	8.95124e+06	6.04793e+06	2.98194e+06	5.10867e+06	7.22188e+06	1.43363e+07	6.37582e+07	1.55445e+07	6.97195e+06	8.40082e+06	2.552e+07	2.86777e+06	2.52969e+06	2.43357e+06	2.7187e+06	2.29186e+07	2.51648e+06	8.21253e+06	7.8931e+06
25_8	45	5.9081e+06	5.34404e+06	6.19753e+06	1.6938e+08	8.67792e+06	3.18991e+06	9.05329e+06	6.47362e+06	1.04064e+07	6.61558e+06	3.27886e+06	1.09066e+09	8.30205e+06	6.92452e+06	1.93043e+07	1.01647e+07	6.0161e+06	4.34426e+06	5.95498e+06	1.10528e+07	8.83493e+06	7.49816e+06	1.28251e+07	1.62973e+07	1.9626e+07	6.84915e+06	9.27976e+06	1.20225e+07	5.89244e+06	9.8616e+06	6.46355e+06	2.17071e+06	5.33133e+06	7.9423e+06	1.57005e+07	3.46846e+06	9.01999e+06	8.60707e+06	8.72286e+06	2.54305e+07	3.15223e+06	2.85278e+06	2.77113e+06	3.18336e+06	5.36548e+06	2.75887e+06	9.30086e+06	8.12276e+06
25_13	45	8.73226e+06	5.09821e+06	5.68005e+06	8.67939e+09	2.61403e+07	1.87979e+06	2.36999e+08	1.05619e+07	7.145e+06	8.38233e+07	2.22765e+06	5.84412e+08	1.53676e+07	2.77013e+07	3.31589e+06	6.68201e+06	6.07548e+07	7.68755e+07	5.65808e+06	1.35179e+08	7.11513e+06	8.54855e+07	9.30219e+07	1.41741e+07	3.97399e+08	4.61909e+06	1.23868e+07	8.02232e+06	3.42614e+07	3.73701e+07	2.08368e+07	3.50561e+06	1.96227e+07	5.263e+06	4.64094e+07	1.61889e+07	8.49556e+06	1.29966e+07	6.02031e+06	3.00634e+07	2.42377e+06	1.93042e+06	2.83322e+08	1.6734e+07	5.98356e+06	2.91702e+06	3.13185e+07	9.98451e+06
26_2	54	7.13295e+06	2.8487e+06	3.08052e+06	2.88702e+08	7.06667e+06	2.44774e+06	1.19506e+07	4.85451e+06	8.92191e+06	1.31339e+07	2.19059e+06	2.09581e+08	1.04352e+07	5.87777e+06	8.89508e+06	8.44666e+06	1.92346e+07	4.51822e+06	5.52884e+06	9.28058e+06	7.55033e+06	7.43231e+06	9.03648e+07	9.3041e+06	2.06589e+07	6.01433e+06	1.07348e+07	1.31755e+07	6.34682e+06	7.99349e+06	5.50272e+06	4.61718e+06	4.85491e+06	6.29834e+06	1.29964e+07	3.89509e+07	9.00216e+06	5.63575e+06	7.36683e+06	2.61286e+07	3.7569e+06	2.57399e+06	3.91875e+06	3.91847e+06	1.29536e+07	4.31666e+06	7.36613e+06	8.17211e+06
26_6	36	1.36362e+07	2.45257e+07	2.45257e+07	2.84655e+08	1.79658e+08	1.71441e+06	1.65045e+08	4.27635e+06	6.78263e+06	2.0695e+08	1.72723e+06	7.63534e+07	5.08636e+07	5.72496e+07	1.35945e+07	6.08991e+06	2.8059e+07	2.12128e+08	8.38171e+07	3.19954e+08	5.5775e+06	8.57104e+07	1.57518e+07	4.07874e+07	8.21025e+08	5.38871e+06	5.36913e+07	7.53808e+06	5.17772e+07	6.03865e+06	1.68964e+07	1.64827e+06	1.94652e+07	5.16724e+06	7.51959e+07	7.93537e+06	3.09292e+06	8.04712e+06	5.42512e+06	2.77147e+07	1.47225e+07	1.76876e+06	3.15996e+06	1.85362e+06	1.9683e+07	1.70672e+06	5.52321e+06	1.01219e+08
27_2	74	5.38337e+06	2.43835e+06	2.77725e+06	3.93212e+08	7.43153e+06	2.44403e+06	4.72051e+07	4.97132e+06	9.55357e+06	2.32453e+07	2.26502e+06	4.92222e+09	3.41088e+07	6.2715e+06	7.79296e+06	9.25334e+06	1.23756e+07	1.01037e+07	5.75803e+06	2.54274e+07	8.00491e+06	1.78861e+07	6.07253e+07	1.03984e+07	1.01389e+08	6.47719e+06	7.89241e+06	1.09751e+07	6.18073e+06	9.68241e+06	1.47149e+07	3.79392e+06	4.9276e+06	6.99525e+06	1.58612e+07	2.14026e+07	8.96924e+06	6.12758e+06	7.32388e+06	2.28262e+07	2.70446e+06	2.64755e+06	2.48937e+06	2.77802e+06	1.38186e+07	2.63863e+06	8.17313e+06	8.66737e+06
27_6	12	4.64275e+06	1.37387e+07	1.37387e+07	1.19293e+09	5.19397e+07	2.0873e+06	2.00302e+08	4.97548e+06	8.13321e+06	6.61156e+07	2.03407e+06	9.03958e+08	6.37551e+07	5.33919e+06	1.78253e+07	7.45514e+06	8.70368e+06	2.9943e+07	1.73144e+07	3.58434e+07	6.81931e+06	4.75515e+07	1.7561e+07	7.00623e+06	4.02131e+08	5.44023e+06	1.12034e+07	9.19871e+06	2.52646e+07	7.19957e+06	2.05451e+07	1.73507e+06	1.19434e+07	6.13778e+06	9.22542e+07	1.13175e+07	3.5569e+06	5.98025e+06	6.58826e+06	2.68587e+07	2.47062e+06	2.15231e+06	2.06475e+06	2.33067e+06	1.73006e+07	2.09073e+06	6.70257e+06	8.18122e+07
27_8	34	5.50332e+07	5.14038e+07	5.14038e+07	1.68908e+08	3.41554e+08	266911	1.07343e+08	5.23411e+06	1.42608e+08	1.37676e+08	276720	3.09125e+08	8.86626e+07	1.91701e+08	9.7015e+07	941544	1.10482e+07	2.70559e+06	2.94644e+07	6.16678e+08	948323	1.1491e+08	9.15185e+06	1.72452e+08	1.25386e+09	2.93866e+07	9.28371e+07	1.28355e+06	7.71444e+07	7.75865e+06	4.9899e+07	593528	4.00905e+07	1.20588e+07	2.67072e+07	6.74536e+06	3.90657e+06	3.7133e+07	875033	7.22062e+07	597216	459498	4.80479e+06	338920	4.73059e+07	274340	7.24319e+06	1.72835e+07
27_13	42	8.24202e+07	9.34499e+07	9.34499e+07	1.04547e+08	1.20221e+08	178548	3.88316e+08	3.51334e+07	5.49828e+07	1.28341e+08	189937	1.0755e+08	2.82659e+07	6.31656e+07	2.69713e+07	727562	6.71571e+06	9.14894e+06	2.11909e+07	1.85109e+08	721633	1.40164e+08	2.22478e+07	2.78615e+07	5.75108e+08	2.5566e+07	4.4616e+07	2.19506e+06	9.82554e+07	6.23748e+06	3.88892e+07	248500	3.57018e+07	1.87426e+07	5.97195e+07	6.44605e+06	4.18539e+06	2.06517e+08	558950	1.31554e+07	940513	850827	3.42073e+08	2.68286e+07	2.82627e+07	2.63545e+06	1.30271e+07	1.88602e+07
28_2	83	5.00088e+06	2.45308e+06	2.55302e+06	4.10624e+08	6.98962e+06	6.24152e+07	1.99693e+07	5.2514e+06	9.03702e+06	1.19811e+08	5.97706e+07	2.10695e+08	1.48634e+08	5.81246e+06	7.18243e+06	2.21074e+07	1.45893e+07	4.81333e+06	5.5946e+06	9.14039e+06	7.4311e+06	3.17928e+07	7.11504e+07	7.96474e+06	7.54765e+07	5.84411e+06	1.40966e+07	1.06624e+07	6.20464e+06	7.95016e+06	5.50962e+06	2.96082e+06	4.66664e+06	6.6378e+06	1.52739e+07	2.77016e+07	7.01343e+06	5.76872e+06	7.21867e+06	2.14077e+07	2.52267e+06	2.61158e+06	2.72231e+06	2.64716e+06	2.24329e+07	7.02382e+06	7.12368e+06	8.02266e+06
28_6	68	5.49656e+06	2.63468e+06	2.8666e+06	2.15726e+08	7.75605e+06	2.60972e+06	8.76234e+06	6.04103e+06	1.00841e+07	9.50193e+06	2.54498e+06	1.36402e+08	8.86884e+06	6.2658e+06	1.9682e+07	9.18294e+06	6.22426e+06	4.68332e+06	6.05828e+06	1.03889e+07	8.00268e+06	7.63242e+06	1.5216e+07	8.78217e+06	1.78474e+07	6.53824e+06	8.67854e+06	1.12008e+07	6.74135e+06	8.98018e+06	6.45828e+06	1.84797e+06	5.2627e+06	7.48129e+06	1.4583e+07	8.40041e+06	4.32039e+06	7.21829e+06	8.33333e+06	2.80245e+07	3.12998e+06	2.66127e+06	2.62901e+06	2.78298e+06	4.95555e+06	2.51301e+06	7.88478e+06	7.95515e+06
28_8	71	6.19516e+06	4.04326e+06	4.20799e+06	2.27616e+08	8.69735e+06	2.85658e+06	9.05532e+06	6.55684e+06	1.09328e+07	9.52981e+06	2.94028e+06	5.02044e+08	8.32517e+06	7.20944e+06	1.99177e+07	9.76373e+06	6.13826e+06	4.4494e+06	5.75878e+06	1.14503e+07	9.19822e+06	7.46901e+06	1.76681e+07	9.21132e+06	5.71525e+06	7.21815e+06	9.24153e+06	1.16161e+07	6.0561e+06	9.90245e+06	6.68556e+06	2.15722e+06	5.41724e+06	8.06023e+06	1.5594e+07	5.19853e+06	6.12063e+06	8.47032e+06	8.57221e+06	2.71313e+07	3.01809e+06	2.77531e+06	2.87619e+06	3.2162e+06	9.95756e+06	2.7491e+06	8.52748e+06	8.4404e+06
28_13	48	6.72401e+06	4.90588e+06	5.10575e+06	3.20548e+08	7.12929e+06	2.28883e+06	1.5024e+07	7.2807e+06	8.86888e+06	1.00252e+07	2.43648e+06	5.50041e+08	9.51698e+06	6.84334e+06	4.50548e+06	7.53727e+06	1.52179e+07	4.4389e+06	6.75432e+06	9.28985e+06	8.72551e+06	7.92457e+06	6.94276e+07	1.54577e+07	5.63416e+06	6.82894e+06	9.35137e+06	1.62026e+07	6.43347e+06	8.12396e+06	6.68987e+06	3.33171e+06	5.43031e+06	8.86539e+06	1.68486e+07	1.08625e+07	7.31817e+06	1.04245e+07	7.42935e+06	2.46047e+07	2.63791e+06	2.28225e+06	2.50878e+06	2.53928e+06	5.40313e+06	2.22594e+06	7.1453e+06	7.64755e+06
29_2	62	2.15126e+07	6.68665e+07	6.68665e+07	3.35413e+08	5.15688e+07	5.42459e+06	2.52647e+08	1.65358e+06	9.64138e+06	9.15426e+07	766237	2.71848e+08	8.99054e+07	7.15337e+07	3.71609e+06	2.78266e+06	4.45858e+07	4.41165e+08	2.45723e+07	1.35988e+08	9.69225e+06	4.22843e+07	1.04891e+08	2.00743e+07	4.74658e+08	2.38744e+06	5.36032e+06	2.90216e+07	4.69798e+07	3.89762e+06	1.23748e+07	1.75052e+06	1.47009e+07	2.32072e+06	2.43951e+07	4.34398e+07	2.20683e+07	5.44633e+06	2.37337e+06	1.51061e+07	1.53076e+06	1.41458e+06	3.43312e+08	4.42077e+07	6.98761e+06	1.09358e+07	2.47617e+06	5.93983e+06
29_6	47	8.14518e+06	2.41755e+06	2.98817e+06	3.62221e+08	6.24956e+07	2.61452e+06	9.47123e+06	5.76278e+06	9.70113e+06	6.39079e+06	2.59489e+06	1.72285e+08	9.0589e+06	8.16806e+06	5.56394e+06	3.11564e+07	1.22482e+07	5.05489e+06	6.62356e+06	8.87008e+07	4.73612e+07	8.14946e+06	1.78811e+07	3.08926e+07	5.78848e+06	6.5104e+06	8.66832e+06	1.17332e+07	5.85656e+06	9.61208e+06	6.72605e+06	2.55527e+06	5.99048e+06	7.50878e+06	1.63968e+07	1.61031e+07	4.41861e+06	7.58782e+06	7.9267e+06	4.96034e+07	3.44614e+06	2.68289e+06	2.56937e+06	2.71731e+06	1.02846e+07	2.47897e+06	9.37739e+06	2.65984e+07
29_8	44	8.17845e+06	3.05e+06	3.63932e+06	2.61624e+08	2.68832e+07	3.11388e+07	2.47108e+07	5.63022e+06	8.58327e+06	1.54826e+07	2.38439e+06	4.30744e+08	2.89679e+08	9.77647e+06	1.78382e+07	5.22228e+07	3.27145e+07	4.2124e+07	8.07997e+06	8.64384e+07	1.03464e+08	1.73189e+07	2.82383e+07	1.57826e+07	8.72704e+07	5.91449e+06	1.98934e+07	1.40281e+07	5.10209e+06	8.17429e+06	4.89902e+06	1.78448e+06	4.61131e+06	8.11014e+06	1.27312e+07	2.01122e+07	5.29188e+06	6.67261e+06	1.19184e+07	3.53269e+07	2.57799e+06	2.2765e+06	2.26014e+06	2.43976e+06	1.36213e+07	2.19315e+06	7.44086e+06	5.19639e+07
29_13	49	1.17303e+07	4.2539e+08	4.2539e+08	4.18484e+08	3.11227e+07	1.46191e+06	2.85299e+08	1.03841e+07	5.11221e+06	1.08889e+08	1.33192e+06	4.99355e+08	9.27673e+07	7.42263e+07	4.65238e+06	4.11551e+06	1.11254e+07	2.53524e+08	1.55714e+07	1.75657e+08	5.75133e+06	5.23675e+07	8.21793e+07	3.46622e+07	4.34311e+08	3.18954e+06	5.31879e+06	2.15645e+07	3.22342e+07	2.49221e+07	6.45159e+06	1.73777e+06	1.43964e+07	4.56397e+06	1.15884e+07	2.20492e+07	1.83724e+07	4.98216e+06	2.9669e+07	2.33011e+07	1.61786e+06	1.38635e+06	2.23273e+08	2.851e+07	3.3626e+06	5.62484e+06	1.8963e+07	6.36409e+06
30_2	64	5.36165e+06	1.63977e+08	1.63977e+08	1.131e+08	1.10587e+08	2.90532e+08	1.37619e+08	9.43669e+06	6.53913e+06	5.76862e+07	224721	2.40593e+07	1.31096e+09	3.0747e+08	6.2318e+06	2.23699e+09	8.64883e+06	7.00153e+06	1.82443e+07	1.06078e+08	5.46427e+09	3.4239e+07	6.49137e+07	2.1086e+07	2.67936e+08	7.45343e+06	3.5195e+07	7.10547e+06	6.02315e+07	2.28492e+06	1.68089e+07	2.39296e+06	1.22893e+07	3.237e+08	3.07216e+07	2.82309e+07	1.17066e+07	3.59457e+08	1.86688e+08	1.74851e+07	2.74904e+06	5.90718e+06	2.8338e+08	1.26925e+07	2.93602e+07	533367	2.58356e+06	5.92767e+06
30_6	47	2.80667e+07	1.39393e+08	1.39393e+08	1.36644e+08	1.55148e+08	337060	3.62852e+07	3.28513e+07	1.4242e+06	1.5632e+08	350547	3.11206e+07	6.25387e+07	1.26252e+08	3.10362e+06	1.21598e+06	2.36624e+06	5.02338e+06	2.95653e+07	3.30727e+08	1.10282e+06	1.64497e+08	1.76838e+06	5.80356e+07	8.83128e+08	1.4941e+07	4.39153e+07	1.52765e+06	8.45284e+07	5.96108e+06	4.14731e+07	781957	3.72441e+07	1.31847e+07	5.61224e+07	1.69707e+06	690044	1.7471e+06	9.06283e+06	6.41599e+07	1.46305e+06	678613	1.01309e+07	418691	6.32256e+07	404576	4.63276e+06	3.38811e+07
30_8	60	5.00121e+06	9.21807e+08	9.21807e+08	9.63296e+07	2.43645e+08	348739	8.97432e+07	2.89518e+07	8.95283e+07	1.20047e+08	359451	5.0433e+08	6.18127e+07	1.2741e+08	1.39681e+08	1.25488e+06	2.30163e+06	4.3631e+06	2.29454e+07	1.8196e+08	1.15938e+06	9.38039e+07	6.2229e+06	2.68832e+07	6.98542e+08	1.64604e+07	5.31318e+07	1.54837e+06	6.49896e+07	3.97484e+06	2.57143e+07	636809	2.73186e+07	7.02014e+07	4.81433e+07	2.8661e+06	922044	1.24307e+07	1.37312e+07	1.79409e+07	6.19348e+06	359557	5.24239e+06	413104	1.37587e+07	349077	1.85619e+07	1.08992e+07
30_13	40	6.87793e+06	5.1202e+06	5.99545e+06	2.65515e+08	7.05254e+06	2.18051e+06	1.35304e+07	7.24409e+06	8.53384e+06	2.20694e+07	2.46022e+06	1.77408e+09	9.17743e+06	6.27866e+06	3.89651e+06	7.57933e+06	1.20696e+07	5.17537e+06	6.5606e+06	9.27055e+06	8.00521e+06	7.90786e+06	6.48249e+07	1.53594e+07	6.19616e+06	6.60143e+06	8.99072e+06	9.92021e+06	6.02003e+06	8.33693e+06	6.93939e+06	3.75027e+06	5.70382e+06	8.66195e+06	1.66238e+07	1.63303e+07	8.90768e+06	9.2357e+06	7.4037e+06	2.1392e+07	2.81348e+06	2.2525e+06	2.83428e+06	2.71195e+06	1.02857e+07	2.35015e+06	7.59399e+06	6.99753e+06
31_2	40	6.75689e+07	4.52193e+07	4.52193e+07	3.63667e+08	1.21449e+08	416526	1.53649e+08	883990	6.26282e+07	1.23173e+08	1.08376e+07	7.14616e+07	4.4604e+08	2.17507e+08	2.5318e+07	4.00671e+06	2.43947e+07	2.75448e+06	5.90802e+07	5.19723e+08	4.01008e+06	8.36788e+07	1.44181e+08	1.14797e+08	1.18798e+09	6.97687e+06	1.0182e+08	4.50527e+07	6.6284e+07	4.46381e+06	2.80537e+07	1.18026e+06	2.50411e+07	1.33494e+06	2.24993e+06	3.03427e+07	4.83162e+07	6.9051e+06	1.19045e+06	2.59548e+07	2.37789e+06	437465	8.34573e+08	9.50636e+07	4.48e+06	1.98593e+07	1.58018e+07	1.15417e+07
31_6	65	3.57826e+08	1.55559e+06	1.61896e+06	4.18749e+08	1.34574e+08	1.63919e+06	5.44236e+07	8.07459e+06	5.81242e+06	3.16201e+08	1.63031e+06	1.11638e+08	5.77274e+08	1.12793e+08	1.11892e+07	5.31546e+06	2.52862e+07	2.64628e+06	5.08839e+07	6.15405e+08	4.8087e+06	2.60537e+08	2.57089e+07	7.9776e+07	2.1284e+09	3.97346e+06	1.48348e+08	3.36861e+07	7.10077e+07	5.50392e+06	5.55209e+07	1.35259e+06	4.27839e+07	5.57489e+06	4.76437e+07	1.27714e+07	3.92228e+06	4.74639e+06	4.77098e+06	6.6252e+07	1.83069e+06	1.53949e+06	3.31253e+07	3.26158e+06	7.22729e+06	1.49734e+06	4.84293e+06	1.32835e+08
31_8	37	4.85908e+07	4.09917e+06	4.55243e+06	5.04137e+08	9.89487e+07	1.76078e+06	6.82275e+07	2.08492e+07	7.30168e+06	2.0024e+08	1.84646e+06	5.22281e+08	3.69265e+08	4.85825e+07	1.29887e+07	6.40908e+06	1.85405e+07	2.84149e+06	5.66608e+07	3.61537e+08	6.1968e+06	1.17904e+08	4.57992e+07	5.85996e+07	1.06539e+09	4.58821e+06	9.98722e+07	7.9077e+06	5.31248e+07	6.81582e+06	3.39126e+07	1.42987e+06	3.18656e+07	5.63361e+06	3.95204e+07	1.76245e+07	6.61558e+06	5.70441e+06	5.82105e+06	1.07016e+08	2.03798e+06	1.80662e+06	2.10535e+06	1.97547e+06	1.24825e+07	1.76436e+06	6.01346e+06	4.79096e+07
31_13	20	1.91908e+07	4.75773e+06	4.95157e+06	5.76487e+08	1.00615e+08	1.84174e+06	2.48826e+08	4.23305e+06	6.71809e+06	1.16058e+08	1.96583e+06	4.22831e+08	1.02877e+08	2.59489e+07	2.97597e+06	5.98221e+06	2.31283e+07	2.81657e+06	5.49479e+07	7.74899e+07	6.88108e+06	5.40721e+07	1.61913e+08	7.49774e+06	1.60285e+09	4.21536e+06	1.79345e+08	6.16884e+07	3.3778e+07	6.42655e+06	1.18471e+07	1.95351e+06	1.14226e+07	4.96512e+06	9.4815e+06	3.17032e+07	1.93074e+07	5.5184e+06	5.7262e+06	2.36168e+07	2.22532e+06	1.81093e+06	4.046e+08	4.22538e+07	4.17679e+06	4.9345e+06	5.91902e+06	2.54543e+07
32_2	32	4.95922e+06	7.37623e+08	7.37623e+08	3.58448e+08	2.59489e+08	2.60436e+06	1.68265e+08	377354	4.88688e+07	7.94346e+07	2.28577e+08	2.37957e+07	1.71671e+08	1.28943e+08	5.34525e+07	2.47113e+07	5.28371e+06	8.31868e+06	5.33234e+07	1.90653e+08	7.25362e+07	4.71734e+07	5.57252e+07	5.41513e+07	6.50632e+08	2.34559e+07	6.53974e+07	5.13105e+07	5.68953e+07	1.20059e+06	1.22925e+07	336324	1.36213e+07	1.04033e+07	1.59753e+07	1.90474e+07	2.77499e+07	1.75571e+07	6.10636e+06	3.64295e+07	2.54314e+07	4.54087e+06	7.26305e+07	1.60484e+07	2.05347e+06	1.66668e+07	1.65507e+06	9.24415e+06
32_6	35	6.90795e+06	3.4684e+06	3.86845e+06	3.17631e+08	8.14955e+06	2.66111e+06	8.31861e+06	6.12485e+06	1.03258e+07	7.92216e+06	3.22916e+06	7.07753e+08	8.61701e+06	6.76284e+06	1.97622e+07	9.97022e+06	1.12008e+07	4.47433e+06	5.94663e+06	1.0843e+07	8.63404e+06	7.31143e+06	1.76842e+07	1.03641e+07	2.14842e+07	6.58753e+06	8.71312e+06	1.16239e+07	5.8414e+06	9.71506e+06	6.39872e+06	1.99128e+06	5.30554e+06	7.19765e+06	1.48406e+07	1.03204e+07	5.71291e+06	7.5352e+06	8.26309e+06	2.10266e+07	3.1653e+06	2.77994e+06	2.83122e+06	3.39495e+06	1.87652e+07	2.90396e+06	8.58106e+06	8.31907e+06
32_8	56	5.63811e+06	5.61553e+08	5.61553e+08	3.26182e+08	4.11371e+08	1.02291e+07	6.21639e+07	9.78074e+06	2.98803e+08	1.18953e+08	4.40575e+08	4.25097e+07	2.65294e+08	1.93503e+08	2.88018e+08	5.04287e+07	4.82084e+06	9.83883e+06	5.45864e+07	6.33738e+08	9.2813e+07	9.67244e+07	5.89125e+07	1.28624e+08	1.01053e+09	1.08564e+07	7.40059e+07	3.02823e+07	5.61114e+07	692572	3.13043e+07	7.98551e+06	2.8548e+07	5.31319e+06	2.92836e+07	2.13771e+07	3.15466e+07	1.46406e+07	5.40602e+06	1.72397e+07	1.29213e+07	795614	1.61515e+08	1.27505e+07	4.23546e+06	9.53862e+06	821359	9.15375e+06
32_13	15	3.55503e+07	6.37886e+08	6.37886e+08	1.915e+08	1.90348e+08	326924	1.66464e+08	3.2898e+06	9.54838e+07	7.61999e+07	2.72792e+07	5.6659e+07	1.09655e+08	1.45917e+08	2.91894e+07	949070	5.92389e+06	2.5257e+06	2.53132e+07	5.01448e+08	933842	6.03e+07	4.88432e+07	9.25764e+07	6.20433e+08	1.80096e+07	5.3557e+07	3.46107e+07	4.33925e+07	987223	1.64746e+07	1.93539e+09	1.83412e+07	6.30752e+06	2.3979e+07	1.28319e+07	1.99035e+07	5.91131e+07	1.32912e+07	1.32535e+07	1.00366e+07	1.41919e+06	4.80708e+08	5.57779e+07	1.30596e+07	7.54891e+06	8.29345e+06	1.56053e+07
33_2	44	2.42109e+07	2.48125e+07	2.48125e+07	5.27839e+08	1.5247e+08	6.24321e+06	1.95612e+08	4.13247e+06	1.67565e+07	1.13336e+08	3.91657e+07	1.96547e+08	1.11634e+08	9.17576e+07	7.5896e+06	1.23535e+07	3.03724e+07	6.78332e+06	4.75112e+07	3.22001e+08	4.25702e+08	1.62179e+07	1.52073e+08	4.7179e+07	5.81434e+08	1.8278e+07	7.56129e+07	7.5636e+06	4.40394e+07	5.46168e+06	1.14574e+07	1.56494e+07	1.39014e+07	4.18899e+06	9.00673e+06	3.52548e+07	3.67342e+07	3.9217e+06	4.73155e+06	3.01005e+07	2.06058e+06	1.71995e+06	9.22234e+07	1.49261e+07	1.48596e+07	7.74093e+06	6.76141e+06	5.64002e+06
33_6	37	2.09026e+07	485317	505090	2.83739e+08	3.43958e+08	409875	6.31951e+07	5.99473e+06	5.76551e+07	1.31124e+08	408228	2.72453e+07	1.47581e+09	6.52761e+07	1.59194e+08	1.57549e+07	4.40069e+07	2.69453e+06	2.67504e+08	2.42226e+08	1.27037e+07	9.95965e+07	1.64504e+08	1.43657e+08	9.75311e+08	2.1646e+07	5.46024e+07	8.74418e+07	7.35652e+07	9.53929e+06	3.34996e+07	1.94114e+06	2.99711e+07	1.06282e+06	1.04138e+07	3.10989e+07	2.02424e+07	1.99205e+06	1.18731e+06	4.53748e+07	608808	410702	8.92344e+06	1.33403e+06	4.03993e+06	3.25181e+06	1.86111e+06	4.32702e+07
33_8	81	1.71411e+07	2.69238e+06	2.69238e+06	2.77386e+08	9.25362e+08	645993	1.30582e+08	1.72752e+07	2.76339e+08	1.20179e+08	7.64816e+07	5.04639e+09	4.54568e+08	2.17079e+08	2.19336e+08	2.31954e+06	2.07439e+07	1.24842e+06	6.3885e+07	1.50112e+09	2.25194e+06	8.18451e+07	3.4065e+07	2.96416e+08	1.20438e+09	1.02492e+08	7.02724e+07	4.22165e+07	6.42972e+07	1.14311e+07	3.25213e+07	1.98569e+07	2.32437e+07	1.78828e+06	2.38286e+07	1.73813e+07	5.72916e+06	2.00565e+06	1.98246e+06	5.84857e+07	870828	980998	654783	737480	3.38643e+06	701208	1.41937e+07	7.86193e+06
33_13	48	5.23205e+06	6.7294e+06	7.00357e+06	5.7454e+08	1.92205e+07	2.31825e+06	7.22638e+06	5.80718e+06	8.80486e+06	4.06273e+07	2.47778e+06	6.79233e+08	1.72987e+07	6.32269e+06	4.12181e+06	8.14037e+06	3.40446e+07	3.52523e+06	1.02261e+07	9.65359e+06	8.06104e+06	1.01746e+07	2.10345e+08	8.20961e+06	9.38483e+07	5.98284e+06	7.32046e+06	1.09924e+07	4.86333e+06	2.50459e+07	5.882e+06	9.15258e+06	6.62637e+06	6.51474e+06	1.37365e+07	4.4285e+07	3.73029e+07	7.77569e+06	7.56169e+06	3.09862e+07	3.10915e+06	2.48681e+06	2.43502e+06	2.78463e+06	7.96017e+06	2.32772e+07	4.16324e+07	7.02764e+06
34_2	63	6.51651e+06	3.63133e+06	3.63133e+06	1.06257e+08	1.19876e+08	267690	2.68636e+08	907018	4.23535e+07	9.64151e+07	249538	1.72734e+07	3.69484e+07	5.39296e+07	2.98725e+07	889046	1.87958e+07	1.03506e+07	1.83652e+07	2.53372e+08	843475	7.3516e+07	6.75829e+07	4.43235e+07	4.8481e+08	2.35859e+07	4.71209e+07	9.61611e+06	7.77074e+07	4.73563e+06	2.0194e+07	833009	1.66563e+07	725693	1.67098e+07	3.41431e+07	2.46187e+07	4.65123e+06	3.83203e+06	1.28758e+07	2.88228e+06	344974	9.02247e+07	1.91493e+07	2.63327e+06	1.67415e+07	1.00205e+07	1.94305e+07
34_6	41	6.04013e+06	3.23123e+06	3.36287e+06	2.20418e+08	8.45845e+06	2.95677e+06	8.55384e+06	6.1726e+06	1.05565e+07	6.97247e+06	2.94695e+06	1.54399e+08	8.44701e+06	6.86551e+06	2.13499e+07	9.9472e+06	8.44167e+06	4.58926e+06	5.76817e+06	1.11512e+07	8.76489e+06	7.40108e+06	9.23522e+06	9.10485e+06	5.8762e+06	6.64127e+06	8.8919e+06	1.20852e+07	5.93998e+06	9.71247e+06	6.60171e+06	2.15742e+06	5.25762e+06	7.59525e+06	1.54929e+07	6.75843e+06	4.80375e+06	7.89612e+06	8.60153e+06	2.08636e+07	3.20651e+06	2.95053e+06	2.68009e+06	3.19716e+06	5.02324e+06	2.88735e+06	8.80077e+06	8.42744e+06
34_8	21	1.16257e+07	4.15161e+06	5.1e+06	4.17118e+08	8.51631e+07	2.07727e+06	6.58666e+07	5.05701e+06	7.86029e+06	8.94384e+07	2.2638e+06	5.53835e+09	8.30121e+07	2.22376e+07	1.65946e+07	7.79864e+06	3.22436e+07	3.59644e+06	1.52073e+07	1.33477e+08	6.79506e+06	5.03027e+07	2.60352e+07	2.96545e+07	3.55026e+08	5.4355e+06	1.81737e+07	9.12145e+06	1.43582e+07	7.79201e+06	8.76185e+06	1.60467e+06	5.43898e+06	6.16547e+06	1.19616e+07	1.90895e+07	7.40232e+06	6.40239e+06	1.33782e+07	4.14238e+07	2.43303e+06	2.14893e+06	2.19929e+06	2.42053e+06	1.56647e+07	2.03605e+06	6.69508e+06	7.14615e+07
35_2	63	1.50748e+07	942804	939177	5.12991e+08	6.84219e+07	800970	1.82969e+08	1.69451e+07	1.63467e+07	7.28376e+07	763625	9.16251e+07	5.33827e+07	8.22619e+07	1.63966e+07	2.82072e+06	1.69495e+07	1.54448e+06	4.641e+07	1.53232e+08	2.74865e+06	5.35198e+07	6.36829e+07	3.79099e+07	6.04286e+08	7.32774e+06	8.64907e+07	3.90935e+07	8.81201e+07	2.68522e+06	1.3333e+07	1.81751e+06	1.49389e+07	2.12429e+06	1.96223e+07	3.27341e+07	1.54583e+07	1.21756e+07	2.40647e+06	3.01934e+07	942066	903876	3.04502e+07	3.44947e+06	6.01511e+06	4.2453e+07	2.41524e+06	1.05126e+08
35_6	28	9.22795e+07	2.22753e+06	2.22753e+06	1.59166e+08	1.57508e+08	728814	4.44769e+07	1.16692e+07	2.56019e+06	1.28726e+08	698636	3.05339e+07	3.66451e+07	1.29429e+08	4.44781e+06	2.27702e+06	8.19138e+06	2.14896e+07	7.85982e+07	3.07675e+08	1.97095e+06	1.25158e+08	1.59076e+07	5.50024e+07	1.18742e+09	2.25532e+07	6.42148e+07	4.9529e+07	1.07849e+08	2.09535e+06	2.7898e+07	704738	2.7447e+07	1.70329e+06	4.61016e+07	2.14047e+07	2.02644e+06	1.7626e+06	1.91935e+06	2.03512e+07	806852	2.21617e+06	1.6404e+07	2.24962e+06	1.12078e+07	2.9085e+06	2.01341e+06	3.18757e+08
35_8	22	1.36291e+07	854346	854346	2.84579e+08	2.75319e+08	563348	5.75042e+07	3.85761e+07	1.43439e+08	1.83737e+08	583046	6.59169e+07	2.88859e+08	1.47877e+08	2.2995e+08	1.87981e+06	1.01382e+07	5.39584e+06	7.70392e+07	4.19413e+08	2.18229e+06	1.43181e+08	8.24812e+06	1.02828e+08	1.4561e+09	1.12294e+07	1.23163e+08	2.75208e+07	1.04401e+08	8.71822e+06	3.72107e+07	2.3418e+06	3.62759e+07	2.89103e+06	7.3539e+07	1.60758e+07	1.75279e+06	1.73219e+06	4.21288e+06	8.68788e+07	2.10715e+06	570775	577331	639776	1.83647e+07	2.95137e+06	3.48806e+06	5.86002e+07
36_2	44	5.54661e+06	2.50958e+06	2.61182e+06	2.49882e+08	7.21422e+06	2.27652e+06	8.43658e+06	5.13731e+06	9.51472e+06	6.86249e+06	2.12525e+06	2.0344e+08	8.50103e+06	6.00449e+06	5.90449e+06	8.40757e+06	1.58684e+07	4.66596e+06	5.80228e+06	9.74557e+06	7.6756e+06	7.38625e+06	7.66333e+07	9.35787e+06	6.12647e+06	6.26531e+06	8.23295e+06	1.11173e+07	6.56908e+06	8.23956e+06	6.03198e+06	4.21992e+06	5.1154e+06	6.6823e+06	1.45682e+07	2.62807e+07	7.24718e+06	6.42955e+06	7.1196e+06	2.03864e+07	2.6111e+06	2.59198e+06	2.55632e+06	2.71573e+06	1.41188e+07	5.8975e+06	8.53418e+06	8.19349e+06
36_6	44	5.76065e+06	2.78055e+06	2.95299e+06	1.92348e+08	8.40072e+06	2.95512e+06	8.56368e+06	6.59428e+06	1.07607e+07	7.12678e+06	3.05351e+06	1.40661e+08	8.47435e+06	6.75535e+06	2.0331e+07	9.64409e+06	1.06068e+07	4.80912e+06	5.76539e+06	1.10479e+07	8.91457e+06	7.40001e+06	1.54256e+07	1.45477e+07	1.86358e+07	6.68543e+06	8.67908e+06	1.24572e+07	5.97645e+06	1.00994e+07	6.66485e+06	1.95847e+06	5.30663e+06	8.37671e+06	1.66072e+07	8.32597e+06	4.35535e+06	7.68649e+06	8.37305e+06	1.71766e+07	3.21251e+06	2.85463e+06	2.71336e+06	3.01645e+06	6.40597e+06	2.7216e+06	8.283e+06	8.31172e+06
36_8	25	3.97488e+07	2.68896e+08	2.68896e+08	3.39518e+08	1.08363e+08	234981	5.6546e+07	7.10577e+06	8.07644e+07	1.11491e+08	243364	3.87764e+07	7.56538e+07	1.61247e+08	9.72616e+07	728037	2.56993e+07	5.58626e+06	2.08898e+08	3.39082e+08	749051	1.11274e+08	3.93736e+08	1.07968e+08	1.2465e+09	7.22957e+06	1.06314e+08	1.93999e+08	5.42182e+07	799197	2.22653e+07	3.46435e+06	2.52373e+07	1.5814e+06	1.82831e+07	6.4384e+07	1.2041e+08	2.82147e+06	663954	1.74664e+07	8.63737e+06	6.33384e+06	7.32477e+06	2.20395e+06	4.91917e+06	6.7571e+07	4.87557e+06	1.77369e+07
36_13	54	5.84504e+06	4.36063e+06	4.53829e+06	2.57304e+08	8.52616e+06	2.51873e+06	8.22548e+06	6.90751e+06	1.00181e+07	8.58934e+06	2.97941e+06	4.64494e+08	8.25253e+06	6.67561e+06	4.71035e+06	9.32142e+06	1.2053e+07	4.31183e+06	5.65161e+06	1.11426e+07	8.68827e+06	7.41363e+06	8.02379e+07	8.88713e+06	1.1364e+07	6.37647e+06	8.68357e+06	1.12681e+07	5.67642e+06	9.72317e+06	6.56547e+06	5.26476e+06	5.17122e+06	7.4905e+06	1.51381e+07	1.64424e+07	6.73551e+06	9.15997e+06	8.4226e+06	2.98824e+07	3.02195e+06	2.69331e+06	2.68699e+06	3.07348e+06	4.47474e+06	5.62756e+06	8.98328e+06	7.56778e+06
37_2	35	4.94041e+07	3.48668e+06	3.48668e+06	2.1058e+08	1.70853e+08	175970	2.29081e+08	2.5264e+06	1.48487e+08	1.30408e+08	178585	1.16993e+07	3.17029e+08	1.6148e+08	5.0254e+07	520729	2.39209e+07	2.12118e+06	2.20702e+08	5.0972e+08	480899	1.42226e+08	2.52181e+08	1.3419e+08	1.04254e+09	1.59389e+07	1.15135e+08	9.33548e+07	9.69474e+07	3.73217e+06	3.27436e+07	183609	3.12737e+07	2.21139e+06	792227	4.50886e+07	5.1629e+07	1.39326e+07	429077	1.86748e+07	2.21782e+06	688962	3.20089e+08	4.52251e+07	3.46126e+06	5.96271e+07	1.11953e+07	2.37663e+07
37_8	59	1.08763e+08	1.8347e+06	1.8347e+06	1.82299e+08	1.2164e+08	241670	8.4443e+07	1.50084e+06	7.80425e+07	1.56872e+08	250464	2.95008e+07	1.95963e+08	1.00161e+08	5.68767e+07	723789	1.39572e+07	1.54686e+06	9.97443e+07	6.39238e+08	662546	1.68715e+08	2.02745e+08	1.42359e+08	9.89827e+08	6.16113e+06	7.53641e+07	1.29475e+08	4.91651e+07	1.44119e+07	3.47588e+07	496121	3.11775e+07	572842	4.17672e+06	3.83021e+07	3.37867e+07	2.51569e+06	663590	1.47266e+07	606178	211269	3.35301e+07	5.19665e+06	7.71664e+06	1.09517e+07	2.52264e+07	4.70429e+07
37_13	41	1.56528e+08	1.82107e+07	1.82107e+07	1.83719e+08	1.03778e+08	213141	8.80611e+07	742401	7.73603e+07	1.30932e+08	228115	5.0799e+07	1.37021e+08	1.49497e+08	1.55416e+07	579572	2.61847e+07	2.59214e+06	1.47784e+08	5.88727e+08	569679	1.21824e+08	2.65536e+08	1.51965e+08	9.33134e+08	1.51576e+07	6.84861e+07	1.37995e+08	5.63074e+07	1.02331e+06	1.97238e+07	290839	2.55308e+07	1.85701e+07	882495	5.40818e+07	8.05465e+07	3.70459e+06	569508	8.77706e+06	346643	1.39464e+06	6.82197e+08	1.43726e+08	2.4753e+06	2.43751e+07	6.01108e+06	5.78942e+07
38_2	31	2.75692e+07	9.46105e+06	9.46105e+06	4.12386e+08	2.9891e+08	1.44563e+09	8.50826e+07	814158	2.52153e+06	1.97431e+08	745785	1.53649e+09	3.48947e+09	1.31216e+08	1.4531e+07	2.07559e+09	2.97819e+07	3.24944e+08	3.65693e+07	3.04414e+08	8.56771e+09	9.49479e+07	5.30805e+08	1.78127e+07	4.24401e+08	1.44919e+07	4.22638e+07	8.84991e+07	2.44463e+07	7.96158e+06	1.71495e+07	7.0462e+09	1.51832e+07	3.87671e+08	1.2047e+08	3.32194e+08	2.60895e+07	1.3609e+08	4.99031e+08	6.89369e+06	2.24536e+06	2.15182e+07	7.59464e+06	717699	1.86151e+08	3.9398e+06	4.01048e+07	1.07275e+08
38_6	59	2.87456e+07	626524	652050	4.62861e+08	1.96684e+08	376811	4.20522e+07	5.78208e+06	1.56193e+06	1.33616e+08	1.44758e+06	1.9095e+09	5.31561e+08	9.11402e+07	1.03155e+07	3.18602e+06	5.43556e+06	7.30673e+06	4.66603e+07	8.43169e+08	1.6511e+06	1.22696e+08	9.5537e+06	1.81027e+08	1.01086e+09	1.51378e+07	7.97763e+07	1.71466e+07	4.39528e+07	5.8216e+06	2.83415e+07	8.53031e+07	2.60393e+07	1.0828e+07	2.41457e+07	5.66539e+06	3.62956e+06	1.35271e+07	2.21024e+07	6.28166e+07	633560	390036	3.46022e+06	437206	1.1946e+07	399932	6.87739e+06	4.53618e+07
38_8	42	5.06256e+06	3.70639e+07	3.70639e+07	8.73208e+09	1.3154e+08	507508	9.76208e+07	5.66365e+06	7.23739e+07	1.84756e+08	532604	1.96451e+08	1.58255e+08	1.15072e+08	8.5491e+07	1.81716e+06	5.7119e+06	2.29295e+07	3.98941e+07	8.76226e+08	1.73004e+06	1.00243e+08	1.69917e+07	1.58126e+08	6.80997e+08	1.36749e+07	5.50922e+07	2.33804e+07	5.1831e+07	1.55934e+08	1.94285e+07	2.41543e+07	2.49243e+07	5.87373e+06	3.53491e+07	7.26628e+06	4.09876e+06	2.54454e+06	5.76791e+07	5.1499e+07	1.79889e+06	673431	581905	601141	2.54952e+06	1.06399e+06	3.53963e+07	6.50792e+06
38_13	50	4.691e+06	8.3765e+06	4.05011e+06	9.46111e+08	1.71145e+07	726729	1.24744e+08	1.8224e+06	2.76085e+06	5.4569e+07	778308	3.6564e+08	1.76563e+08	3.62032e+07	4.45301e+06	2.46009e+06	1.67914e+07	1.93992e+06	9.4956e+06	2.00747e+08	3.10723e+06	1.79007e+07	1.03185e+08	3.86027e+07	2.18677e+08	1.75126e+06	1.64482e+07	6.14821e+07	1.26975e+07	2.59652e+07	3.64071e+06	8.70866e+08	5.34633e+06	9.9912e+06	3.8324e+06	4.86055e+07	8.22284e+07	1.27313e+07	8.07349e+06	2.61234e+07	3.59063e+06	766636	2.72251e+06	2.72267e+06	1.9128e+06	3.1264e+07	4.20439e+07	2.70174e+06
39_2	61	6.13047e+06	2.76542e+06	2.99671e+06	6.62043e+06	7.25849e+06	2.34334e+06	8.74474e+06	4.92514e+06	9.32172e+06	6.24655e+06	2.2151e+06	1.75612e+08	9.31885e+06	6.53281e+06	4.96204e+06	8.85334e+06	1.61495e+07	5.23866e+06	6.27487e+06	9.49883e+06	8.34886e+06	6.53554e+06	7.45163e+07	1.23966e+07	5.71792e+06	6.5934e+06	8.66769e+06	1.11312e+07	8.11633e+06	8.26135e+06	6.83549e+06	4.29242e+06	5.90868e+06	7.68507e+06	1.42875e+07	2.19421e+07	6.80247e+06	7.98661e+06	7.70326e+06	2.38818e+07	2.70466e+06	2.47663e+06	2.60734e+06	2.72212e+06	1.01423e+07	2.82927e+06	1.0684e+07	8.72663e+06
39_6	42	7.69885e+06	2.77683e+06	3.18221e+06	2.23258e+08	8.16841e+06	2.57692e+06	8.29406e+06	6.14701e+06	1.00577e+07	6.95814e+06	2.79886e+06	1.53056e+08	8.41034e+06	6.52558e+06	1.88562e+07	9.92549e+06	1.187e+07	4.40559e+06	5.8835e+06	1.13665e+07	8.33046e+06	7.44022e+06	2.41799e+07	1.04017e+07	2.28281e+07	7.79537e+06	8.96394e+06	1.24834e+07	6.07273e+06	9.33364e+06	6.22104e+06	2.04645e+06	5.34724e+06	7.30021e+06	1.55102e+07	1.08221e+07	4.9113e+06	7.49042e+06	8.12071e+06	2.36542e+07	3.13403e+06	2.8559e+06	2.64596e+06	3.04364e+06	4.83264e+06	2.74356e+06	8.99592e+06	7.97638e+06
39_8	64	5.99597e+06	4.21914e+06	4.39103e+06	1.50359e+08	8.59145e+06	2.85898e+06	8.8061e+06	6.99612e+06	1.06584e+07	7.03344e+06	3.03689e+06	2.4093e+08	8.5961e+06	6.74596e+06	1.6067e+07	9.75317e+06	6.25671e+06	4.57073e+06	5.99717e+06	1.15367e+07	8.92653e+06	7.6436e+06	3.8212e+06	8.94988e+06	1.41188e+07	6.51392e+06	8.90264e+06	1.25853e+07	6.03898e+06	1.0406e+07	6.6377e+06	2.14916e+06	5.3291e+06	7.89497e+06	1.56543e+07	3.09638e+06	6.36367e+06	8.68356e+06	9.00358e+06	2.21568e+07	3.1847e+06	2.76536e+06	2.75505e+06	3.19773e+06	5.01267e+06	2.73595e+06	9.06277e+06	8.09753e+06
39_13	25	6.13911e+06	4.41502e+06	4.69301e+06	2.71387e+08	8.35515e+06	2.56659e+06	8.27502e+06	6.88743e+06	1.01575e+07	1.68325e+07	2.7506e+06	8.17139e+08	1.00805e+07	6.77106e+06	4.87406e+06	9.45921e+06	1.67739e+07	4.13128e+06	5.57658e+06	1.15765e+07	8.63225e+06	7.13556e+06	8.75843e+07	1.10868e+07	5.25237e+06	6.6446e+06	8.57052e+06	1.05851e+07	5.53441e+06	9.42013e+06	6.47868e+06	4.6922e+06	5.2212e+06	7.69252e+06	1.53095e+07	2.54939e+07	6.70724e+06	9.0512e+06	8.29248e+06	2.7814e+07	2.98189e+06	2.57375e+06	2.66283e+06	2.94167e+06	4.9262e+07	5.49256e+06	8.59511e+06	7.49917e+06
40_2	69	5.37801e+06	2.46632e+06	2.85721e+06	2.42922e+08	7.23575e+06	2.42542e+06	8.66392e+06	5.27485e+06	9.24086e+06	6.8462e+06	2.29435e+06	1.31028e+08	1.04555e+07	6.15516e+06	1.04064e+07	8.59974e+06	1.31112e+07	4.7516e+06	5.84924e+06	9.44381e+06	7.86612e+06	7.91756e+06	7.65799e+07	9.07286e+06	1.1838e+07	6.34884e+06	8.35044e+06	1.16703e+07	6.39437e+06	8.28326e+06	6.03785e+06	3.74821e+06	5.06882e+06	6.89173e+06	1.41033e+07	2.59146e+07	5.19679e+06	6.26407e+06	7.38355e+06	2.54776e+07	2.67884e+06	2.5583e+06	2.73211e+06	2.69978e+06	1.20325e+07	2.89718e+06	8.13583e+06	8.21217e+06
40_8	76	2.26887e+07	2.5072e+06	2.80331e+06	3.95899e+08	3.95057e+08	1.42558e+06	3.72619e+08	3.26558e+07	5.36732e+06	2.34375e+08	1.5513e+06	1.06659e+09	2.70643e+08	1.5312e+08	9.6059e+06	4.9029e+06	1.73217e+07	7.12963e+06	6.62849e+07	4.4231e+08	6.51293e+06	1.29437e+08	4.258e+07	8.3005e+07	1.26819e+09	1.9938e+07	1.12415e+08	6.06878e+06	8.23699e+07	5.19161e+06	4.46522e+07	2.03023e+06	3.41052e+07	1.68339e+07	6.15753e+07	1.90896e+07	4.06145e+06	4.16881e+06	2.89228e+07	8.28299e+07	1.62515e+06	1.44076e+06	3.77576e+06	1.58782e+06	2.19908e+07	2.71689e+06	4.79428e+06	9.40634e+07
40_13	53	6.37925e+06	7.79645e+06	1.15881e+07	3.30291e+08	7.64921e+06	2.34451e+06	8.21503e+06	6.1123e+06	9.28101e+06	7.99313e+06	2.5173e+06	3.81621e+10	7.3856e+06	6.23327e+06	4.93194e+06	8.62657e+06	2.17913e+07	3.94092e+06	4.91896e+06	1.0615e+07	7.94653e+06	6.92349e+06	1.65615e+08	1.09004e+07	8.37303e+06	6.07646e+06	8.05564e+06	1.0481e+07	5.28718e+06	9.09476e+06	5.60215e+06	8.76677e+06	4.83954e+06	7.26817e+06	1.48412e+07	5.07059e+07	1.6557e+07	8.28507e+06	7.77137e+06	2.98879e+07	3.10942e+06	2.52198e+06	3.69588e+06	2.81158e+06	7.64372e+06	1.01191e+07	8.53318e+06	6.8974e+06
41_6	51	5.98648e+06	2.88333e+06	3.0008e+06	1.8913e+08	8.4436e+06	2.79851e+06	8.66596e+06	6.43636e+06	1.08822e+07	6.80113e+06	2.79899e+06	1.23822e+08	8.12599e+06	6.72597e+06	2.13537e+07	9.84275e+06	1.0618e+07	4.55753e+06	5.6625e+06	1.09339e+07	8.58615e+06	7.34279e+06	9.88774e+06	1.41186e+07	1.45571e+07	7.75549e+06	9.08879e+06	1.19895e+07	5.98447e+06	1.02487e+07	6.71008e+06	2.02927e+06	5.21954e+06	7.66403e+06	1.52574e+07	1.00189e+07	4.22961e+06	7.75039e+06	8.58153e+06	2.55975e+07	3.14943e+06	2.73727e+06	2.60391e+06	3.11023e+06	5.7451e+06	2.81176e+06	8.3943e+06	8.21267e+06
41_8	18	3.18095e+07	2.75732e+08	2.75732e+08	1.55357e+09	4.10895e+08	977112	1.35032e+08	1.24083e+08	6.74898e+07	2.21854e+08	4.22069e+06	1.6566e+08	1.22195e+08	1.44568e+08	7.63665e+07	3.55396e+06	1.0186e+07	8.38104e+08	1.58188e+07	5.12126e+08	1.08559e+07	2.13288e+08	1.18129e+07	1.00338e+08	9.90436e+08	1.26048e+07	9.04797e+07	1.01932e+07	9.77625e+07	3.41823e+06	5.95201e+07	4.86058e+08	4.99417e+07	2.66209e+06	4.35169e+07	3.87447e+06	3.49916e+06	4.15911e+06	3.23622e+07	4.76634e+07	6.36465e+06	972164	2.44149e+07	1.09293e+06	1.07885e+07	960565	3.20211e+06	6.43343e+06
41_13	16	8.53155e+06	4.79357e+08	4.79357e+08	2.4295e+08	2.84204e+08	415755	4.03886e+08	3.8384e+06	1.40939e+08	1.13021e+08	6.37694e+06	1.49795e+08	6.0016e+07	7.44813e+07	4.32668e+07	1.50997e+06	1.02286e+07	5.63908e+06	1.98711e+07	3.61866e+08	8.00726e+06	9.50799e+07	4.14647e+07	6.00233e+07	6.93145e+08	1.6149e+07	4.71884e+07	1.44831e+07	7.09899e+07	1.61232e+06	2.61414e+07	3.68945e+06	2.90091e+07	6.85097e+06	2.84014e+07	1.60371e+07	9.12127e+06	4.14037e+07	5.36469e+06	1.79131e+07	1.29173e+07	708581	7.51585e+08	9.95153e+07	3.74829e+06	1.41884e+07	3.04581e+06	4.5048e+06
42_6	16	7.88037e+06	5.35341e+06	5.35341e+06	4.75841e+08	2.45e+07	2.4846e+06	2.19732e+08	8.06587e+06	9.34339e+06	7.99854e+07	2.51982e+06	1.22303e+08	3.90926e+08	5.99617e+06	1.93431e+07	9.27339e+06	5.4393e+06	4.64239e+07	9.98229e+06	5.57234e+07	1.4167e+08	4.76801e+07	1.75357e+07	1.28689e+07	1.9673e+08	5.93737e+06	8.68243e+06	1.12669e+07	3.79378e+07	8.66676e+06	1.83747e+07	1.79887e+06	6.14041e+06	6.5403e+06	4.03956e+07	8.85513e+06	3.76566e+06	3.12906e+07	4.77539e+07	2.43747e+07	3.06705e+06	2.50136e+06	2.35285e+06	2.63863e+06	1.06511e+07	2.3445e+06	7.52246e+06	4.82709e+07
43_6	38	1.76767e+07	2.51501e+06	2.51501e+06	2.74299e+08	1.45235e+08	1.28307e+06	4.29708e+07	7.34939e+06	4.61434e+06	1.47718e+08	1.28508e+06	7.58742e+07	4.29897e+08	7.07884e+07	1.04147e+07	1.60515e+07	3.62283e+07	6.12374e+06	1.27419e+08	4.37573e+08	4.98997e+06	9.87704e+07	6.30147e+07	7.25672e+07	1.86057e+09	1.0389e+07	1.49836e+08	4.0612e+07	5.08296e+07	4.57251e+06	2.51285e+07	7.56334e+06	2.33146e+07	5.1706e+06	2.7393e+07	2.03475e+07	1.25812e+07	4.0383e+06	2.9146e+07	4.20087e+07	7.11611e+06	1.27737e+06	3.33742e+06	1.29744e+06	1.32536e+07	3.86847e+06	3.91855e+06	3.20397e+08
43_8	66	2.20697e+07	1.05946e+07	1.05946e+07	4.58993e+08	2.21153e+07	7.26171e+07	1.05166e+07	4.53768e+06	7.16542e+06	5.60041e+07	6.12515e+07	5.17149e+08	2.94883e+09	3.0004e+07	1.30329e+07	1.29093e+09	2.52957e+07	7.08141e+07	1.08068e+07	4.70448e+08	1.26799e+08	4.29574e+07	4.49363e+07	3.84303e+07	2.33698e+08	5.10713e+06	5.66876e+06	4.78439e+07	2.17225e+07	1.42584e+07	2.42157e+07	2.77051e+07	2.32693e+07	4.99462e+06	6.28331e+07	1.61089e+07	9.00554e+06	5.51075e+06	3.06869e+08	2.32531e+07	1.22333e+07	1.92328e+06	1.84544e+06	2.42604e+06	5.73118e+07	4.58184e+06	6.92315e+06	1.01552e+07
43_13	47	6.18404e+06	3.40363e+06	3.7742e+06	1.00439e+09	4.05819e+07	1.88643e+06	1.11822e+08	4.73193e+06	7.36516e+06	5.68737e+07	2.02575e+06	5.73921e+08	1.48428e+08	3.8684e+07	3.3284e+06	6.86807e+06	2.14094e+07	2.99427e+06	5.71829e+07	1.70201e+08	6.47544e+06	2.88083e+07	3.08769e+08	1.25663e+07	8.64629e+08	4.4937e+06	6.96012e+07	4.22482e+07	2.7077e+07	7.348e+06	4.82352e+06	1.03846e+07	5.42845e+06	5.33799e+06	1.0658e+07	4.79482e+07	7.34622e+07	6.13692e+06	2.5541e+07	3.06886e+07	4.16642e+06	1.95037e+06	1.04559e+09	1.14805e+08	8.13996e+06	6.90424e+07	6.57175e+06	2.13393e+07
[truncated: 1,549 more columns]

## Sheet: Annotations
Mode	Name	Metabolite annotation level	Annotation
RP	Rp_Met1	Level 1	L-Alanyl-L-phenylalanine
RP	Rp_Met2	Level 1	Adenosine
RP	Rp_Met3	Level 1	Indole-3-carboxaldehyde
RP	Rp_Met4	Level 1	Uridine
RP	Rp_Met5	Level 1	Histamine dihydrochloride
RP	Rp_Met6	Level 1	Histamine dihydrochloride
RP	Rp_Met7	Level 1	D-Histidine
RP	Rp_Met8	Level 1	O-Acetyl-L-carnitine
RP	Rp_Met9	Level 1	2'-Deoxyadenosine
RP	Rp_Met10	Level 1	L-Alanine
RP	Rp_Met11	Level 1	Cytidine
RP	Rp_Met12	Level 1	L-Tyrosine
RP	Rp_Met13	Level 1	L-Tyrosine
RP	Rp_Met14	Level 1	D-(+)-Cellobiose
RP	Rp_Met15	Level 1	L-Citrulline
RP	Rp_Met16	Level 1	L-Citrulline
RP	Rp_Met17	Level 1	D-Serine
RP	Rp_Met18	Level 1	D-Leucine
RP	Rp_Met19	Level 1	D-Glutamine
RP	Rp_Met20	Level 1	D-Glutamine
RP	Rp_Met21	Level 1	D-(+)-Cellobiose
RP	Rp_Met22	Level 1	2'-Deoxycytidine
RP	Rp_Met23	Level 1	D-Lysine
RP	Rp_Met24	Level 1	D-Lysine
RP	Rp_Met25	Level 1	D-Glutamic acid
RP	Rp_Met26	Level 1	Pyridoxamine
RP	Rp_Met27	Level 1	Pyridoxamine
RP	Rp_Met28	Level 1	Glycyl-L-leucine
RP	Rp_Met29	Level 1	L-Pyroglutamic acid
RP	Rp_Met30	Level 1	Glycyl-L-valine
RP	Rp_Met31	Level 1	Ornithine
RP	Rp_Met32	Level 1	N-Acetylglutamic acid
RP	Rp_Met33	Level 1	Glycyl-L-phenylalanine
RP	Rp_Met34	Level 1	trans-Urocanic Acid
RP	Rp_Met35	Level 1	L-Tryptophan
RP	Rp_Met36	Level 1	L-Tryptophan
RP	Rp_Met37	Level 1	D-Proline
RP	Rp_Met38	Level 1	L-Valine
RP	Rp_Met39	Level 1	L-Valine
RP	Rp_Met40	Level 1	D-Phenylalanine
RP	Rp_Met41	Level 1	D-Phenylalanine
RP	Rp_Met42	Level 1	N-α-Acetyl-L-glutamine
RP	Rp_Met43	Level 1	N-α-Acetyl-L-glutamine
RP	Rp_Met44	Level 1	N-Acetyl-L-Lysine
RP	Rp_Met45	Level 1	Methyl 3-indolyacetate
RP	Rp_Met46	Level 1	D-Arginine
RP	Rp_Met47	Level 1	D-Arginine
RP	Rp_Met48	Level 1	Glycyl-L-tyrosine
RP	Rp_Met49	Level 1	N-Acetyl-L-Lysine
RP	Rp_Met50	Level 1	Thiamine
RP	Rp_Met51	Level 1	D-Asparagine
RP	Rp_Met52	Level 1	D-Asparagine
RP	Rp_Met53	Level 1	2′-Deoxyguanosine
RP	Rp_Met54	Level 1	Maltotriose
RP	Rp_Met55	Level 1	D-(+)-Cellobiose
RP	Rp_Met56	Level 1	Phenylacetyl-L-glutamine
RP	Rp_Met57	Level 1	D-Pantothenate
RP	Rp_Met58	Level 1	N-Acetyl-L-aspartic acid
RP	Rp_Met59	Level 1	N,N-Dimethylglycine
RP	Rp_Met60	Level 1	N,N-Dimethylglycine
RP	Rp_Met61	Level 1	Acetylcholine
RP	Rp_Met62	Level 1	Creatine
RP	Rp_Met63	Level 1	Guanosine
RP	Rp_Met64	Level 1	3-Indolepropionic acid
RP	Rp_Met65	Level 1	Xanthine
RP	Rp_Met66	Level 1	L-Norleucine
RP	Rp_Met67	Level 1	Glycyl-L-leucine
RP	Rp_Met68	Level 1	L-Carnitine
RP	Rp_Met69	Level 1	Betaine
RP	Rp_Met70	Level 1	Sucralose
RP	Rp_Met71	Level 1	Betaine
RP	Rp_Met72	Level 1	Uric acid
RP	Rp_Met73	Level 1	Kynurenic acid
RP	Rp_Met74	Level 1	D-Proline
RP	Rp_Met75	Level 1	Guanine
RP	Rp_Met76	Level 1	Riboflavin
RP	Rp_Met77	Level 1	4-(Acetylamino)butanoic acid
RP	Rp_Met78	Level 1	Creatinine
RP	Rp_Met79	Level 1	Acetaminophen
RP	Rp_Met80	Level 1	(S)-(+)-5-Hydroxymethyl-2-pyrrolidinone
RP	Rp_Met81	Level 1	L(-)-Pipecolinic acid
RP	Rp_Met82	Level 1	Thymine
RP	Rp_Met83	Level 1	N-Acetyl-D-mannosamine
RP	Rp_Met84	Level 1	γ-Aminobutyric acid
RP	Rp_Met85	Level 1	5-Aminovaleric acid
RP	Rp_Met86	Level 1	Kynurenic acid
RP	Rp_Met87	Level 1	Taurine
RP	Rp_Met88	Level 1	trans-4-Hydroxycyclohexanecarboxylic acid
RP	Rp_Met89	Level 1	trans-4-Hydroxycyclohexanecarboxylic acid
RP	Rp_Met90	Level 1	D-(+)-Glucose
RP	Rp_Met91	Level 1	D-(+)-Glucose
RP	Rp_Met92	Level 1	Choline
RP	Rp_Met93	Level 1	N-Acetyl-L-arginine
RP	Rp_Met94	Level 1	D-Aspartic acid
RP	Rp_Met95	Level 1	Nicotinic acid
RP	Rp_Met96	Level 1	N-Acetyl-DL-serine
RP	Rp_Met97	Level 1	Xanthosine
RP	Rp_Met98	Level 1	7-Methylguanine
RP	Rp_Met99	Level 1	D-Glutamic acid
RP	Rp_Met100	Level 1	Hippuric acid
RP	Rp_Met101	Level 1	L-Carnosine
RP	Rp_Met102	Level 1	2'-Deoxyinosine
RP	Rp_Met103	Level 1	2'-Deoxyinosine
RP	Rp_Met104	Level 1	Hypoxanthine
RP	Rp_Met105	Level 1	1H-Imidazole-1-acetic acid
RP	Rp_Met106	Level 1	D-(+)-Xylose
RP	Rp_Met107	Level 1	Pyridoxine
RP	Rp_Met108	Level 1	Sorbate
RP	Rp_Met109	Level 1	Adenine
RP	Rp_Met110	Level 1	L-Alany-L-glutamine
RP	Rp_Met111	Level 1	Niacinamide
RP	Rp_Met112	Level 1	Theophylline
RP	Rp_Met113	Level 1	Trigonelline
RP	Rp_Met114	Level 1	N-Acetylneuraminic acid
RP	Rp_Met115	Level 1	3-Methylxanthine
RP	Rp_Met116	Level 1	D-(−)-Arabinose
RP	Rp_Met117	Level 1	Glutaric acid
RP	Rp_Met118	Level 1	Theobromine
RP	Rp_Met119	Level 1	N-Acetyl-L-methionine
RP	Rp_Met120	Level 1	sn-glycero-3-Phosphocholine
RP	Rp_Met121	Level 1	N-Acetyl-D-galactosamine
RP	Rp_Met122	Level 1	Glycyl-L-phenylalanine
RP	Rp_Met123	Level 1	D-Arginine
RP	Rp_Met124	Level 1	Chenodeoxycholic acid
RP	Rp_Met125	Level 1	5-Methyluridine
RP	Rp_Met126	Level 1	1,4-Diaminobutane
RP	Rp_Met127	Level 1	N-Acetyl-L-Lysine
RP	Rp_Met128	Level 1	L-Citrulline
RP	Rp_Met129	Level 1	N-Acetylneuraminic acid
RP	Rp_Met130	Level 1	N,N-dimethyl-L-Valine
RP	Rp_Met131	Level 1	β-Alanine
RP	Rp_Met132	Level 1	L-Glutamine
RP	Rp_Met133	Level 1	N-Methyl-D-aspartic acid
RP	Rp_Met134	Level 1	N,N-Dimethylglycine
RP	Rp_Met135	Level 1	N,N-Dimethylglycine
RP	Rp_Met136	Level 1	L-Homoarginine
RP	Rp_Met137	Level 1	L-Homoarginine
RP	Rp_Met138	Level 1	D-Ribose
RP	Rp_Met139	Level 1	DL-α-Aminopimelic acid
RP	Rp_Met140	Level 1	2-Methoxycinnamaldehyde
RP	Rp_Met141	Level 2	Fexofenadine
RP	Rp_Met142	Level 2	Docosahexaenoic acid ethyl ester
RP	Rp_Met143	Level 2	Diphenylphosphinic acid
RP	Rp_Met144	Level 2	NP-020414
RP	Rp_Met145
RP	Rp_Met146
RP	Rp_Met147	Level 2	Docosahexaenoic acid ethyl ester
RP	Rp_Met148
RP	Rp_Met149
RP	Rp_Met150
RP	Rp_Met151	Level 2	NP-012768
RP	Rp_Met152
RP	Rp_Met153
RP	Rp_Met154
RP	Rp_Met155
RP	Rp_Met156	Level 2	Methionine
RP	Rp_Met157	Level 2	Pipecolic acid
RP	Rp_Met158
RP	Rp_Met159
RP	Rp_Met160
RP	Rp_Met161	Level 2	1-Methylhistidine
RP	Rp_Met162
RP	Rp_Met163
RP	Rp_Met164
RP	Rp_Met165	Level 2	Triphenyl phosphate
RP	Rp_Met166	Level 2	Docosahexaenoic acid ethyl ester
RP	Rp_Met167	Level 2	6-Aminocaproic acid
RP	Rp_Met168
RP	Rp_Met169	Level 2	Methylimidazoleacetic acid
RP	Rp_Met170
RP	Rp_Met171
RP	Rp_Met172
RP	Rp_Met173	Level 2	[Similar to: (4-benzoylpiperidino)[4-(tert-butyl)phenyl]methanone; ΔMass: 21.0159 Da]
RP	Rp_Met174	Level 2	2-[(7-methyl-2,3-dihydro-1H-inden-4-yl)oxy]pyridin-3-amine
RP	Rp_Met175
RP	Rp_Met176
RP	Rp_Met177
RP	Rp_Met178
RP	Rp_Met179
RP	Rp_Met180
RP	Rp_Met181
RP	Rp_Met182	Level 2	DL-Stachydrine
RP	Rp_Met183
RP	Rp_Met184
RP	Rp_Met185	Level 2	Methionine sulfoxide
RP	Rp_Met186
RP	Rp_Met187
RP	Rp_Met188	Level 2	Ethyl palmitoleate
RP	Rp_Met189
RP	Rp_Met190
RP	Rp_Met191
RP	Rp_Met192
RP	Rp_Met193
RP	Rp_Met194
RP	Rp_Met195
RP	Rp_Met196
RP	Rp_Met197
RP	Rp_Met198
RP	Rp_Met199
RP	Rp_Met200	Level 2	NP-020155
RP	Rp_Met201	Level 2	N6,N6,N6-Trimethyl-L-lysine
RP	Rp_Met202
RP	Rp_Met203
RP	Rp_Met204
RP	Rp_Met205
RP	Rp_Met206
RP	Rp_Met207
RP	Rp_Met208
RP	Rp_Met209
RP	Rp_Met210
RP	Rp_Met211
RP	Rp_Met212	Level 2	NP-022531
RP	Rp_Met213	Level 2	2-Hydroxyhippuric acid
RP	Rp_Met214
RP	Rp_Met215
RP	Rp_Met216	Level 2	tert-Butyl N-[1-(aminocarbonyl)-3-methylbutyl]carbamate
RP	Rp_Met217
RP	Rp_Met218	Level 2	tert-Butyl N-[1-(aminocarbonyl)-3-methylbutyl]carbamate
RP	Rp_Met219	Level 2	NP-022531
RP	Rp_Met220
RP	Rp_Met221
RP	Rp_Met222
RP	Rp_Met223
RP	Rp_Met224
RP	Rp_Met225
RP	Rp_Met226	Level 2	tert-Butyl N-[1-(aminocarbonyl)-3-methylbutyl]carbamate
RP	Rp_Met227	Level 2	PEG n12
RP	Rp_Met228
RP	Rp_Met229
RP	Rp_Met230
RP	Rp_Met231
RP	Rp_Met232
RP	Rp_Met233	Level 2	trans-Zeatin
RP	Rp_Met234
RP	Rp_Met235
RP	Rp_Met236
RP	Rp_Met237
RP	Rp_Met238
RP	Rp_Met239
RP	Rp_Met240
RP	Rp_Met241	Level 2	Sorbicillin
RP	Rp_Met242
RP	Rp_Met243
RP	Rp_Met244	Level 2	3-[(1R,9S)-11-(4-Methoxybenzyl)-6-oxo-7,11-diazatricyclo[7.3.1.02,7]trideca-2,4-dien-5-yl]benzonitrile
RP	Rp_Met245
RP	Rp_Met246
RP	Rp_Met247
RP	Rp_Met248
RP	Rp_Met249	Level 2	δ-Valerolactam
RP	Rp_Met250
RP	Rp_Met251
RP	Rp_Met252
RP	Rp_Met253
RP	Rp_Met254
RP	Rp_Met255
RP	Rp_Met256
RP	Rp_Met257
RP	Rp_Met258
RP	Rp_Met259
RP	Rp_Met260
RP	Rp_Met261
RP	Rp_Met262	Level 2	3-[4-methyl-1-(2-methylpropanoyl)-3-oxocyclohexyl]butanoic acid
RP	Rp_Met263	Level 2	Dipropyleneglycol dibenzoate
RP	Rp_Met264	Level 2	5-Hydroxyindole-3-acetic acid
RP	Rp_Met265
RP	Rp_Met266	Level 2	N-Acetylhistamine
RP	Rp_Met267
RP	Rp_Met268
RP	Rp_Met269	Level 2	[Similar to: 1-O-(28-Oxo-3-{[pentopyranosyl-(1-2)pentopyranosyl-(1-6)-2-acetamido-2-deoxyhexopyranosyl]oxy}olean-12-en-28-yl)hexopyranose; ΔMass: -882.4979 Da]
RP	Rp_Met270
RP	Rp_Met271
RP	Rp_Met272	Level 2	1-Methyluric acid
RP	Rp_Met273
RP	Rp_Met274
RP	Rp_Met275
RP	Rp_Met276
RP	Rp_Met277	Level 2	1-Methylhistidine
RP	Rp_Met278
RP	Rp_Met279
RP	Rp_Met280	Level 2	methyl 2-(1,3,5-trihydroxy-4a-methyl-8-oxo-decahydronaphthalen-2-yl)prop-2-enoate
RP	Rp_Met281
RP	Rp_Met282	Level 2	NP-005146
RP	Rp_Met283
RP	Rp_Met284
RP	Rp_Met285
RP	Rp_Met286	Level 2	Prolylleucine
RP	Rp_Met287	Level 2	NP-015114
RP	Rp_Met288
RP	Rp_Met289
RP	Rp_Met290
RP	Rp_Met291	Level 2	1,5-Isoquinolinediol
RP	Rp_Met292	Level 2	N-Acetylputrescine
RP	Rp_Met293
RP	Rp_Met294	Level 2	3-Hydroxy-2-methylpyridine
RP	Rp_Met295	Level 2	1,4a-dimethyl-9-oxo-7-(propan-2-yl)-1,2,3,4,4a,9,10,10a-octahydrophenanthrene-1-carboxylic acid
RP	Rp_Met296	Level 2	4-{[5-(7-hydroxy-5,5,8a-trimethyl-2-methylidene-decahydronaphthalen-1-yl)-3-methylpentyl]oxy}-4-oxobutanoic acid
RP	Rp_Met297
RP	Rp_Met298	Level 2	1-(4-methylphenyl)-3,5-diphenylpent-2-ene-1,5-dione
RP	Rp_Met299
RP	Rp_Met300
RP	Rp_Met301
RP	Rp_Met302
RP	Rp_Met303
RP	Rp_Met304
RP	Rp_Met305
RP	Rp_Met306
RP	Rp_Met307
RP	Rp_Met308	Level 2	Methyl 3,5-di-tert-butyl-4-hydroxybenzoate
RP	Rp_Met309
RP	Rp_Met310
RP	Rp_Met311	Level 2	N-[1-(4-methoxy-2-oxo-2H-pyran-6-yl)-2-methylbutyl]acetamide
RP	Rp_Met312	Level 2	Citalopram
RP	Rp_Met313	Level 2	2,5-bis(4-hydroxy-3-methoxyphenyl)-3,4-dimethyloxolan-3-ol
RP	Rp_Met314	Level 2	Trendione
RP	Rp_Met315
RP	Rp_Met316
RP	Rp_Met317
RP	Rp_Met318
RP	Rp_Met319
RP	Rp_Met320	Level 2	[Similar to: PEG n7; ΔMass: -0.0002 Da]
RP	Rp_Met321
RP	Rp_Met322
RP	Rp_Met323
RP	Rp_Met324
RP	Rp_Met325
RP	Rp_Met326	Level 2	NP-020156
RP	Rp_Met327
RP	Rp_Met328
RP	Rp_Met329
RP	Rp_Met330	Level 2	4-(2,6-dimethylphenyl)-5-(7-oxabicyclo[2.2.1]hept-2-yl)-2,4-dihydro-3H-1,2,4-triazole-3-thione
RP	Rp_Met331
RP	Rp_Met332
RP	Rp_Met333	Level 2	NP-022500
RP	Rp_Met334
RP	Rp_Met335	Level 2	Monobutyl phthalate
RP	Rp_Met336
RP	Rp_Met337
RP	Rp_Met338
RP	Rp_Met339
RP	Rp_Met340
RP	Rp_Met341
RP	Rp_Met342	Level 2	N-{6-[(7-Chloro-4-quinazolinyl)oxy]-3-pyridinyl}-2-thiophenesulfonamide
RP	Rp_Met343	Level 2	Palmitoleic acid
RP	Rp_Met344
RP	Rp_Met345
RP	Rp_Met346
RP	Rp_Met347	Level 2	1,7-Dimethyluric acid
RP	Rp_Met348
RP	Rp_Met349
RP	Rp_Met350
RP	Rp_Met351
RP	Rp_Met352
RP	Rp_Met353
RP	Rp_Met354
RP	Rp_Met355
RP	Rp_Met356	Level 2	Hypoxanthine
RP	Rp_Met357
RP	Rp_Met358
RP	Rp_Met359
RP	Rp_Met360
RP	Rp_Met361
RP	Rp_Met362
RP	Rp_Met363
RP	Rp_Met364
RP	Rp_Met365
RP	Rp_Met366
RP	Rp_Met367
RP	Rp_Met368
RP	Rp_Met369
RP	Rp_Met370	Level 2	N-[1-(4-methoxy-2-oxo-2H-pyran-6-yl)-2-methylbutyl]acetamide
RP	Rp_Met371
RP	Rp_Met372
RP	Rp_Met373
RP	Rp_Met374
RP	Rp_Met375
RP	Rp_Met376
RP	Rp_Met377	Level 2	N-[1-(4-methoxy-2-oxo-2H-pyran-6-yl)-2-methylbutyl]acetamide
RP	Rp_Met378
RP	Rp_Met379	Level 2	NP-016516
RP	Rp_Met380
RP	Rp_Met381
RP	Rp_Met382
RP	Rp_Met383
RP	Rp_Met384
RP	Rp_Met385
RP	Rp_Met386	Level 2	DL-Stachydrine
RP	Rp_Met387
RP	Rp_Met388	Level 2	4-Hydroxycoumarin
RP	Rp_Met389
RP	Rp_Met390
RP	Rp_Met391	Level 2	NP-002854
RP	Rp_Met392
RP	Rp_Met393
RP	Rp_Met394
RP	Rp_Met395	Level 2	1-Methylxanthine
RP	Rp_Met396
RP	Rp_Met397	Level 2	6-(3-Methylpiperidino)[1,2,4]triazolo[4,3-b]pyridazine
RP	Rp_Met398
RP	Rp_Met399	Level 2	L-Pyroglutamic acid
RP	Rp_Met400	Level 2	2-(3-{[3-(Tetrahydro-2H-pyran-4-ylamino)-3-oxetanyl]methyl}-1,2-oxazol-5-yl)ethanol
RP	Rp_Met401
RP	Rp_Met402
RP	Rp_Met403
RP	Rp_Met404	Level 2	[Similar to: N-Acetylneuraminic acid; ΔMass: -36.0213 Da]
RP	Rp_Met405	Level 2	Kanosamine
RP	Rp_Met406
RP	Rp_Met407
RP	Rp_Met408	Level 2	Acetylcholine
RP	Rp_Met409
RP	Rp_Met410
RP	Rp_Met411	Level 2	N3-Phenyl-1H-1,2,4-triazole-3,5-diamine
RP	Rp_Met412
RP	Rp_Met413
RP	Rp_Met414	Level 2	N-Acetylornithine
RP	Rp_Met415
RP	Rp_Met416
RP	Rp_Met417
RP	Rp_Met418
RP	Rp_Met419
RP	Rp_Met420
RP	Rp_Met421
RP	Rp_Met422
RP	Rp_Met423
RP	Rp_Met424	Level 2	2,6-dimethoxy-N-(1-methyl-1H-pyrazol-5-yl)benzamide
RP	Rp_Met425
RP	Rp_Met426	Level 2	NP-004713
RP	Rp_Met427
RP	Rp_Met428
RP	Rp_Met429
RP	Rp_Met430
RP	Rp_Met431	Level 2	Dihydrothymine
RP	Rp_Met432	Level 2	Thymine
RP	Rp_Met433
RP	Rp_Met434	Level 2	Hypoxanthine
RP	Rp_Met435
RP	Rp_Met436
RP	Rp_Met437
RP	Rp_Met438	Level 2	(3S)-3-(5-Methoxy-1H-benzimidazol-2-yl)-N-phenyl-1-pyrrolidinecarboxamide
RP	Rp_Met439
RP	Rp_Met440	Level 2	4-Picoline
RP	Rp_Met441
RP	Rp_Met442
RP	Rp_Met443
RP	Rp_Met444	Level 2	Oxepanone
RP	Rp_Met445	Level 2	[Similar to: 2-{[2-(1-Pyrrolidinyl)-5-(trifluoromethyl)anilino]carbonyl}benzoic acid; ΔMass: -230.1032 Da]
RP	Rp_Met446
RP	Rp_Met447	Level 2	8-{3-Oxo-2-[(2E)-2-penten-1-yl]-1-cyclopenten-1-yl}octanoic acid
RP	Rp_Met448
RP	Rp_Met449
RP	Rp_Met450
RP	Rp_Met451
RP	Rp_Met452
RP	Rp_Met453	Level 2	Inosine
RP	Rp_Met454
RP	Rp_Met455
RP	Rp_Met456
RP	Rp_Met457	Level 2	Glycylproline
RP	Rp_Met458
RP	Rp_Met459
RP	Rp_Met460	Level 2	Diphenylphosphine oxide
RP	Rp_Met461	Level 2	Guanine
RP	Rp_Met462	Level 2	Leucylproline
RP	Rp_Met463	Level 2	Oxybenzone
RP	Rp_Met464
RP	Rp_Met465
RP	Rp_Met466
RP	Rp_Met467	Level 2	Sebuthylazine
RP	Rp_Met468
RP	Rp_Met469
RP	Rp_Met470
RP	Rp_Met471
RP	Rp_Met472	Level 2	[Similar to: Actinomycin D; ΔMass: -1052.4969 Da]
RP	Rp_Met473
RP	Rp_Met474
RP	Rp_Met475
RP	Rp_Met476
RP	Rp_Met477	Level 2	Phenacetin
RP	Rp_Met478
RP	Rp_Met479
RP	Rp_Met480
RP	Rp_Met481
RP	Rp_Met482	Level 2	1,5-Isoquinolinediol
RP	Rp_Met483	Level 2	NP-016455
RP	Rp_Met484	Level 2	1,5-Isoquinolinediol
RP	Rp_Met485
RP	Rp_Met486	Level 2	N1,N1-dimethyl-4-[3-(methylthio)-4,5-dihydro-1H-1,2,4-triazol-5-yl]aniline
RP	Rp_Met487
RP	Rp_Met488
RP	Rp_Met489
RP	Rp_Met490
RP	Rp_Met491
RP	Rp_Met492
RP	Rp_Met493	Level 2	(R)-3-Hydroxy myristic acid
RP	Rp_Met494
RP	Rp_Met495
RP	Rp_Met496
RP	Rp_Met497
RP	Rp_Met498	Level 2	NP-016724
RP	Rp_Met499
RP	Rp_Met500
RP	Rp_Met501	Level 2	N3,N4-Dimethyl-L-arginine
RP	Rp_Met502
RP	Rp_Met503
RP	Rp_Met504
RP	Rp_Met505
RP	Rp_Met506	Level 2	1,5-Isoquinolinediol
RP	Rp_Met507	Level 2	5-Nitro-o-toluidine
RP	Rp_Met508	Level 2	Methionine sulfoxide
RP	Rp_Met509	Level 2	Ethyl palmitoleate
RP	Rp_Met510
RP	Rp_Met511
RP	Rp_Met512
RP	Rp_Met513
RP	Rp_Met514
RP	Rp_Met515	Level 2	N-Methyl-2-pyrrolidone
RP	Rp_Met516
RP	Rp_Met517
RP	Rp_Met518
RP	Rp_Met519
RP	Rp_Met520
RP	Rp_Met521
RP	Rp_Met522
RP	Rp_Met523
RP	Rp_Met524
RP	Rp_Met525
RP	Rp_Met526	Level 2	Nicotinuric acid
RP	Rp_Met527
RP	Rp_Met528	Level 2	3-Methylxanthine
RP	Rp_Met529
RP	Rp_Met530
RP	Rp_Met531
RP	Rp_Met532	Level 2	Olomoucine
RP	Rp_Met533
RP	Rp_Met534
RP	Rp_Met535	Level 2	NP-011223
RP	Rp_Met536	Level 2	Jasmonic acid
RP	Rp_Met537
RP	Rp_Met538
RP	Rp_Met539
RP	Rp_Met540
RP	Rp_Met541	Level 2	1,5-Isoquinolinediol
RP	Rp_Met542
RP	Rp_Met543
RP	Rp_Met544
RP	Rp_Met545
RP	Rp_Met546	Level 2	N1-[5-(tert-Butyl)-1,3-oxathiol-2-yliden]-2,4,5-trimethylaniline
RP	Rp_Met547	Level 2	N-{[(2R,4S,5R)-5-Ethyl-1-azabicyclo[2.2.2]oct-2-yl]methyl}-2-furamide
RP	Rp_Met548	Level 2	5-Hydroxylysine
RP	Rp_Met549	Level 2	Prolylleucine
RP	Rp_Met550
RP	Rp_Met551
RP	Rp_Met552
RP	Rp_Met553
RP	Rp_Met554
RP	Rp_Met555
RP	Rp_Met556
RP	Rp_Met557
RP	Rp_Met558
RP	Rp_Met559
RP	Rp_Met560	Level 2	Uracil
RP	Rp_Met561
RP	Rp_Met562
RP	Rp_Met563
RP	Rp_Met564
RP	Rp_Met565
RP	Rp_Met566
RP	Rp_Met567
RP	Rp_Met568
RP	Rp_Met569
RP	Rp_Met570
RP	Rp_Met571
RP	Rp_Met572
RP	Rp_Met573
RP	Rp_Met574	Level 2	Diethanolamine
RP	Rp_Met575	Level 2	NP-005196
RP	Rp_Met576
RP	Rp_Met577
RP	Rp_Met578
RP	Rp_Met579
RP	Rp_Met580	Level 2	α-Lapachone
RP	Rp_Met581	Level 2	Pyridoxamine
RP	Rp_Met582
RP	Rp_Met583
RP	Rp_Met584
RP	Rp_Met585
RP	Rp_Met586
RP	Rp_Met587	Level 2	NP-022231
RP	Rp_Met588
RP	Rp_Met589
RP	Rp_Met590
RP	Rp_Met591
RP	Rp_Met592
RP	Rp_Met593
RP	Rp_Met594
RP	Rp_Met595
RP	Rp_Met596	Level 2	Sebuthylazine
RP	Rp_Met597
RP	Rp_Met598
RP	Rp_Met599	Level 2	3-Piperidinophenanthro[9,10-E][1,2,4]triazine
RP	Rp_Met600
RP	Rp_Met601
RP	Rp_Met602	Level 2	Ethyl 4-(2-methoxyphenyl)piperazine-1-carboxylate
RP	Rp_Met603	Level 2	1,9b-Dihydroxy-6,6,9a-trimethyl-5,5a,6,7,8,9,9a,9b-octahydronaphtho[1,2-c]furan-3(1H)-one
RP	Rp_Met604	Level 2	(1Z)-4-Isopropyl-1-(2-methylpropylidene)-2H-pyrazino[2,1-b]quinazoline-3,6(1H,4H)-dione
RP	Rp_Met605
RP	Rp_Met606
RP	Rp_Met607
RP	Rp_Met608
RP	Rp_Met609
RP	Rp_Met610
RP	Rp_Met611
RP	Rp_Met612	Level 2	7-(1-pyrrolidinyl)pyrimido[4,5-d]pyrimidin-4-amine
RP	Rp_Met613	Level 2	[(3R,4S)-1-[(4-Fluorophenyl)carbamoyl]-3-{2-[4-(2-pyridinyl)-1-piperazinyl]ethyl}-4-piperidinyl]acetic acid
RP	Rp_Met614	Level 2	4-(2,3-dihydro-1H-inden-5-yl)-6-(trifluoromethyl)pyrimidin-2-amine
RP	Rp_Met615	Level 2	N-[1-(4-methoxy-2-oxo-2H-pyran-6-yl)-2-methylbutyl]acetamide
RP	Rp_Met616
RP	Rp_Met617	Level 2	Guanine
RP	Rp_Met618
RP	Rp_Met619
RP	Rp_Met620	Level 2	Estriol
RP	Rp_Met621	Level 2	N-Acetyl-L-carnosine
RP	Rp_Met622	Level 2	Indole-3-acetic acid
RP	Rp_Met623	Level 2	[Similar to: UDP-N-acetylglucosamine; ΔMass: -422.0129 Da]
RP	Rp_Met624
RP	Rp_Met625	Level 2	3-hydroxy-3-methylpentanedioic acid
RP	Rp_Met626
RP	Rp_Met627
RP	Rp_Met628
RP	Rp_Met629
RP	Rp_Met630
RP	Rp_Met631
RP	Rp_Met632
RP	Rp_Met633
RP	Rp_Met634
RP	Rp_Met635	Level 2	NP-022469
RP	Rp_Met636	Level 2	Cytidine
RP	Rp_Met637
RP	Rp_Met638
RP	Rp_Met639
RP	Rp_Met640
RP	Rp_Met641	Level 2	[Similar to: UDP-N-acetylglucosamine; ΔMass: -422.0017 Da]
RP	Rp_Met642
RP	Rp_Met643
RP	Rp_Met644
RP	Rp_Met645
RP	Rp_Met646	Level 2	Valylproline
RP	Rp_Met647
RP	Rp_Met648
RP	Rp_Met649
RP	Rp_Met650
RP	Rp_Met651	Level 2	NP-002854
RP	Rp_Met652
RP	Rp_Met653
RP	Rp_Met654
RP	Rp_Met655
RP	Rp_Met656
RP	Rp_Met657
RP	Rp_Met658
RP	Rp_Met659	Level 2	Tetranor-12(S)-HETE
RP	Rp_Met660
RP	Rp_Met661
RP	Rp_Met662
RP	Rp_Met663
RP	Rp_Met664
RP	Rp_Met665	Level 2	2,3-dihydroxypropyl 12-methyltridecanoate
RP	Rp_Met666
RP	Rp_Met667
RP	Rp_Met668
RP	Rp_Met669
RP	Rp_Met670
RP	Rp_Met671	Level 2	[Similar to: 2-oxa-4-azatetracyclo[6.3.1.1~6,10~.0~1,5~]tridecan-3-one; ΔMass: -0.0365 Da]
RP	Rp_Met672
RP	Rp_Met673
RP	Rp_Met674
RP	Rp_Met675
RP	Rp_Met676
RP	Rp_Met677
RP	Rp_Met678
RP	Rp_Met679
RP	Rp_Met680
RP	Rp_Met681
RP	Rp_Met682
RP	Rp_Met683	Level 2	N,N-Dimethyldecylamine N-oxide
RP	Rp_Met684
RP	Rp_Met685	Level 2	N-Acetylputrescine
RP	Rp_Met686	Level 2	1-Aminocyclohexanecarboxylic acid
RP	Rp_Met687
RP	Rp_Met688
RP	Rp_Met689
RP	Rp_Met690
RP	Rp_Met691
RP	Rp_Met692
RP	Rp_Met693
RP	Rp_Met694
RP	Rp_Met695
RP	Rp_Met696
RP	Rp_Met697	Level 2	1,4a-dimethyl-9-oxo-7-(propan-2-yl)-1,2,3,4,4a,9,10,10a-octahydrophenanthrene-1-carboxylic acid
RP	Rp_Met698
RP	Rp_Met699	Level 2	9-Methyluric acid
RP	Rp_Met700
RP	Rp_Met701
RP	Rp_Met702
RP	Rp_Met703
RP	Rp_Met704
RP	Rp_Met705
RP	Rp_Met706
RP	Rp_Met707
RP	Rp_Met708	Level 2	NP-022229
RP	Rp_Met709
RP	Rp_Met710
RP	Rp_Met711
RP	Rp_Met712
RP	Rp_Met713
RP	Rp_Met714
RP	Rp_Met715
RP	Rp_Met716	Level 2	1-(4-methylphenyl)-3,5-diphenylpent-2-ene-1,5-dione
RP	Rp_Met717
RP	Rp_Met718
RP	Rp_Met719
RP	Rp_Met720
RP	Rp_Met721
RP	Rp_Met722
RP	Rp_Met723
RP	Rp_Met724
RP	Rp_Met725
RP	Rp_Met726
RP	Rp_Met727	Level 2	2,3-Dicyanospiro[cyclohexane-1,5'-cyclohexano[1,2-e]diazepine]
RP	Rp_Met728
RP	Rp_Met729
RP	Rp_Met730
RP	Rp_Met731	Level 2	1-Methylnicotinamide
RP	Rp_Met732
RP	Rp_Met733
RP	Rp_Met734
RP	Rp_Met735
RP	Rp_Met736
RP	Rp_Met737
RP	Rp_Met738
RP	Rp_Met739
RP	Rp_Met740
RP	Rp_Met741
RP	Rp_Met742
RP	Rp_Met743
RP	Rp_Met744
RP	Rp_Met745
RP	Rp_Met746
RP	Rp_Met747
RP	Rp_Met748
RP	Rp_Met749
RP	Rp_Met750
RP	Rp_Met751
RP	Rp_Met752	Level 2	4-Amino-3-hydroxybenzoic acid
RP	Rp_Met753
RP	Rp_Met754
RP	Rp_Met755	Level 2	2-(2-amino-3-methylbutanamido)-3-phenylpropanoic acid
RP	Rp_Met756
RP	Rp_Met757	Level 2	LLK
RP	Rp_Met758
RP	Rp_Met759	Level 2	NP-021074
RP	Rp_Met760
RP	Rp_Met761	Level 2	Phenacetin
RP	Rp_Met762
RP	Rp_Met763
RP	Rp_Met764
RP	Rp_Met765
RP	Rp_Met766
RP	Rp_Met767
RP	Rp_Met768	Level 2	2-morpholinophenyl 2-furoate
RP	Rp_Met769
RP	Rp_Met770
RP	Rp_Met771
RP	Rp_Met772
RP	Rp_Met773	Level 2	N1-[4-(1,3-Oxazol-5-yl)phenyl]cyclopropane-1-carboxamide
RP	Rp_Met774
RP	Rp_Met775	Level 2	4-oxododecanedioic acid
RP	Rp_Met776	Level 2	[Similar to: Lipoxin A5; ΔMass: -134.0622 Da]
RP	Rp_Met777
RP	Rp_Met778
RP	Rp_Met779
RP	Rp_Met780
RP	Rp_Met781
RP	Rp_Met782
RP	Rp_Met783
RP	Rp_Met784
RP	Rp_Met785
RP	Rp_Met786
RP	Rp_Met787	Level 2	2,2,4-Trimethyl-1,3-pentadienol diisobutyrate
RP	Rp_Met788
RP	Rp_Met789
RP	Rp_Met790
RP	Rp_Met791	Level 2	Leucylproline
RP	Rp_Met792
RP	Rp_Met793
RP	Rp_Met794
RP	Rp_Met795
RP	Rp_Met796
RP	Rp_Met797
RP	Rp_Met798	Level 2	Palmitoleic acid
RP	Rp_Met799
RP	Rp_Met800
RP	Rp_Met801	Level 2	Guanidinosuccinic acid
RP	Rp_Met802
RP	Rp_Met803
RP	Rp_Met804	Level 2	N-Acetylputrescine
RP	Rp_Met805
RP	Rp_Met806
RP	Rp_Met807
RP	Rp_Met808
RP	Rp_Met809
RP	Rp_Met810
RP	Rp_Met811	Level 2	U-47700-d6
RP	Rp_Met812
RP	Rp_Met813
RP	Rp_Met814	Level 2	Methylimidazoleacetic acid
RP	Rp_Met815
RP	Rp_Met816
RP	Rp_Met817
RP	Rp_Met818
RP	Rp_Met819
RP	Rp_Met820
RP	Rp_Met821
RP	Rp_Met822
RP	Rp_Met823
RP	Rp_Met824
RP	Rp_Met825
RP	Rp_Met826
RP	Rp_Met827	Level 2	N-Acetylornithine
RP	Rp_Met828
RP	Rp_Met829
RP	Rp_Met830
RP	Rp_Met831	Level 2	Carazolol
RP	Rp_Met832
RP	Rp_Met833
RP	Rp_Met834
RP	Rp_Met835
RP	Rp_Met836
RP	Rp_Met837
RP	Rp_Met838
RP	Rp_Met839
RP	Rp_Met840
RP	Rp_Met841
RP	Rp_Met842
RP	Rp_Met843
RP	Rp_Met844
RP	Rp_Met845
RP	Rp_Met846
RP	Rp_Met847
RP	Rp_Met848
RP	Rp_Met849
RP	Rp_Met850
RP	Rp_Met851
RP	Rp_Met852
RP	Rp_Met853
RP	Rp_Met854
RP	Rp_Met855
RP	Rp_Met856
RP	Rp_Met857
RP	Rp_Met858	Level 2	Tolycaine
RP	Rp_Met859
RP	Rp_Met860
RP	Rp_Met861
RP	Rp_Met862
RP	Rp_Met863
RP	Rp_Met864
RP	Rp_Met865
RP	Rp_Met866
RP	Rp_Met867	Level 2	3-hydroxy-3-methylpentanedioic acid
RP	Rp_Met868
RP	Rp_Met869
RP	Rp_Met870
RP	Rp_Met871
RP	Rp_Met872
RP	Rp_Met873
RP	Rp_Met874
RP	Rp_Met875
RP	Rp_Met876	Level 2	2-Hydroxyhippuric acid
RP	Rp_Met877
RP	Rp_Met878
RP	Rp_Met879
RP	Rp_Met880
RP	Rp_Met881
RP	Rp_Met882
RP	Rp_Met883
RP	Rp_Met884
RP	Rp_Met885	Level 2	Uracil
RP	Rp_Met886
RP	Rp_Met887
RP	Rp_Met888
RP	Rp_Met889	Level 2	(3S)-3-(5-Methoxy-1H-benzimidazol-2-yl)-N-phenyl-1-pyrrolidinecarboxamide
RP	Rp_Met890
RP	Rp_Met891
RP	Rp_Met892
RP	Rp_Met893
RP	Rp_Met894
RP	Rp_Met895	Level 2	Tiglic acid
RP	Rp_Met896
RP	Rp_Met897
RP	Rp_Met898
RP	Rp_Met899
RP	Rp_Met900
RP	Rp_Met901
RP	Rp_Met902	Level 2	Triethylenephosphoramide
RP	Rp_Met903	Level 2	δ-Valerolactam
RP	Rp_Met904
RP	Rp_Met905
RP	Rp_Met906
RP	Rp_Met907
RP	Rp_Met908
RP	Rp_Met909
RP	Rp_Met910
RP	Rp_Met911
RP	Rp_Met912
RP	Rp_Met913	Level 2	2-{2-[(1-methyl-1H-pyrazol-5-yl)amino]-2-oxoethoxy}acetic acid
RP	Rp_Met914
RP	Rp_Met915
RP	Rp_Met916
RP	Rp_Met917
RP	Rp_Met918
RP	Rp_Met919
RP	Rp_Met920	Level 2	2-Aminonicotinic acid
RP	Rp_Met921
RP	Rp_Met922
RP	Rp_Met923
RP	Rp_Met924
RP	Rp_Met925
RP	Rp_Met926
RP	Rp_Met927
RP	Rp_Met928
RP	Rp_Met929
RP	Rp_Met930
RP	Rp_Met931	Level 2	NP-002563
RP	Rp_Met932
RP	Rp_Met933	Level 2	Estriol
RP	Rp_Met934	Level 2	DL-3-Aminoisobutyric acid
RP	Rp_Met935
RP	Rp_Met936
RP	Rp_Met937
RP	Rp_Met938
RP	Rp_Met939
RP	Rp_Met940
RP	Rp_Met941
RP	Rp_Met942	Level 2	NP-016455
RP	Rp_Met943
RP	Rp_Met944
RP	Rp_Met945
RP	Rp_Met946
RP	Rp_Met947
RP	Rp_Met948
RP	Rp_Met949
RP	Rp_Met950
RP	Rp_Met951
RP	Rp_Met952	Level 2	Acetophenone
RP	Rp_Met953	Level 2	Salsolinol
RP	Rp_Met954
RP	Rp_Met955
RP	Rp_Met956
RP	Rp_Met957
RP	Rp_Met958
RP	Rp_Met959
RP	Rp_Met960
RP	Rp_Met961	Level 2	4-oxododecanedioic acid
RP	Rp_Met962
RP	Rp_Met963
RP	Rp_Met964
RP	Rp_Met965
RP	Rp_Met966
RP	Rp_Met967
RP	Rp_Met968
RP	Rp_Met969	Level 2	Dibenzylamine
RP	Rp_Met970
RP	Rp_Met971
RP	Rp_Met972	Level 2	6-phenyl-1,2,3,4-tetrahydro-2,5-benzodiazocin-1-one
RP	Rp_Met973
RP	Rp_Met974
RP	Rp_Met975
RP	Rp_Met976
RP	Rp_Met977
RP	Rp_Met978	Level 2	EPK
RP	Rp_Met979
RP	Rp_Met980
RP	Rp_Met981
RP	Rp_Met982
RP	Rp_Met983
RP	Rp_Met984
RP	Rp_Met985	Level 2	Biopterin
RP	Rp_Met986
RP	Rp_Met987
RP	Rp_Met988
RP	Rp_Met989
RP	Rp_Met990
RP	Rp_Met991
RP	Rp_Met992
RP	Rp_Met993
RP	Rp_Met994
RP	Rp_Met995
RP	Rp_Met996
RP	Rp_Met997
RP	Rp_Met998
RP	Rp_Met999	Level 2	1-[(1R,9S)-11-Benzoyl-6-oxo-7,11-diazatricyclo[7.3.1.02,7]trideca-2,4-dien-5-yl]-3-(2-methoxyphenyl)urea
RP	Rp_Met1000
RP	Rp_Met1001
RP	Rp_Met1002	Level 2	13,14-dihydro-15-keto-tetranor Prostaglandin E2
RP	Rp_Met1003
RP	Rp_Met1004	Level 2	NP-021018
RP	Rp_Met1005	Level 2	PD 0200347
RP	Rp_Met1006
RP	Rp_Met1007
RP	Rp_Met1008
RP	Rp_Met1009
RP	Rp_Met1010
RP	Rp_Met1011
RP	Rp_Met1012	Level 2	Hypoxanthine
RP	Rp_Met1013
RP	Rp_Met1014
RP	Rp_Met1015
RP	Rp_Met1016
RP	Rp_Met1017
RP	Rp_Met1018
RP	Rp_Met1019	Level 2	NP-022231
RP	Rp_Met1020	Level 2	6-methyl-4-(morpholinomethyl)-2H-chromen-2-one
RP	Rp_Met1021
RP	Rp_Met1022
RP	Rp_Met1023
RP	Rp_Met1024	Level 2	12-Aminododecanoic acid
RP	Rp_Met1025
RP	Rp_Met1026
RP	Rp_Met1027
RP	Rp_Met1028
RP	Rp_Met1029	Level 2	Uracil
RP	Rp_Met1030
RP	Rp_Met1031
RP	Rp_Met1032	Level 2	3-ethyl-4-hydroxy-1-methyl-1,2-dihydroquinolin-2-one
RP	Rp_Met1033
RP	Rp_Met1034
RP	Rp_Met1035
RP	Rp_Met1036
RP	Rp_Met1037
RP	Rp_Met1038
RP	Rp_Met1039
RP	Rp_Met1040	Level 2	Cytosine
RP	Rp_Met1041	Level 2	PEG n11
RP	Rp_Met1042
RP	Rp_Met1043
RP	Rp_Met1044
RP	Rp_Met1045
RP	Rp_Met1046	Level 2	N3-Phenyl-1H-1,2,4-triazole-3,5-diamine
RP	Rp_Met1047	Level 2	N-(5-acetamidopentyl)acetamide
RP	Rp_Met1048
RP	Rp_Met1049
RP	Rp_Met1050
RP	Rp_Met1051	Level 2	VLK
RP	Rp_Met1052
RP	Rp_Met1053
RP	Rp_Met1054
RP	Rp_Met1055
RP	Rp_Met1056
RP	Rp_Met1057
RP	Rp_Met1058
RP	Rp_Met1059	Level 2	17α-Ethynylestradiol
RP	Rp_Met1060
RP	Rp_Met1061
RP	Rp_Met1062
RP	Rp_Met1063
RP	Rp_Met1064
RP	Rp_Met1065
RP	Rp_Met1066
RP	Rp_Met1067	Level 2	NP-011220
RP	Rp_Met1068
RP	Rp_Met1069	Level 2	6-methyl-4-(morpholinomethyl)-2H-chromen-2-one
RP	Rp_Met1070
RP	Rp_Met1071
RP	Rp_Met1072
RP	Rp_Met1073
RP	Rp_Met1074
RP	Rp_Met1075
RP	Rp_Met1076
RP	Rp_Met1077
RP	Rp_Met1078	Level 2	1-[(1R,9S)-11-Benzoyl-6-oxo-7,11-diazatricyclo[7.3.1.02,7]trideca-2,4-dien-5-yl]-3-(2-methoxyphenyl)urea
RP	Rp_Met1079
RP	Rp_Met1080
RP	Rp_Met1081
RP	Rp_Met1082
RP	Rp_Met1083
RP	Rp_Met1084
RP	Rp_Met1085
RP	Rp_Met1086
RP	Rp_Met1087
RP	Rp_Met1088
RP	Rp_Met1089
RP	Rp_Met1090
RP	Rp_Met1091
RP	Rp_Met1092
RP	Rp_Met1093
RP	Rp_Met1094
RP	Rp_Met1095
RP	Rp_Met1096
RP	Rp_Met1097
RP	Rp_Met1098
RP	Rp_Met1099
RP	Rp_Met1100
RP	Rp_Met1101
RP	Rp_Met1102
RP	Rp_Met1103	Level 2	4-Pyridoxic acid
RP	Rp_Met1104
RP	Rp_Met1105
RP	Rp_Met1106
RP	Rp_Met1107
RP	Rp_Met1108
RP	Rp_Met1109
RP	Rp_Met1110	Level 2	1-(3,4-dimethoxyphenyl)ethan-1-one oxime
RP	Rp_Met1111	Level 2	1-[(1R,9S)-11-Benzoyl-6-oxo-7,11-diazatricyclo[7.3.1.02,7]trideca-2,4-dien-5-yl]-3-(2-methoxyphenyl)urea
RP	Rp_Met1112
RP	Rp_Met1113
RP	Rp_Met1114
RP	Rp_Met1115	Level 2	α-Aspartylphenylalanine
RP	Rp_Met1116	Level 2	3-Hydroxy-2-methylpyridine
RP	Rp_Met1117
RP	Rp_Met1118
RP	Rp_Met1119
RP	Rp_Met1120
RP	Rp_Met1121
RP	Rp_Met1122
RP	Rp_Met1123
RP	Rp_Met1124
RP	Rp_Met1125
RP	Rp_Met1126
RP	Rp_Met1127
RP	Rp_Met1128
RP	Rp_Met1129	Level 2	3-Methylcrotonylglycine
RP	Rp_Met1130
RP	Rp_Met1131
RP	Rp_Met1132
RP	Rp_Met1133
RP	Rp_Met1134	Level 2	Diacetalol
RP	Rp_Met1135	Level 2	[Similar to: Triphenyl phosphate; ΔMass: 0.1900 Da]
RP	Rp_Met1136
RP	Rp_Met1137
RP	Rp_Met1138
RP	Rp_Met1139
RP	Rp_Met1140
RP	Rp_Met1141
RP	Rp_Met1142	Level 2	1-[4-mercapto-2-(2-methoxyphenyl)-6-methylpyrimidin-5-yl]ethan-1-one
RP	Rp_Met1143
RP	Rp_Met1144
RP	Rp_Met1145
RP	Rp_Met1146
RP	Rp_Met1147
RP	Rp_Met1148
RP	Rp_Met1149
RP	Rp_Met1150
RP	Rp_Met1151
RP	Rp_Met1152
RP	Rp_Met1153
RP	Rp_Met1154
RP	Rp_Met1155
RP	Rp_Met1156
RP	Rp_Met1157
RP	Rp_Met1158
RP	Rp_Met1159	Level 2	[Similar to: IRH; ΔMass: -137.0592 Da]
RP	Rp_Met1160
RP	Rp_Met1161	Level 2	EPK
RP	Rp_Met1162
RP	Rp_Met1163
RP	Rp_Met1164
RP	Rp_Met1165
RP	Rp_Met1166
RP	Rp_Met1167
RP	Rp_Met1168
RP	Rp_Met1169
RP	Rp_Met1170
RP	Rp_Met1171
RP	Rp_Met1172
RP	Rp_Met1173
RP	Rp_Met1174
RP	Rp_Met1175
RP	Rp_Met1176
RP	Rp_Met1177
RP	Rp_Met1178
RP	Rp_Met1179
RP	Rp_Met1180	Level 2	Tolycaine
RP	Rp_Met1181
RP	Rp_Met1182
RP	Rp_Met1183
RP	Rp_Met1184
RP	Rp_Met1185
RP	Rp_Met1186
RP	Rp_Met1187	Level 2	NP-001134
RP	Rp_Met1188	Level 2	NP-022500
RP	Rp_Met1189
RP	Rp_Met1190
RP	Rp_Met1191
RP	Rp_Met1192
RP	Rp_Met1193
RP	Rp_Met1194
RP	Rp_Met1195
RP	Rp_Met1196	Level 2	Daidzein
RP	Rp_Met1197
RP	Rp_Met1198
RP	Rp_Met1199
RP	Rp_Met1200
RP	Rp_Met1201
RP	Rp_Met1202
RP	Rp_Met1203
RP	Rp_Met1204
RP	Rp_Met1205
RP	Rp_Met1206
RP	Rp_Met1207
RP	Rp_Met1208
RP	Rp_Met1209
RP	Rp_Met1210
RP	Rp_Met1211
RP	Rp_Met1212
RP	Rp_Met1213
RP	Rp_Met1214
RP	Rp_Met1215
RP	Rp_Met1216	Level 2	PEG n12
RP	Rp_Met1217
RP	Rp_Met1218
RP	Rp_Met1219
RP	Rp_Met1220
RP	Rp_Met1221	Level 2	α-Aspartylphenylalanine
RP	Rp_Met1222
RP	Rp_Met1223
RP	Rp_Met1224
RP	Rp_Met1225
RP	Rp_Met1226
RP	Rp_Met1227
RP	Rp_Met1228
RP	Rp_Met1229
RP	Rp_Met1230
RP	Rp_Met1231
RP	Rp_Met1232
RP	Rp_Met1233
RP	Rp_Met1234
RP	Rp_Met1235
RP	Rp_Met1236
RP	Rp_Met1237	Level 2	VLK
RP	Rp_Met1238
RP	Rp_Met1239
RP	Rp_Met1240
RP	Rp_Met1241
RP	Rp_Met1242
RP	Rp_Met1243
RP	Rp_Met1244
RP	Rp_Met1245
RP	Rp_Met1246
RP	Rp_Met1247
RP	Rp_Met1248
RP	Rp_Met1249
RP	Rp_Met1250
RP	Rp_Met1251
RP	Rp_Met1252
RP	Rp_Met1253
RP	Rp_Met1254
RP	Rp_Met1255
RP	Rp_Met1256
RP	Rp_Met1257
RP	Rp_Met1258	Level 2	Cantharidin
RP	Rp_Met1259
RP	Rp_Met1260
RP	Rp_Met1261
RP	Rp_Met1262	Level 2	N6-Acetyl-L-lysine
RP	Rp_Met1263
RP	Rp_Met1264
RP	Rp_Met1265
RP	Rp_Met1266
RP	Rp_Met1267
RP	Rp_Met1268	Level 2	Aspartame
RP	Rp_Met1269
RP	Rp_Met1270
RP	Rp_Met1271
RP	Rp_Met1272	Level 2	Citalopram
RP	Rp_Met1273
RP	Rp_Met1274	Level 2	Sebuthylazine
RP	Rp_Met1275
RP	Rp_Met1276
RP	Rp_Met1277
RP	Rp_Met1278
RP	Rp_Met1279
RP	Rp_Met1280
RP	Rp_Met1281
RP	Rp_Met1282
RP	Rp_Met1283	Level 2	1-[(1R,9S)-11-Benzoyl-6-oxo-7,11-diazatricyclo[7.3.1.02,7]trideca-2,4-dien-5-yl]-3-(2-methoxyphenyl)urea
RP	Rp_Met1284	Level 2	L-Alanyl-L-proline
RP	Rp_Met1285
RP	Rp_Met1286
RP	Rp_Met1287
RP	Rp_Met1288
RP	Rp_Met1289
RP	Rp_Met1290
RP	Rp_Met1291
RP	Rp_Met1292
RP	Rp_Met1293
RP	Rp_Met1294
RP	Rp_Met1295
RP	Rp_Met1296
RP	Rp_Met1297
RP	Rp_Met1298	Level 2	[Similar to: 2-{[(2R,3R,4S,5S,6R)-4,5-dihydroxy-6-(hydroxymethyl)-3-{[(2S,3R,4R,5R,6S)-3,4,5-trihydroxy-6-methyloxan-2-yl]oxy}oxan-2-yl]oxy}-2-(4-hydroxyphenyl)acetonitrile; ΔMass: -174.9908 Da]
RP	Rp_Met1299
RP	Rp_Met1300
RP	Rp_Met1301
RP	Rp_Met1302
RP	Rp_Met1303
RP	Rp_Met1304
RP	Rp_Met1305	Level 2	DL-Stachydrine
RP	Rp_Met1306
RP	Rp_Met1307
RP	Rp_Met1308	Level 2	Glycyl-L-leucine
RP	Rp_Met1309	Level 2	7-Methylguanosine
RP	Rp_Met1310
RP	Rp_Met1311
RP	Rp_Met1312
RP	Rp_Met1313
RP	Rp_Met1314
RP	Rp_Met1315
RP	Rp_Met1316
RP	Rp_Met1317	Level 2	1-[(1R,9S)-11-Benzoyl-6-oxo-7,11-diazatricyclo[7.3.1.02,7]trideca-2,4-dien-5-yl]-3-(2-methoxyphenyl)urea
RP	Rp_Met1318
RP	Rp_Met1319
RP	Rp_Met1320
RP	Rp_Met1321
RP	Rp_Met1322
RP	Rp_Met1323
RP	Rp_Met1324	Level 2	LLK
RP	Rp_Met1325
RP	Rp_Met1326
RP	Rp_Met1327
RP	Rp_Met1328
RP	Rp_Met1329
RP	Rp_Met1330
RP	Rp_Met1331
RP	Rp_Met1332
RP	Rp_Met1333
RP	Rp_Met1334
RP	Rp_Met1335
RP	Rp_Met1336
RP	Rp_Met1337
RP	Rp_Met1338
RP	Rp_Met1339
RP	Rp_Met1340
RP	Rp_Met1341
RP	Rp_Met1342
RP	Rp_Met1343
RP	Rp_Met1344
RP	Rp_Met1345
RP	Rp_Met1346
RP	Rp_Met1347	Level 2	Docosahexaenoic acid ethyl ester
RP	Rp_Met1348
RP	Rp_Met1349
RP	Rp_Met1350	Level 2	1-(2'-fluoro[1,1'-biphenyl]-4-yl)propan-1-one
RP	Rp_Met1351
RP	Rp_Met1352
RP	Rp_Met1353
RP	Rp_Met1354
RP	Rp_Met1355
RP	Rp_Met1356
RP	Rp_Met1357	Level 2	Methylphenidate
RP	Rp_Met1358
RP	Rp_Met1359
RP	Rp_Met1360	Level 2	Pyridoxal
RP	Rp_Met1361
RP	Rp_Met1362
RP	Rp_Met1363
RP	Rp_Met1364
RP	Rp_Met1365
RP	Rp_Met1366
RP	Rp_Met1367
RP	Rp_Met1368
RP	Rp_Met1369
RP	Rp_Met1370
RP	Rp_Met1371
RP	Rp_Met1372
RP	Rp_Met1373
RP	Rp_Met1374	Level 2	Adenosine
RP	Rp_Met1375
RP	Rp_Met1376
RP	Rp_Met1377
RP	Rp_Met1378
RP	Rp_Met1379
RP	Rp_Met1380
RP	Rp_Met1381	Level 2	4-(3,4-dihydro-2H-1,5-benzodioxepin-7-ylamino)-4-oxobutanoic acid
RP	Rp_Met1382	Level 2	3-Methylxanthine
RP	Rp_Met1383
RP	Rp_Met1384	Level 2	Sulfadiazine
RP	Rp_Met1385
RP	Rp_Met1386	Level 2	NP-022451
RP	Rp_Met1387
RP	Rp_Met1388
RP	Rp_Met1389
RP	Rp_Met1390
RP	Rp_Met1391
RP	Rp_Met1392
RP	Rp_Met1393
RP	Rp_Met1394
RP	Rp_Met1395
RP	Rp_Met1396
RP	Rp_Met1397
RP	Rp_Met1398
RP	Rp_Met1399
RP	Rp_Met1400
RP	Rp_Met1401	Level 2	1-Methylguanine
RP	Rp_Met1402
RP	Rp_Met1403	Level 2	α-Methylhistamine
RP	Rp_Met1404
RP	Rp_Met1405
RP	Rp_Met1406
RP	Rp_Met1407
RP	Rp_Met1408
RP	Rp_Met1409
RP	Rp_Met1410
RP	Rp_Met1411
RP	Rp_Met1412
RP	Rp_Met1413
RP	Rp_Met1414
RP	Rp_Met1415
RP	Rp_Met1416
RP	Rp_Met1417
RP	Rp_Met1418
RP	Rp_Met1419
RP	Rp_Met1420
RP	Rp_Met1421
RP	Rp_Met1422
RP	Rp_Met1423
RP	Rp_Met1424
RP	Rp_Met1425
RP	Rp_Met1426
RP	Rp_Met1427	Level 2	Acrylic acid
RP	Rp_Met1428
RP	Rp_Met1429
RP	Rp_Met1430
RP	Rp_Met1431
RP	Rp_Met1432
RP	Rp_Met1433
RP	Rp_Met1434
RP	Rp_Met1435
RP	Rp_Met1436
RP	Rp_Met1437
RP	Rp_Met1438
RP	Rp_Met1439
RP	Rp_Met1440
RP	Rp_Met1441
RP	Rp_Met1442
RP	Rp_Met1443
RP	Rp_Met1444
RP	Rp_Met1445
RP	Rp_Met1446
RP	Rp_Met1447
RP	Rp_Met1448	Level 2	[Similar to: 2-oxa-4-azatetracyclo[6.3.1.1~6,10~.0~1,5~]tridecan-3-one; ΔMass: -17.0784 Da]
RP	Rp_Met1449
RP	Rp_Met1450
RP	Rp_Met1451
RP	Rp_Met1452
RP	Rp_Met1453	Level 2	Diethyl 2,4,6-trimethyl-1,4-dihydropyridine-3,5-dicarboxylate
RP	Rp_Met1454
RP	Rp_Met1455
RP	Rp_Met1456
RP	Rp_Met1457
RP	Rp_Met1458
RP	Rp_Met1459
RP	Rp_Met1460
RP	Rp_Met1461
RP	Rp_Met1462
RP	Rp_Met1463
RP	Rp_Met1464
RP	Rp_Met1465
RP	Rp_Met1466
RP	Rp_Met1467	Level 2	3-(2,6-Dioxocyclohexyl)propanenitrile
RP	Rp_Met1468	Level 2	3-Methylxanthine
RP	Rp_Met1469
RP	Rp_Met1470
RP	Rp_Met1471
RP	Rp_Met1472
RP	Rp_Met1473
RP	Rp_Met1474
RP	Rp_Met1475
RP	Rp_Met1476	Level 2	N-[1-(4-methoxy-2-oxo-2H-pyran-6-yl)-2-methylbutyl]acetamide
RP	Rp_Met1477
RP	Rp_Met1478
RP	Rp_Met1479
RP	Rp_Met1480
RP	Rp_Met1481
RP	Rp_Met1482
RP	Rp_Met1483
RP	Rp_Met1484
RP	Rp_Met1485
RP	Rp_Met1486
RP	Rp_Met1487
RP	Rp_Met1488
RP	Rp_Met1489
RP	Rp_Met1490
RP	Rp_Met1491	Level 2	Sebuthylazine
RP	Rp_Met1492
RP	Rp_Met1493
RP	Rp_Met1494
RP	Rp_Met1495
RP	Rp_Met1496
RP	Rp_Met1497	Level 2	δ-Valerolactam
RP	Rp_Met1498
RP	Rp_Met1499
RP	Rp_Met1500
RP	Rp_Met1501
RP	Rp_Met1502
RP	Rp_Met1503
RP	Rp_Met1504
RP	Rp_Met1505
RP	Rp_Met1506
RP	Rp_Met1507
RP	Rp_Met1508
RP	Rp_Met1509
RP	Rp_Met1510
RP	Rp_Met1511
RP	Rp_Met1512
RP	Rp_Met1513
RP	Rp_Met1514	Level 2	NP-020205
RP	Rp_Met1515
RP	Rp_Met1516
RP	Rp_Met1517
RP	Rp_Met1518
RP	Rp_Met1519
RP	Rp_Met1520	Level 2	Sebuthylazine
RP	Rp_Met1521
RP	Rp_Met1522
RP	Rp_Met1523
RP	Rp_Met1524
RP	Rp_Met1525
RP	Rp_Met1526
RP	Rp_Met1527
RP	Rp_Met1528	Level 2	1-[(1R,9S)-11-Benzoyl-6-oxo-7,11-diazatricyclo[7.3.1.02,7]trideca-2,4-dien-5-yl]-3-(2-methoxyphenyl)urea
RP	Rp_Met1529
RP	Rp_Met1530
RP	Rp_Met1531
RP	Rp_Met1532
RP	Rp_Met1533
RP	Rp_Met1534	Level 2	3,7-Dimethyluric acid
RP	Rp_Met1535
RP	Rp_Met1536
RP	Rp_Met1537
RP	Rp_Met1538
RP	Rp_Met1539	Level 2	VLK
RP	Rp_Met1540
RP	Rp_Met1541	Level 2	2,3,4,9-Tetrahydro-1H-β-carboline-3-carboxylic acid
RP	Rp_Met1542
RP	Rp_Met1543
RP	Rp_Met1544
RP	Rp_Met1545
RP	Rp_Met1546
RP	Rp_Met1547
RP	Rp_Met1548
RP	Rp_Met1549
RP	Rp_Met1550
RP	Rp_Met1551
RP	Rp_Met1552
RP	Rp_Met1553	Level 2	4-styrylpyridine
RP	Rp_Met1554
RP	Rp_Met1555
RP	Rp_Met1556
RP	Rp_Met1557
RP	Rp_Met1558
RP	Rp_Met1559
RP	Rp_Met1560
RP	Rp_Met1561
RP	Rp_Met1562	Level 2	Glycyl-L-leucine
RP	Rp_Met1563
RP	Rp_Met1564
RP	Rp_Met1565
RP	Rp_Met1566
RP	Rp_Met1567
RP	Rp_Met1568
RP	Rp_Met1569	Level 2	Desethylatrazine
RP	Rp_Met1570
RP	Rp_Met1571
RP	Rp_Met1572
RP	Rp_Met1573
RP	Rp_Met1574
RP	Rp_Met1575
RP	Rp_Met1576
RP	Rp_Met1577
RP	Rp_Met1578
RP	Rp_Met1579
RP	Rp_Met1580
RP	Rp_Met1581
RP	Rp_Met1582
RP	Rp_Met1583
RP	Rp_Met1584
RP	Rp_Met1585
RP	Rp_Met1586
RP	Rp_Met1587
RP	Rp_Met1588
RP	Rp_Met1589
RP	Rp_Met1590
RP	Rp_Met1591
RP	Rp_Met1592
RP	Rp_Met1593	Level 2	2-(Cyclohexylmethylidene)-1,2,3,4-tetrahydronaphthalen-1-one
RP	Rp_Met1594
RP	Rp_Met1595
RP	Rp_Met1596
RP	Rp_Met1597
RP	Rp_Met1598
RP	Rp_Met1599	Level 2	5,7-dioxa-12-azapentacyclo[10.6.1.0Â?,Âaâ°.0â´,â¸.0ÂaÂl,Âaâ¸]nonadeca-2,4(8),9,17-tetraene-15,16-diol
RP	Rp_Met1600
RP	Rp_Met1601
RP	Rp_Met1602
RP	Rp_Met1603
RP	Rp_Met1604
RP	Rp_Met1605	Level 2	2-Amino-3-methoxybenzoic acid
RP	Rp_Met1606
RP	Rp_Met1607
RP	Rp_Met1608
RP	Rp_Met1609
RP	Rp_Met1610
RP	Rp_Met1611
RP	Rp_Met1612
RP	Rp_Met1613
RP	Rp_Met1614
RP	Rp_Met1615
RP	Rp_Met1616
RP	Rp_Met1617
RP	Rp_Met1618
RP	Rp_Met1619
RP	Rp_Met1620
RP	Rp_Met1621
RP	Rp_Met1622
RP	Rp_Met1623
RP	Rp_Met1624
RP	Rp_Met1625
RP	Rp_Met1626
RP	Rp_Met1627
RP	Rp_Met1628
RP	Rp_Met1629
RP	Rp_Met1630
RP	Rp_Met1631
RP	Rp_Met1632	Level 2	Cytosine
RP	Rp_Met1633
RP	Rp_Met1634
RP	Rp_Met1635
RP	Rp_Met1636
RP	Rp_Met1637
RP	Rp_Met1638
RP	Rp_Met1639
RP	Rp_Met1640
RP	Rp_Met1641
RP	Rp_Met1642
RP	Rp_Met1643
RP	Rp_Met1644
RP	Rp_Met1645
RP	Rp_Met1646
RP	Rp_Met1647
RP	Rp_Met1648
RP	Rp_Met1649
RP	Rp_Met1650
RP	Rp_Met1651
RP	Rp_Met1652
RP	Rp_Met1653
RP	Rp_Met1654
RP	Rp_Met1655
RP	Rp_Met1656
RP	Rp_Met1657
RP	Rp_Met1658
RP	Rp_Met1659
RP	Rp_Met1660
RP	Rp_Met1661	Level 2	Tyrosylalanine
RP	Rp_Met1662
RP	Rp_Met1663
RP	Rp_Met1664
RP	Rp_Met1665
RP	Rp_Met1666
RP	Rp_Met1667
RP	Rp_Met1668
RP	Rp_Met1669
RP	Rp_Met1670
RP	Rp_Met1671
RP	Rp_Met1672
RP	Rp_Met1673
RP	Rp_Met1674
RP	Rp_Met1675
RP	Rp_Met1676
RP	Rp_Met1677	Level 2	1-(4-methylphenyl)-3,5-diphenylpent-2-ene-1,5-dione
RP	Rp_Met1678
RP	Rp_Met1679
RP	Rp_Met1680
RP	Rp_Met1681
RP	Rp_Met1682
RP	Rp_Met1683
RP	Rp_Met1684
RP	Rp_Met1685
RP	Rp_Met1686
RP	Rp_Met1687
RP	Rp_Met1688
RP	Rp_Met1689
RP	Rp_Met1690
RP	Rp_Met1691
RP	Rp_Met1692
RP	Rp_Met1693
RP	Rp_Met1694
RP	Rp_Met1695
RP	Rp_Met1696
RP	Rp_Met1697	Level 2	(3aR,7aS,8S,9aR)-5,8-dimethyl-3-methylidene-2H,3H,3aH,4H,6H,7H,7aH,8H,9H,9aH-azuleno[6,5-b]furan-2,6-dione
RP	Rp_Met1698
RP	Rp_Met1699
RP	Rp_Met1700
RP	Rp_Met1701
RP	Rp_Met1702
RP	Rp_Met1703
RP	Rp_Met1704
RP	Rp_Met1705
RP	Rp_Met1706
RP	Rp_Met1707
RP	Rp_Met1708
RP	Rp_Met1709
RP	Rp_Met1710
RP	Rp_Met1711
RP	Rp_Met1712
RP	Rp_Met1713
RP	Rp_Met1714
RP	Rp_Met1715
RP	Rp_Met1716
RP	Rp_Met1717
RP	Rp_Met1718
RP	Rp_Met1719	Level 2	NP-019722
RP	Rp_Met1720
RP	Rp_Met1721
RP	Rp_Met1722
RP	Rp_Met1723
RP	Rp_Met1724
RP	Rp_Met1725
RP	Rp_Met1726
RP	Rp_Met1727
RP	Rp_Met1728	Level 2	2-Aminooctanedioic acid
RP	Rp_Met1729
RP	Rp_Met1730
RP	Rp_Met1731	Level 2	NP-022512
RP	Rp_Met1732
RP	Rp_Met1733
RP	Rp_Met1734
RP	Rp_Met1735
RP	Rp_Met1736
RP	Rp_Met1737
RP	Rp_Met1738
RP	Rp_Met1739
RP	Rp_Met1740	Level 2	Diglycidyl ether
RP	Rp_Met1741
RP	Rp_Met1742
RP	Rp_Met1743
RP	Rp_Met1744
RP	Rp_Met1745
RP	Rp_Met1746
RP	Rp_Met1747
RP	Rp_Met1748
RP	Rp_Met1749
RP	Rp_Met1750
RP	Rp_Met1751
RP	Rp_Met1752
RP	Rp_Met1753
RP	Rp_Met1754
RP	Rp_Met1755
RP	Rp_Met1756
RP	Rp_Met1757
RP	Rp_Met1758
RP	Rp_Met1759
RP	Rp_Met1760
RP	Rp_Met1761
RP	Rp_Met1762
RP	Rp_Met1763
RP	Rp_Met1764	Level 2	2-Hydroxyquinoline
RP	Rp_Met1765
RP	Rp_Met1766	Level 2	Methionine
RP	Rp_Met1767
RP	Rp_Met1768
RP	Rp_Met1769
RP	Rp_Met1770	Level 2	1-methyl-3,5-di(1-naphthylmethylidene)piperidin-4-one
RP	Rp_Met1771
RP	Rp_Met1772
RP	Rp_Met1773
RP	Rp_Met1774
RP	Rp_Met1775
RP	Rp_Met1776
RP	Rp_Met1777
RP	Rp_Met1778
RP	Rp_Met1779
RP	Rp_Met1780
RP	Rp_Met1781
RP	Rp_Met1782	Level 2	ELK
RP	Rp_Met1783
RP	Rp_Met1784
RP	Rp_Met1785
RP	Rp_Met1786
RP	Rp_Met1787
RP	Rp_Met1788
RP	Rp_Met1789	Level 2	NP-001130
RP	Rp_Met1790
RP	Rp_Met1791
RP	Rp_Met1792
RP	Rp_Met1793	Level 2	4-Methoxycinnamic acid
RP	Rp_Met1794
RP	Rp_Met1795
RP	Rp_Met1796
RP	Rp_Met1797
RP	Rp_Met1798
RP	Rp_Met1799
RP	Rp_Met1800
RP	Rp_Met1801
RP	Rp_Met1802
RP	Rp_Met1803
RP	Rp_Met1804
RP	Rp_Met1805
RP	Rp_Met1806
RP	Rp_Met1807
RP	Rp_Met1808
RP	Rp_Met1809	Level 2	Nicotinamide
RP	Rp_Met1810
RP	Rp_Met1811
RP	Rp_Met1812
RP	Rp_Met1813
RP	Rp_Met1814
RP	Rp_Met1815
RP	Rp_Met1816
RP	Rp_Met1817
RP	Rp_Met1818	Level 2	[Similar to: PEG n7; ΔMass: -0.0352 Da]
RP	Rp_Met1819
RP	Rp_Met1820
RP	Rp_Met1821
RP	Rp_Met1822
RP	Rp_Met1823
RP	Rp_Met1824
RP	Rp_Met1825
RP	Rp_Met1826
RP	Rp_Met1827
RP	Rp_Met1828
RP	Rp_Met1829
RP	Rp_Met1830
RP	Rp_Met1831
RP	Rp_Met1832
RP	Rp_Met1833
RP	Rp_Met1834
RP	Rp_Met1835
RP	Rp_Met1836
RP	Rp_Met1837
RP	Rp_Met1838
RP	Rp_Met1839	Level 2	4-(5H-thieno[3',2':5,6]thiino[4,3-d]pyrimidin-2-yl)benzamide
RP	Rp_Met1840
RP	Rp_Met1841
RP	Rp_Met1842
RP	Rp_Met1843
RP	Rp_Met1844
RP	Rp_Met1845
RP	Rp_Met1846
RP	Rp_Met1847
RP	Rp_Met1848
RP	Rp_Met1849
RP	Rp_Met1850
RP	Rp_Met1851
RP	Rp_Met1852
RP	Rp_Met1853
RP	Rp_Met1854
RP	Rp_Met1855
RP	Rp_Met1856
RP	Rp_Met1857
RP	Rp_Met1858
RP	Rp_Met1859
RP	Rp_Met1860
RP	Rp_Met1861
RP	Rp_Met1862
RP	Rp_Met1863
RP	Rp_Met1864
RP	Rp_Met1865
RP	Rp_Met1866
RP	Rp_Met1867
RP	Rp_Met1868
RP	Rp_Met1869
RP	Rp_Met1870
RP	Rp_Met1871
RP	Rp_Met1872
RP	Rp_Met1873
RP	Rp_Met1874
RP	Rp_Met1875
RP	Rp_Met1876
RP	Rp_Met1877
RP	Rp_Met1878
RP	Rp_Met1879
RP	Rp_Met1880
RP	Rp_Met1881
RP	Rp_Met1882
RP	Rp_Met1883	Level 2	N-Acetylornithine
RP	Rp_Met1884
RP	Rp_Met1885
RP	Rp_Met1886
RP	Rp_Met1887
RP	Rp_Met1888
RP	Rp_Met1889
RP	Rp_Met1890
RP	Rp_Met1891
RP	Rp_Met1892
RP	Rp_Met1893
RP	Rp_Met1894
RP	Rp_Met1895
RP	Rp_Met1896
RP	Rp_Met1897
RP	Rp_Met1898
RP	Rp_Met1899
RP	Rp_Met1900	Level 2	N6-Me-dA
RP	Rp_Met1901
RP	Rp_Met1902
RP	Rp_Met1903
RP	Rp_Met1904
RP	Rp_Met1905
RP	Rp_Met1906
RP	Rp_Met1907
RP	Rp_Met1908
RP	Rp_Met1909
RP	Rp_Met1910
RP	Rp_Met1911
RP	Rp_Met1912
RP	Rp_Met1913
RP	Rp_Met1914
RP	Rp_Met1915
RP	Rp_Met1916
RP	Rp_Met1917
RP	Rp_Met1918
RP	Rp_Met1919
RP	Rp_Met1920
RP	Rp_Met1921
RP	Rp_Met1922
RP	Rp_Met1923
RP	Rp_Met1924
RP	Rp_Met1925	Level 2	NP-013039
RP	Rp_Met1926	Level 2	N-Acetylputrescine
RP	Rp_Met1927
RP	Rp_Met1928
RP	Rp_Met1929
RP	Rp_Met1930
RP	Rp_Met1931
RP	Rp_Met1932
RP	Rp_Met1933
RP	Rp_Met1934
RP	Rp_Met1935
RP	Rp_Met1936
RP	Rp_Met1937
RP	Rp_Met1938	Level 2	[(3R,4S)-1-[(4-Fluorophenyl)carbamoyl]-3-{2-[4-(2-pyridinyl)-1-piperazinyl]ethyl}-4-piperidinyl]acetic acid
RP	Rp_Met1939
RP	Rp_Met1940	Level 2	EPK
RP	Rp_Met1941
RP	Rp_Met1942
RP	Rp_Met1943
RP	Rp_Met1944
RP	Rp_Met1945	Level 2	L-Pyroglutamic acid
RP	Rp_Met1946
RP	Rp_Met1947
RP	Rp_Met1948
RP	Rp_Met1949
RP	Rp_Met1950
RP	Rp_Met1951
RP	Rp_Met1952
RP	Rp_Met1953
RP	Rp_Met1954
RP	Rp_Met1955
RP	Rp_Met1956
RP	Rp_Met1957	Level 2	2-Hydroxyquinoline
RP	Rp_Met1958
RP	Rp_Met1959
RP	Rp_Met1960
RP	Rp_Met1961	Level 2	NP-011878
RP	Rp_Met1962	Level 2	2-Hydroxycinnamic acid
RP	Rp_Met1963
RP	Rp_Met1964
RP	Rp_Met1965
RP	Rp_Met1966
RP	Rp_Met1967
RP	Rp_Met1968
RP	Rp_Met1969
RP	Rp_Met1970
RP	Rp_Met1971
RP	Rp_Met1972
RP	Rp_Met1973
RP	Rp_Met1974
RP	Rp_Met1975	Level 2	Poly THF n5
RP	Rp_Met1976
RP	Rp_Met1977
RP	Rp_Met1978
RP	Rp_Met1979
RP	Rp_Met1980
RP	Rp_Met1981
RP	Rp_Met1982
RP	Rp_Met1983
RP	Rp_Met1984
RP	Rp_Met1985
RP	Rp_Met1986
RP	Rp_Met1987
RP	Rp_Met1988	Level 2	4-Hydroxybenzaldehyde
RP	Rp_Met1989	Level 2	Kynurenic acid
RP	Rp_Met1990
RP	Rp_Met1991
RP	Rp_Met1992
RP	Rp_Met1993	Level 2	Diphenylphosphine oxide
RP	Rp_Met1994
RP	Rp_Met1995
RP	Rp_Met1996
RP	Rp_Met1997
RP	Rp_Met1998	Level 2	[Similar to: NP-017684; ΔMass: -439.3340 Da]
RP	Rp_Met1999	Level 2	Dihexylamine
[truncated: 4,301 more rows]

## Sheet: Tem. contribution of RP
	Placebo group	Treatment group	Difference	Annotated?
Rp_Met271	0.0315921	-0.02574	0.0573321
Rp_Met4518	0.00335675	-0.0507665	0.0541233
Rp_Met2397	-0.0427663	0.00955742	0.0523237
Rp_Met4591	-0.0902056	-0.0392064	0.0509992
Rp_Met344	0.0591417	0.0108391	0.0483026
Rp_Met1766	-0.0286145	0.0188047	0.0474192	Methionine
Rp_Met156	-0.0285121	0.0188408	0.0473529	Methionine
Rp_Met61	-0.0106103	0.0363164	0.0469267	Acetylcholine
Rp_Met342	0.0383966	-0.008233	0.0466296	N-{6-[(7-Chloro-4-quinazolinyl)oxy]-3-pyridinyl}-2-thiophenesulfonamide
Rp_Met36	-0.0289598	0.0172032	0.046163	L-Tryptophan
Rp_Met3380	-0.0775716	-0.123493	0.0459218
Rp_Met2235	-0.0955426	-0.140768	0.0452258
Rp_Met19	-0.021327	0.0234533	0.0447804	D-Glutamine
Rp_Met2101	0.0182778	-0.0263496	0.0446274
Rp_Met35	-0.0279898	0.0164229	0.0444127	L-Tryptophan
Rp_Met3476	0.0643153	0.0202244	0.0440909						Rp	Placebo	Annotated	Difference	Annotations
Rp_Met1156	0.0876882	0.0435986	0.0440897						Rp_Met1766	-0.0286145	0.0188047	0.0474192	Methionine
Rp_Met4471	0.0433365	-0.000650464	0.043987						Rp_Met156	-0.0285121	0.0188408	0.0473529	Methionine
Rp_Met847	-0.00831236	-0.0522894	0.043977						Rp_Met61	-0.0106103	0.0363164	0.0469267	Acetylcholine
Rp_Met2430	-0.0905797	-0.134453	0.0438735	3,4,5-trihydroxy-6-(hydroxymethyl)oxan-2-yl 3-hydroxy-4,5-dimethoxybenzoate					Rp_Met342	0.0383966	-0.008233	0.0466296	N-{6-[(7-Chloro-4-quinazolinyl)oxy]-3-pyridinyl}-2-thiophenesulfonamide
Rp_Met307	0.0184061	0.0621931	0.043787						Rp_Met36	-0.0289598	0.0172032	0.046163	L-Tryptophan
Rp_Met282	0.0229665	-0.0205436	0.0435101	NP-005146					Rp_Met19	-0.021327	0.0234533	0.0447804	D-Glutamine
Rp_Met254	0.0114628	-0.0314993	0.0429621						Rp_Met35	-0.0279898	0.0164229	0.0444127	L-Tryptophan
Rp_Met4662	0.0949797	0.0524408	0.0425389						Rp_Met2430	-0.0905797	-0.134453	0.0438735	3,4,5-trihydroxy-6-(hydroxymethyl)oxan-2-yl 3-hydroxy-4,5-dimethoxybenzoate
Rp_Met4603	0.0774175	0.0359137	0.0415038						Rp_Met282	0.0229665	-0.0205436	0.0435101	NP-005146
Rp_Met216	-0.0365389	0.00486966	0.0414085	tert-Butyl N-[1-(aminocarbonyl)-3-methylbutyl]carbamate					Rp_Met216	-0.0365389	0.00486966	0.0414085	tert-Butyl N-[1-(aminocarbonyl)-3-methylbutyl]carbamate
Rp_Met1533	-0.0346907	0.00666762	0.0413583						Rp_Met70	0.0278931	-0.0129058	0.0407989	Sucralose
Rp_Met3748	-0.099732	-0.0588019	0.0409301						Rp_Met15	-0.00164158	0.0388038	0.0404454	L-Citrulline
Rp_Met70	0.0278931	-0.0129058	0.0407989	Sucralose					Rp_Met23	-0.00257597	0.0365178	0.0390938	D-Lysine
Rp_Met2968	0.0294364	-0.0113135	0.04075						Rp_Met16	-0.0029656	0.0360296	0.0389952	L-Citrulline
Rp_Met15	-0.00164158	0.0388038	0.0404454	L-Citrulline					Rp_Met110	-0.0226362	0.0154378	0.0380741	L-Alany-L-glutamine
Rp_Met711	0.0231029	-0.0171877	0.0402906						Rp_Met472	-0.0422076	-0.00505669	0.037151	[Similar to: Actinomycin D; ΔMass: -1052.4969 Da]
Rp_Met160	0.0332983	-0.00665419	0.0399525						Rp_Met4401	0.00741162	-0.0293569	0.0367685	[Similar to: N-Acetyl-α-D-glucosamine; ΔMass: 53.9926 Da]
Rp_Met3368	-0.047561	-0.0873576	0.0397965						Rp_Met3296	-0.0907136	-0.127313	0.036599	NP-013538
Rp_Met3999	-0.0656219	-0.105287	0.0396652						Rp_Met1283	-0.0025867	0.0331001	0.0356868	1-[(1R,9S)-11-Benzoyl-6-oxo-7,11-diazatricyclo[7.3.1.02,7]trideca-2,4-dien-5-yl]-3-(2-methoxyphenyl)urea
Rp_Met1749	-0.0121291	-0.051648	0.039519						Rp_Met1078	-3.52132e-05	0.0347723	0.0348075	1-[(1R,9S)-11-Benzoyl-6-oxo-7,11-diazatricyclo[7.3.1.02,7]trideca-2,4-dien-5-yl]-3-(2-methoxyphenyl)urea
Rp_Met1698	-0.0115022	-0.0508727	0.0393705						Rp_Met87	-0.0119439	0.0227746	0.0347186	Taurine
Rp_Met514	-0.0411049	-0.00186066	0.0392443						Rp_Met2986	0.0245119	-0.0098171	0.034329	NP-001134
Rp_Met2956	0.0163199	-0.0228063	0.0391262						Rp_Met614	-0.00470976	-0.0386302	0.0339204	4-(2,3-dihydro-1H-inden-5-yl)-6-(trifluoromethyl)pyrimidin-2-amine
Rp_Met2885	-0.00272047	-0.0418378	0.0391173						Rp_Met40	-5.49611e-05	0.033847	0.033902	D-Phenylalanine
Rp_Met23	-0.00257597	0.0365178	0.0390938	D-Lysine					Rp_Met1187	0.0250658	-0.00861897	0.0336848	NP-001134
Rp_Met305	-0.04902	-0.00993799	0.039082						Rp_Met1111	0.000808956	0.0336186	0.0328097	1-[(1R,9S)-11-Benzoyl-6-oxo-7,11-diazatricyclo[7.3.1.02,7]trideca-2,4-dien-5-yl]-3-(2-methoxyphenyl)urea
Rp_Met16	-0.0029656	0.0360296	0.0389952	L-Citrulline					Rp_Met931	0.0161531	-0.0164466	0.0325997	NP-002563
Rp_Met351	0.0133372	-0.0255973	0.0389345						Rp_Met1528	0.00322808	0.0355102	0.0322822	1-[(1R,9S)-11-Benzoyl-6-oxo-7,11-diazatricyclo[7.3.1.02,7]trideca-2,4-dien-5-yl]-3-(2-methoxyphenyl)urea
Rp_Met1353	-0.0277662	0.0109883	0.0387545						Rp_Met1347	0.0323833	0.00014765	0.0322357	Docosahexaenoic acid ethyl ester
Rp_Met2121	-0.0104925	-0.0488493	0.0383568						Rp_Met506	-0.00570092	0.0263518	0.0320527	1,5-Isoquinolinediol
Rp_Met680	0.0108936	-0.0273864	0.03828						Rp_Met28	-0.0150746	0.0168152	0.0318898	Glycyl-L-leucine
Rp_Met110	-0.0226362	0.0154378	0.0380741	L-Alany-L-glutamine					Rp_Met2364	0.0787725	0.0474298	0.0313427	(3aR,7aS,8S,9aR)-5,8-dimethyl-3-methylidene-2H,3H,3aH,4H,6H,7H,7aH,8H,9H,9aH-azuleno[6,5-b]furan-2,6-dione
Rp_Met510	-0.0506185	-0.0126771	0.0379414						Rp_Met24	0.00369048	0.0349549	0.0312644	D-Lysine
Rp_Met1461	-0.0366436	0.00128699	0.0379305						Rp_Met7	0.00123852	0.0322318	0.0309933	D-Histidine
Rp_Met741	-0.0594022	-0.0215005	0.0379016						Rp_Met226	-0.016158	0.0145519	0.0307099	tert-Butyl N-[1-(aminocarbonyl)-3-methylbutyl]carbamate
Rp_Met383	-0.0433921	-0.0811769	0.0377849						Rp_Met804	-0.000447777	0.0299414	0.0303892	N-Acetylputrescine
Rp_Met2400	-0.0593931	-0.0216958	0.0376973						Rp_Met46	-0.0383376	-0.00856944	0.0297682	D-Arginine
Rp_Met145	-0.0312645	-0.0688654	0.0376009						Rp_Met91	0.0301697	0.000495878	0.0296739	D-(+)-Glucose
Rp_Met890	-0.0919585	-0.1295	0.037542						Rp_Met66	0.00317587	0.0326057	0.0294298	L-Norleucine
Rp_Met3565	-0.0920609	-0.1295	0.0374395						Rp_Met218	-0.0194362	0.00993623	0.0293724	tert-Butyl N-[1-(aminocarbonyl)-3-methylbutyl]carbamate
Rp_Met2247	-0.0385028	-0.00106859	0.0374342						Rp_Met1196	-0.0122357	0.0170696	0.0293053	Daidzein
Rp_Met1442	-0.043148	-0.00575687	0.0373911						Rp_Met72	-0.009049	0.0201937	0.0292427	Uric acid
Rp_Met1021	-0.0177995	0.0195884	0.0373879						Rp_Met775	0.0174888	-0.0116155	0.0291042	4-oxododecanedioic acid
Rp_Met892	0.0671727	0.0299352	0.0372375						Rp_Met2174	0.0369542	0.00802301	0.0289312	L-(+)-Citrulline
Rp_Met3837	0.0675616	0.0303769	0.0371847						Rp_Met377	0.000940679	0.0297037	0.028763	N-[1-(4-methoxy-2-oxo-2H-pyran-6-yl)-2-methylbutyl]acetamide
Rp_Met693	0.0348415	-0.00231004	0.0371516						Rp_Met1019	-0.00881719	0.0199025	0.0287197	NP-022231
Rp_Met472	-0.0422076	-0.00505669	0.037151	[Similar to: Actinomycin D; ΔMass: -1052.4969 Da]					Rp_Met20	-0.00658055	0.0215154	0.028096	D-Glutamine
Rp_Met1946	-0.0199277	-0.0570253	0.0370976						Rp_Met31	0.0117915	0.0396048	0.0278133	Ornithine
Rp_Met380	-0.00565962	-0.0427167	0.0370571						Rp_Met755	-0.0336736	-0.00630432	0.0273693	2-(2-amino-3-methylbutanamido)-3-phenylpropanoic acid
Rp_Met866	-0.0308616	-0.0678623	0.0370007						Rp_Met13	0.00545472	0.0327347	0.02728	L-Tyrosine
Rp_Met4401	0.00741162	-0.0293569	0.0367685	[Similar to: N-Acetyl-α-D-glucosamine; ΔMass: 53.9926 Da]					Rp_Met126	0.0459761	0.0188098	0.0271663	1,4-Diaminobutane
Rp_Met908	0.0113668	-0.0253332	0.0367001						Rp_Met581	-0.00109265	0.0259411	0.0270337	Pyridoxamine
Rp_Met3296	-0.0907136	-0.127313	0.036599	NP-013538					Rp_Met51	1.45772e-05	0.0265733	0.0265587	D-Asparagine
Rp_Met1746	-0.0233448	0.0131935	0.0365383						Rp_Met1938	-0.00848751	-0.0349663	0.0264788	[(3R,4S)-1-[(4-Fluorophenyl)carbamoyl]-3-{2-[4-(2-pyridinyl)-1-piperazinyl]ethyl}-4-piperidinyl]acetic acid
Rp_Met927	0.0216764	-0.014758	0.0364344						Rp_Met3110	-0.00431864	0.0219589	0.0262776	Methionine sulfoxide
Rp_Met2565	0.0259563	-0.0104728	0.0364291						Rp_Met913	0.0236292	-0.00233744	0.0259666	2-{2-[(1-methyl-1H-pyrazol-5-yl)amino]-2-oxoethoxy}acetic acid
Rp_Met694	-0.000989765	0.0353973	0.0363871						Rp_Met969	-0.0411523	-0.0668873	0.025735	Dibenzylamine
Rp_Met1791	0.0312095	-0.0051556	0.0363651						Rp_Met515	0.0687134	0.0430304	0.025683	N-Methyl-2-pyrrolidone
Rp_Met579	-0.000727508	0.0354195	0.036147						Rp_Met25	0.0136913	0.0392879	0.0255966	D-Glutamic acid
Rp_Met175	-0.000563706	0.0354659	0.0360296						Rp_Met185	0.0400737	0.06566	0.0255863	Methionine sulfoxide
Rp_Met196	-0.000989765	0.0348851	0.0358748						Rp_Met508	0.0400737	0.06566	0.0255863	Methionine sulfoxide
Rp_Met2377	-0.118119	-0.0822474	0.035872						Rp_Met942	-0.0110736	0.0144919	0.0255655	NP-016455
Rp_Met3505	0.0236043	-0.0122381	0.0358424						Rp_Met161	-0.0186114	0.00658793	0.0251993	1-Methylhistidine
Rp_Met1225	0.0393566	0.00352802	0.0358286						Rp_Met2931	0.0594301	0.0343758	0.0250543	Diethanolamine
Rp_Met1995	0.0226968	-0.0131024	0.0357992						Rp_Met1115	0.00114374	0.0260144	0.0248706	α-Aspartylphenylalanine
Rp_Met1283	-0.0025867	0.0331001	0.0356868	1-[(1R,9S)-11-Benzoyl-6-oxo-7,11-diazatricyclo[7.3.1.02,7]trideca-2,4-dien-5-yl]-3-(2-methoxyphenyl)urea					Rp_Met1818	0.0518184	0.0763672	0.0245488	[Similar to: PEG n7; ΔMass: -0.0352 Da]
Rp_Met423	0.0154855	-0.0200335	0.0355189						Rp_Met1032	0.00502977	0.0295124	0.0244826	3-ethyl-4-hydroxy-1-methyl-1,2-dihydroquinolin-2-one
Rp_Met3840	0.0103382	0.0457647	0.0354266						Rp_Met549	-0.0304081	-0.00594567	0.0244624	Prolylleucine
Rp_Met366	-0.00248405	-0.0378637	0.0353796						Rp_Met1382	0.0132551	0.0375151	0.02426	3-Methylxanthine
Rp_Met1787	0.0383356	0.0030652	0.0352704						Rp_Met999	0.00168817	0.0259351	0.024247	1-[(1R,9S)-11-Benzoyl-6-oxo-7,11-diazatricyclo[7.3.1.02,7]trideca-2,4-dien-5-yl]-3-(2-methoxyphenyl)urea
Rp_Met1761	-0.017614	-0.0528466	0.0352327						Rp_Met101	-0.0262289	-0.00201236	0.0242165	L-Carnosine
Rp_Met1422	0.00565494	-0.029566	0.0352209						Rp_Met1317	0.0022236	0.0261909	0.0239673	1-[(1R,9S)-11-Benzoyl-6-oxo-7,11-diazatricyclo[7.3.1.02,7]trideca-2,4-dien-5-yl]-3-(2-methoxyphenyl)urea
Rp_Met449	-0.0289139	0.00618931	0.0351032						Rp_Met547	0.0197973	-0.00389929	0.0236966	N-{[(2R,4S,5R)-5-Ethyl-1-azabicyclo[2.2.2]oct-2-yl]methyl}-2-furamide
Rp_Met3515	0.00365306	-0.0313424	0.0349955						Rp_Met127	0.0232397	-0.000137866	0.0233776	N-Acetyl-L-Lysine
Rp_Met2242	-0.00732636	-0.0421353	0.034809						Rp_Met2428	0.0345152	0.0111947	0.0233205	NP-019401
Rp_Met1078	-3.52132e-05	0.0347723	0.0348075	1-[(1R,9S)-11-Benzoyl-6-oxo-7,11-diazatricyclo[7.3.1.02,7]trideca-2,4-dien-5-yl]-3-(2-methoxyphenyl)urea					Rp_Met188	0.0011489	-0.0221674	0.0233163	Ethyl palmitoleate
Rp_Met87	-0.0119439	0.0227746	0.0347186	Taurine					Rp_Met858	-0.0207785	0.00242974	0.0232082	Tolycaine
Rp_Met1054	-0.0736976	-0.0390441	0.0346534						Rp_Met482	-0.00241058	0.0207784	0.023189	1,5-Isoquinolinediol
Rp_Met204	-0.0325574	0.0020501	0.0346075						Rp_Met277	-0.0109935	0.0121458	0.0231393	1-Methylhistidine
Rp_Met4520	0.00512111	-0.0294686	0.0345897						Rp_Met3010	0.0313964	0.0084315	0.0229649	L-Histidinol
Rp_Met1994	0.0401892	0.00560863	0.0345805						Rp_Met79	0.0262061	0.0490653	0.0228593	Acetaminophen
Rp_Met4613	0.0324735	-0.00203232	0.0345058						Rp_Met103	0.0506149	0.0278263	0.0227885	2'-Deoxyinosine
Rp_Met393	0.0731666	0.10764	0.0344736						Rp_Met18	0.00949383	0.0322812	0.0227874	D-Leucine
Rp_Met1099	0.0277311	-0.00666479	0.0343959						Rp_Met2089	0.00644321	0.0291619	0.0227187	Propyphenazone
Rp_Met1460	-0.00923258	-0.043628	0.0343954						Rp_Met2358	0.0167435	-0.00591447	0.022658	NP-021018
Rp_Met3876	-0.00276991	-0.0371214	0.0343515						Rp_Met727	0.0081152	-0.0144632	0.0225784	2,3-Dicyanospiro[cyclohexane-1,5'-cyclohexano[1,2-e]diazepine]
Rp_Met611	-0.036822	-0.0711584	0.0343365						Rp_Met52	-0.00600635	0.0165029	0.0225092	D-Asparagine
Rp_Met2986	0.0245119	-0.0098171	0.034329	NP-001134					Rp_Met107	0.00923038	0.0316599	0.0224296	Pyridoxine
Rp_Met2264	-0.0157531	-0.0500634	0.0343103						Rp_Met120	0.00398352	0.0263526	0.0223691	sn-glycero-3-Phosphocholine
Rp_Met273	-0.0223665	0.0118876	0.0342541						Rp_Met109	0.0349028	0.0126655	0.0222373	Adenine
Rp_Met3020	-0.0159796	-0.0502075	0.0342279						Rp_Met94	-0.00814928	0.0140822	0.0222314	D-Aspartic acid
Rp_Met1060	-0.0243796	0.00982252	0.0342021						Rp_Met1067	0.04331	0.065502	0.022192	NP-011220
Rp_Met1214	0.00434722	0.0385145	0.0341673						Rp_Met483	0.00138358	0.0231889	0.0218053	NP-016455
Rp_Met1362	-0.0186183	-0.052726	0.0341077						Rp_Met17	0.00117551	0.022961	0.0217855	D-Serine
Rp_Met3474	0.0100167	-0.0240425	0.0340591						Rp_Met414	0.0132217	0.0349722	0.0217505	N-Acetylornithine
Rp_Met614	-0.00470976	-0.0386302	0.0339204	4-(2,3-dihydro-1H-inden-5-yl)-6-(trifluoromethyl)pyrimidin-2-amine					Rp_Met827	0.0132673	0.0348716	0.0216044	N-Acetylornithine
Rp_Met1345	-0.0206035	-0.0545168	0.0339133						Rp_Met623	0.00905846	0.0306002	0.0215417	[Similar to: UDP-N-acetylglucosamine; ΔMass: -422.0129 Da]
Rp_Met40	-5.49611e-05	0.033847	0.033902	D-Phenylalanine					Rp_Met1180	-0.0353015	-0.014102	0.0211995	Tolycaine
Rp_Met709	-0.0591935	-0.0253367	0.0338568						Rp_Met2030	-0.00793642	0.0130606	0.020997	DLK
Rp_Met1146	0.00447157	-0.0293087	0.0337803						Rp_Met2499	-0.0105886	0.010273	0.0208616	DL-Tryptophan
Rp_Met2549	0.0147922	-0.0189521	0.0337443						Rp_Met135	-0.000924981	-0.0217683	0.0208433	N,N-Dimethylglycine
Rp_Met2301	0.013507	-0.0201883	0.0336953						Rp_Met546	-0.048925	-0.0696618	0.0207368	N1-[5-(tert-Butyl)-1,3-oxathiol-2-yliden]-2,4,5-trimethylaniline
Rp_Met1187	0.0250658	-0.00861897	0.0336848	NP-001134					Rp_Met62	-0.0120589	0.00860514	0.020664	Creatine
Rp_Met2923	0.0372104	0.0035896	0.0336208						Rp_Met1059	0.0163592	-0.00428438	0.0206435	17α-Ethynylestradiol
Rp_Met1271	0.0103914	-0.023177	0.0335685						Rp_Met1069	0.0236389	0.00300774	0.0206312	6-methyl-4-(morpholinomethyl)-2H-chromen-2-one
Rp_Met2444	0.0132646	-0.0202769	0.0335415						Rp_Met636	0.00777204	-0.0126902	0.0204622	Cytidine
Rp_Met1601	-0.00144133	-0.034943	0.0335017						Rp_Met151	-0.0396342	-0.0599473	0.0203131	NP-012768
Rp_Met4240	0.0121776	-0.0212153	0.0333929						Rp_Met411	0.00292665	-0.0173457	0.0202723	N3-Phenyl-1H-1,2,4-triazole-3,5-diamine
Rp_Met209	-0.0172994	0.0160342	0.0333335						Rp_Met53	-0.0512732	-0.0310711	0.0202021	2′-Deoxyguanosine
Rp_Met2139	-0.0128253	-0.0460503	0.033225						Rp_Met88	0.00941856	-0.0107345	0.0201531	trans-4-Hydroxycyclohexanecarboxylic acid
Rp_Met3964	0.00559359	-0.0276022	0.0331958						Rp_Met920	0.016895	-0.00318722	0.0200822	2-Aminonicotinic acid
Rp_Met3439	-0.000208038	-0.0334037	0.0331957						Rp_Met33	-0.0163582	0.00369935	0.0200575	Glycyl-L-phenylalanine
Rp_Met1597	-0.013573	-0.0467541	0.0331811						Rp_Met10	-0.00529413	0.0147456	0.0200397	L-Alanine
Rp_Met1394	0.0278886	-0.00523761	0.0331262						Rp_Met1926	-0.00582746	0.0141567	0.0199841	N-Acetylputrescine
Rp_Met1980	0.00936935	0.0424474	0.033078						Rp_Met54	0.0109791	0.0308925	0.0199134	Maltotriose
Rp_Met3953	0.0038966	-0.0291437	0.0330403						Rp_Met45	0.000867946	0.0207707	0.0199027	Methyl 3-indolyacetate
Rp_Met543	-0.0399912	-0.00703798	0.0329532						Rp_Met685	-0.00598198	0.0136306	0.0196126	N-Acetylputrescine
Rp_Met2857	0.00242269	-0.030529	0.0329517						Rp_Met1305	0.00272794	-0.0167218	0.0194498	DL-Stachydrine
Rp_Met3633	0.0300946	-0.0028032	0.0328978						Rp_Met34	-0.0058064	0.0136323	0.0194387	trans-Urocanic Acid
Rp_Met401	0.00194508	-0.0309313	0.0328763						Rp_Met889	-0.00446892	0.0149187	0.0193876	(3S)-3-(5-Methoxy-1H-benzimidazol-2-yl)-N-phenyl-1-pyrrolidinecarboxamide
Rp_Met1111	0.000808956	0.0336186	0.0328097	1-[(1R,9S)-11-Benzoyl-6-oxo-7,11-diazatricyclo[7.3.1.02,7]trideca-2,4-dien-5-yl]-3-(2-methoxyphenyl)urea					Rp_Met536	0.00895081	-0.0103096	0.0192604	Jasmonic acid
Rp_Met346	-0.029497	0.00330883	0.0328058						Rp_Met2001	0.00586887	-0.0133189	0.0191878	NP-019374
Rp_Met2108	-0.00979222	-0.0425745	0.0327823						Rp_Met1	-0.0333266	-0.0143253	0.0190012	L-Alanyl-L-phenylalanine
Rp_Met1455	0.0326156	-0.000118561	0.0327342						Rp_Met58	0.0157096	0.0346781	0.0189685	N-Acetyl-L-aspartic acid
Rp_Met2860	-0.00620706	-0.0388888	0.0326817						Rp_Met3609	0.00288458	0.0217485	0.0188639	3-methyl-5-oxo-5-(4-toluidino)pentanoic acid
Rp_Met352	-0.0135572	0.0191234	0.0326806						Rp_Met2017	0.00374574	-0.0150471	0.0187928	Dimethyl sebacate
Rp_Met931	0.0161531	-0.0164466	0.0325997	NP-002563					Rp_Met9	-0.0973802	-0.0787229	0.0186573	2'-Deoxyadenosine
Rp_Met443	-0.00651784	-0.0391171	0.0325993						Rp_Met1661	-0.0232755	-0.00465035	0.0186251	Tyrosylalanine
Rp_Met1344	0.0411717	0.0737481	0.0325764						Rp_Met620	0.0181918	-0.000320868	0.0185126	Estriol
Rp_Met2062	-0.00323973	-0.0357214	0.0324817						Rp_Met115	0.000811919	0.0192798	0.0184679	3-Methylxanthine
Rp_Met375	-0.0404435	-0.0729057	0.0324622						Rp_Met1129	-0.0116763	0.00677697	0.0184532	3-Methylcrotonylglycine
Rp_Met887	-0.0232061	-0.0556446	0.0324385						Rp_Met219	-0.00858386	-0.0269884	0.0184045	NP-022531
Rp_Met1397	0.0330033	0.000579172	0.0324242						Rp_Met1940	0.00673951	0.0250548	0.0183153	EPK
Rp_Met1528	0.00322808	0.0355102	0.0322822	1-[(1R,9S)-11-Benzoyl-6-oxo-7,11-diazatricyclo[7.3.1.02,7]trideca-2,4-dien-5-yl]-3-(2-methoxyphenyl)urea					Rp_Met1103	0.00247824	0.0207672	0.018289	4-Pyridoxic acid
Rp_Met3726	0.0179751	-0.0142903	0.0322654						Rp_Met484	-0.032132	-0.0139269	0.0182051	1,5-Isoquinolinediol
Rp_Met1347	0.0323833	0.00014765	0.0322357	Docosahexaenoic acid ethyl ester					Rp_Met2135	0.00190948	-0.0162916	0.0182011	NP-021018
Rp_Met1399	-0.0191789	0.0130159	0.0321948						Rp_Met157	0.0312086	0.0130387	0.0181699	Pipecolic acid
Rp_Met368	-0.0263025	0.00585627	0.0321588						Rp_Met1468	0.0296814	0.0115871	0.0180943	3-Methylxanthine
Rp_Met464	-0.0199951	0.0120781	0.0320732						Rp_Met129	0.0149518	-0.00313672	0.0180885	N-Acetylneuraminic acid
Rp_Met506	-0.00570092	0.0263518	0.0320527	1,5-Isoquinolinediol					Rp_Met444	0.0041161	-0.0139625	0.0180786	Oxepanone
Rp_Met450	0.0223514	-0.00963933	0.0319907						Rp_Met63	-0.0131279	0.00491312	0.018041	Guanosine
Rp_Met2859	0.0189979	-0.012985	0.0319829						Rp_Met1569	0.0125055	0.030331	0.0178255	Desethylatrazine
Rp_Met853	0.0140695	-0.0179083	0.0319778						Rp_Met613	-0.0141273	-0.0319192	0.017792	[(3R,4S)-1-[(4-Fluorophenyl)carbamoyl]-3-{2-[4-(2-pyridinyl)-1-piperazinyl]ethyl}-4-piperidinyl]acetic acid
Rp_Met949	-0.0643566	-0.0963176	0.031961						Rp_Met74	0.0142621	0.032023	0.0177608	D-Proline
Rp_Met417	-0.00586707	-0.0378094	0.0319424						Rp_Met1046	0.00175899	0.0194772	0.0177182	N3-Phenyl-1H-1,2,4-triazole-3,5-diamine
Rp_Met698	0.0128248	0.044724	0.0318992						Rp_Met118	0.0194874	0.0371941	0.0177067	Theobromine
Rp_Met28	-0.0150746	0.0168152	0.0318898	Glycyl-L-leucine					Rp_Met1374	-0.0132398	0.00439554	0.0176354	Adenosine
Rp_Met373	-0.0465935	-0.0782794	0.0316859						Rp_Met3887	0.0186691	0.00106433	0.0176048	3-(5-phenyl-1,3-oxazol-2-yl)-4-(trifluoromethyl)pyridine
Rp_Met2244	-0.024952	0.00669518	0.0316472						Rp_Met308	0.0228728	0.00529477	0.017578	Methyl 3,5-di-tert-butyl-4-hydroxybenzoate
Rp_Met989	-0.0264305	-0.0580353	0.0316048						Rp_Met30	0.00107402	0.0186312	0.0175572	Glycyl-L-valine
Rp_Met1634	0.0226393	-0.00894841	0.0315877						Rp_Met2773	0.00318067	0.0206832	0.0175025	6-[4-(3,4-dimethoxyphenyl)-hexahydrofuro[3,4-c]furan-1-yl]-4-methoxy-2H-1,3-benzodioxole
Rp_Met2647	0.0109818	-0.020591	0.0315728						Rp_Met233	0.0316398	0.049139	0.0174993	trans-Zeatin
Rp_Met1222	-0.0417167	-0.0101793	0.0315374						Rp_Met314	0.0153649	-0.00207927	0.0174442	Trendione
Rp_Met3818	-0.0247621	0.00672237	0.0314845						Rp_Met2827	0.00984623	-0.00752702	0.0173732	(2R,3R,4S,5S,6R)-2-[(3Z)-hex-3-en-1-yloxy]-6-(hydroxymethyl)oxane-3,4,5-triol
Rp_Met2983	0.0115969	-0.0198763	0.0314732						Rp_Met1012	0.00828889	-0.00887718	0.0171661	Hypoxanthine
Rp_Met1143	-0.00738414	-0.03885	0.0314659						Rp_Met2881	-0.000794599	0.0163417	0.0171363	3-oxo-2,11-dioxatricyclo[5.4.0.0â´,â¸]undeca-5,9-diene-10-carboxamide
Rp_Met2743	0.0162749	-0.0151754	0.0314503						Rp_Met1497	0.0207574	0.0036488	0.0171086	δ-Valerolactam
Rp_Met1412	0.0138882	-0.0175613	0.0314495						Rp_Met141	0.0251863	0.00811294	0.0170733	Fexofenadine
Rp_Met1886	0.00707722	0.0385204	0.0314432						Rp_Met791	0.0110816	0.028101	0.0170195	Leucylproline
Rp_Met152	-0.028216	0.00322687	0.0314429						Rp_Met1308	0.00612557	0.0228307	0.0167051	Glycyl-L-leucine
Rp_Met416	0.0300972	-0.00133464	0.0314318						Rp_Met1384	0.0309676	0.0142675	0.0167002	Sulfadiazine
Rp_Met1117	-0.0293793	0.00203854	0.0314179						Rp_Met1135	-0.0349287	-0.0515465	0.0166178	[Similar to: Triphenyl phosphate; ΔMass: 0.1900 Da]
Rp_Met992	0.0129808	0.0443955	0.0314147						Rp_Met78	-0.0188441	-0.00231901	0.0165251	Creatinine
Rp_Met1270	0.0366205	0.00522512	0.0313953						Rp_Met43	0.0015481	0.0180523	0.0165042	N-α-Acetyl-L-glutamine
Rp_Met4377	0.0139175	-0.017468	0.0313854						Rp_Met528	0.00811471	0.024598	0.0164833	3-Methylxanthine
Rp_Met2364	0.0787725	0.0474298	0.0313427	(3aR,7aS,8S,9aR)-5,8-dimethyl-3-methylidene-2H,3H,3aH,4H,6H,7H,7aH,8H,9H,9aH-azuleno[6,5-b]furan-2,6-dione					Rp_Met68	0.00344246	0.0198614	0.0164189	L-Carnitine
Rp_Met24	0.00369048	0.0349549	0.0312644	D-Lysine					Rp_Met1999	0.0276088	0.0113316	0.0162772	Dihexylamine
Rp_Met1329	-0.0622025	-0.0309645	0.031238						Rp_Met1467	0.0290698	0.0453225	0.0162528	3-(2,6-Dioxocyclohexyl)propanenitrile
Rp_Met3735	0.00020948	-0.0309932	0.0312026						Rp_Met1188	0.0262539	0.0100489	0.016205	NP-022500
Rp_Met2597	0.0105705	-0.0206048	0.0311753						Rp_Met1770	0.0236897	0.00754078	0.0161489	1-methyl-3,5-di(1-naphthylmethylidene)piperidin-4-one
Rp_Met2681	-0.0621478	-0.0310147	0.0311332						Rp_Met42	0.00177294	0.0178727	0.0160998	N-α-Acetyl-L-glutamine
Rp_Met354	-0.0181794	-0.0493078	0.0311283						Rp_Met541	-0.0139804	0.00209889	0.0160793	1,5-Isoquinolinediol
Rp_Met2911	0.0452197	0.0141226	0.0310971						Rp_Met2903	0.0162831	0.000335022	0.0159481	2-(6,7-Dimethoxy-3,4-dihydroisoquinolin-1-yl)aniline
Rp_Met530	-0.0162413	0.0148368	0.031078						Rp_Met731	0.0110644	-0.00488087	0.0159453	1-Methylnicotinamide
Rp_Met2999	0.02697	-0.00409939	0.0310694						Rp_Met457	0.0109029	0.0268183	0.0159154	Glycylproline
Rp_Met3853	0.0586097	0.0896501	0.0310405						Rp_Met1020	-0.0043798	-0.0202896	0.0159098	6-methyl-4-(morpholinomethyl)-2H-chromen-2-one
Rp_Met1406	0.0156519	-0.0153792	0.031031						Rp_Met2126	0.0244691	0.00857847	0.0158907	NP-002089
Rp_Met3678	0.0228919	-0.0081214	0.0310133						Rp_Met122	-0.0103339	0.005463	0.0157969	Glycyl-L-phenylalanine
Rp_Met1572	-0.132448	-0.101437	0.031011						Rp_Met169	0.0171795	0.0329133	0.0157338	Methylimidazoleacetic acid
Rp_Met7	0.00123852	0.0322318	0.0309933	D-Histidine					Rp_Met1262	0.00754797	0.0231709	0.015623	N6-Acetyl-L-lysine
Rp_Met2786	-0.0180882	0.0128991	0.0309874						Rp_Met548	0.0236977	0.00808485	0.0156128	5-Hydroxylysine
Rp_Met3793	0.0178355	-0.0130187	0.0308542						Rp_Met2959	0.02653	0.01096	0.01557	β,β-Dimethyl-γ-methylene-γ-butyrolactone
Rp_Met2553	0.0202168	-0.0106305	0.0308473						Rp_Met2	-0.0261397	-0.0105709	0.0155689	Adenosine
Rp_Met1303	0.0156441	-0.0151526	0.0307967						Rp_Met56	-0.0277284	-0.0121819	0.0155465	Phenylacetyl-L-glutamine
Rp_Met4688	-0.00125562	-0.032036	0.0307804						Rp_Met493	0.0196187	0.00410609	0.0155127	(R)-3-Hydroxy myristic acid
Rp_Met2003	0.0418584	0.0725902	0.0307318						Rp_Met286	-0.0192449	-0.00373921	0.0155057	Prolylleucine
Rp_Met1297	0.0137447	-0.0169708	0.0307155						Rp_Met1357	-0.0179409	-0.00249959	0.0154413	Methylphenidate
Rp_Met226	-0.016158	0.0145519	0.0307099	tert-Butyl N-[1-(aminocarbonyl)-3-methylbutyl]carbamate					Rp_Met408	0.0213696	0.0367971	0.0154275	Acetylcholine
Rp_Met230	0.0603961	0.0297741	0.030622						Rp_Met1110	0.0129923	0.0283902	0.0153979	1-(3,4-dimethoxyphenyl)ethan-1-one oxime
Rp_Met571	0.0223257	-0.00822445	0.0305502						Rp_Met391	0.0223825	0.00703461	0.0153479	NP-002854
Rp_Met2208	0.016894	-0.0135937	0.0304877						Rp_Met532	0.00252933	-0.0127773	0.0153066	Olomoucine
Rp_Met2465	-0.0585054	-0.0889901	0.0304847						Rp_Met2652	0.0375638	0.0223019	0.0152619	4-Hydroxycoumarin
Rp_Met743	-0.0356366	-0.00516856	0.0304681						Rp_Met379	0.00754678	0.0227979	0.0152512	NP-016516
Rp_Met804	-0.000447777	0.0299414	0.0303892	N-Acetylputrescine					Rp_Met298	-0.00385261	0.0113853	0.0152379	1-(4-methylphenyl)-3,5-diphenylpent-2-ene-1,5-dione
Rp_Met540	-0.00143551	0.0289385	0.030374						Rp_Met400	0.0219904	0.00680302	0.0151874	2-(3-{[3-(Tetrahydro-2H-pyran-4-ylamino)-3-oxetanyl]methyl}-1,2-oxazol-5-yl)ethanol
Rp_Met2271	0.0382891	0.00799012	0.030299						Rp_Met44	0.0138068	0.0289414	0.0151346	N-Acetyl-L-Lysine
Rp_Met736	-0.0589178	-0.02862	0.0302978						Rp_Met71	0.0145744	-0.00050546	0.0150799	Betaine
Rp_Met2577	0.0162194	-0.014051	0.0302704						Rp_Met1221	0.0163134	0.00133692	0.0149764	α-Aspartylphenylalanine
Rp_Met1629	0.0158091	-0.0143902	0.0301993						Rp_Met333	0.0356962	0.0207458	0.0149504	NP-022500
Rp_Met406	-0.0413042	-0.01113	0.0301742						Rp_Met212	-0.00972744	-0.0246298	0.0149024	NP-022531
Rp_Met435	-0.0263352	0.00381821	0.0301534						Rp_Met699	0.00946843	0.024366	0.0148976	9-Methyluric acid
Rp_Met2449	0.0153995	-0.0147354	0.030135						Rp_Met92	0.0161734	0.0310591	0.0148857	Choline
Rp_Met3878	0.014304	-0.0158229	0.0301268						Rp_Met501	-0.0033834	0.0114235	0.0148069	N3,N4-Dimethyl-L-arginine
Rp_Met606	-0.02647	0.00359759	0.0300676						Rp_Met972	0.0385165	0.0532609	0.0147444	6-phenyl-1,2,3,4-tetrahydro-2,5-benzodiazocin-1-one
Rp_Met519	0.0746273	0.10467	0.0300424						Rp_Met356	-0.0335011	-0.018846	0.0146551	Hypoxanthine
Rp_Met1679	-0.0140416	-0.0439968	0.0299553						Rp_Met867	0.0165883	0.00199529	0.014593	3-hydroxy-3-methylpentanedioic acid
Rp_Met1737	-0.0111054	-0.0410183	0.0299129						Rp_Met312	0.0143691	-0.000207012	0.0145762	Citalopram
Rp_Met197	0.00457948	0.0344922	0.0299127						Rp_Met2181	0.0215664	0.0070025	0.0145639	Ethylmorphine
Rp_Met309	0.0711592	0.101043	0.0298842						Rp_Met686	0.0207662	0.00620336	0.0145629	1-Aminocyclohexanecarboxylic acid
Rp_Met2197	0.0144128	-0.0154625	0.0298753						Rp_Met132	0.0127046	-0.00182549	0.0145301	L-Glutamine
Rp_Met433	-0.0398518	-0.0100111	0.0298407						Rp_Met244	0.0076101	0.0221105	0.0145004	3-[(1R,9S)-11-(4-Methoxybenzyl)-6-oxo-7,11-diazatricyclo[7.3.1.02,7]trideca-2,4-dien-5-yl]benzonitrile
Rp_Met1136	-0.0166321	0.0131899	0.029822						Rp_Met526	-0.0224176	-0.00796735	0.0144503	Nicotinuric acid
Rp_Met46	-0.0383376	-0.00856944	0.0297682	D-Arginine					Rp_Met1134	0.0164862	0.00206554	0.0144206	Diacetalol
Rp_Met4284	0.00133786	-0.0283644	0.0297023						Rp_Met269	0.0218175	0.0361141	0.0142966	[Similar to: 1-O-(28-Oxo-3-{[pentopyranosyl-(1-2)pentopyranosyl-(1-6)-2-acetamido-2-deoxyhexopyranosyl]oxy}olean-12-en-28-yl)hexopyranose; ΔMass: -882.4979 Da]
Rp_Met91	0.0301697	0.000495878	0.0296739	D-(+)-Glucose					Rp_Met3	0.0171246	0.0312674	0.0141428	Indole-3-carboxaldehyde
Rp_Met605	-0.00505245	0.0245641	0.0296166						Rp_Met2957	0.0177977	0.00368587	0.0141118	6-Acetylcodeine
Rp_Met601	-0.0139294	0.0156135	0.0295429						Rp_Met1782	-0.0257152	-0.039826	0.0141108	ELK
Rp_Met3684	0.0348071	0.00531985	0.0294873						Rp_Met60	0.0341411	0.0201614	0.0139797	N,N-Dimethylglycine
Rp_Met455	-0.0215429	0.0079354	0.0294783						Rp_Met1272	0.0159414	0.00213989	0.0138016	Citalopram
Rp_Met3109	0.0377384	0.00827633	0.0294621						Rp_Met77	0.0109661	-0.00282605	0.0137922	4-(Acetylamino)butanoic acid
Rp_Met66	0.00317587	0.0326057	0.0294298	L-Norleucine					Rp_Met124	-0.067986	-0.0817367	0.0137507	Chenodeoxycholic acid
Rp_Met218	-0.0194362	0.00993623	0.0293724	tert-Butyl N-[1-(aminocarbonyl)-3-methylbutyl]carbamate					Rp_Met445	0.0166325	0.00304287	0.0135897	[Similar to: 2-{[2-(1-Pyrrolidinyl)-5-(trifluoromethyl)anilino]carbonyl}benzoic acid; ΔMass: -230.1032 Da]
Rp_Met3489	-0.0380907	-0.00877404	0.0293167						Rp_Met622	-0.034396	-0.020839	0.0135569	Indole-3-acetic acid
Rp_Met1158	0.00587031	-0.0234418	0.0293121						Rp_Met2637	0.0166819	0.00317832	0.0135036	Triethylene glycol monobutyl ether
Rp_Met2207	-0.0142948	-0.0436056	0.0293108						Rp_Met32	0.0150484	0.0285217	0.0134734	N-Acetylglutamic acid
Rp_Met1196	-0.0122357	0.0170696	0.0293053	Daidzein					Rp_Met2481	0.0179112	0.004453	0.0134582	PD 0200347
Rp_Met194	-0.0779048	-0.0486015	0.0293033						Rp_Met335	0.0166369	0.00318046	0.0134564	Monobutyl phthalate
Rp_Met72	-0.009049	0.0201937	0.0292427	Uric acid					Rp_Met1274	0.0147273	0.0281501	0.0134228	Sebuthylazine
Rp_Met1828	0.0259351	-0.00330538	0.0292405						Rp_Met587	-0.00993342	-0.0233274	0.013394	NP-022231
Rp_Met242	0.0609917	0.0317769	0.0292148						Rp_Met651	0.0193302	0.00594628	0.0133839	NP-002854
Rp_Met775	0.0174888	-0.0116155	0.0291042	4-oxododecanedioic acid					Rp_Met1116	0.0307649	0.0174282	0.0133367	3-Hydroxy-2-methylpyridine
Rp_Met826	-0.0119723	-0.041022	0.0290497						Rp_Met2008	0.0251666	0.0118544	0.0133122	Phenacetin
Rp_Met4109	-0.0167507	-0.0458003	0.0290496						Rp_Met2554	0.0178996	0.00470754	0.0131921	5-Hydroxyindole-3-acetic acid
Rp_Met2392	-0.04655	-0.0175184	0.0290316						Rp_Met67	-0.000238049	0.0128768	0.0131148	Glycyl-L-leucine
Rp_Met500	0.0152836	0.044306	0.0290224						Rp_Met612	0.0211508	0.00808426	0.0130665	7-(1-pyrrolidinyl)pyrimido[4,5-d]pyrimidin-4-amine
Rp_Met2907	-0.0228036	0.00617384	0.0289774						Rp_Met3942	0.00492433	-0.00807253	0.0129969	Tiglic acid
Rp_Met2174	0.0369542	0.00802301	0.0289312	L-(+)-Citrulline					Rp_Met388	0.016723	0.00385189	0.0128711	4-Hydroxycoumarin
Rp_Met4139	0.0285687	-0.00032313	0.0288918						Rp_Met48	-0.0117232	0.00114624	0.0128695	Glycyl-L-tyrosine
Rp_Met3941	0.0252017	-0.00364284	0.0288445						Rp_Met143	-0.0373774	-0.0245557	0.0128217	Diphenylphosphinic acid
Rp_Met2759	0.0104297	-0.0183738	0.0288036						Rp_Met99	0.010905	0.0237131	0.012808	D-Glutamic acid
Rp_Met2871	0.0299996	0.00121484	0.0287848						Rp_Met200	-0.020105	-0.00735219	0.0127528	NP-020155
Rp_Met377	0.000940679	0.0297037	0.028763	N-[1-(4-methoxy-2-oxo-2H-pyran-6-yl)-2-methylbutyl]acetamide					Rp_Met1962	0.00929375	0.0220463	0.0127525	2-Hydroxycinnamic acid
Rp_Met208	0.0549088	0.0836403	0.0287315						Rp_Met1764	0.00888117	0.0215682	0.012687	2-Hydroxyquinoline
Rp_Met1019	-0.00881719	0.0199025	0.0287197	NP-022231					Rp_Met1925	0.0154352	0.00279334	0.0126418	NP-013039
Rp_Met1446	-0.0560848	-0.0273803	0.0287044						Rp_Met599	0.011189	0.0238009	0.0126119	3-Piperidinophenanthro[9,10-E][1,2,4]triazine
Rp_Met818	-0.0114302	0.0172303	0.0286604						Rp_Met1005	0.0154717	0.00288748	0.0125842	PD 0200347
Rp_Met214	0.0036699	0.0323266	0.0286567						Rp_Met1562	-0.010764	0.00179742	0.0125614	Glycyl-L-leucine
Rp_Met3627	0.0116392	-0.0169681	0.0286073						Rp_Met2251	-0.0334912	-0.0459985	0.0125072	N-[1-(4-methoxy-2-oxo-2H-pyran-6-yl)-2-methylbutyl]acetamide
Rp_Met3981	0.0095671	-0.0190072	0.0285743						Rp_Met1677	0.0141709	0.00167038	0.0125005	1-(4-methylphenyl)-3,5-diphenylpent-2-ene-1,5-dione
Rp_Met1114	0.00486461	-0.0237088	0.0285734						Rp_Met2581	0.0295308	0.0170442	0.0124866	[Similar to: Docosahexaenoic acid ethyl ester; ΔMass: -21.9998 Da]
Rp_Met4418	0.00449188	-0.0240792	0.0285711						Rp_Met3786	0.0330005	0.0205371	0.0124634	2,2,6,6-Tetramethyl-4-piperidinol
Rp_Met279	0.0519992	0.023437	0.0285622						Rp_Met716	0.0191841	0.0316426	0.0124585	1-(4-methylphenyl)-3,5-diphenylpent-2-ene-1,5-dione
Rp_Met3134	-0.0567367	-0.0281893	0.0285473						Rp_Met1047	0.0200152	0.00765597	0.0123592	N-(5-acetamidopentyl)acetamide
Rp_Met4650	-0.00133778	-0.0298507	0.0285129						Rp_Met1284	0.014276	0.026601	0.0123251	L-Alanyl-L-proline
Rp_Met2698	0.0141812	-0.0143219	0.0285031						Rp_Met1268	0.0059535	0.0182656	0.0123121	Aspartame
Rp_Met1852	-0.0510278	-0.0225928	0.028435						Rp_Met2853	0.0340431	0.0217799	0.0122632	[Similar to: N-Acetyl-α-D-glucosamine; ΔMass: 54.0104 Da]
Rp_Met193	-0.00271691	0.0256894	0.0284063						Rp_Met876	-0.00529483	0.00692559	0.0122204	2-Hydroxyhippuric acid
Rp_Met491	-0.007485	0.0208918	0.0283768						Rp_Met1298	0.0200876	0.00787941	0.0122082	[Similar to: 2-{[(2R,3R,4S,5S,6R)-4,5-dihydroxy-6-(hydroxymethyl)-3-{[(2S,3R,4R,5R,6S)-3,4,5-trihydroxy-6-methyloxan-2-yl]oxy}oxan-2-yl]oxy}-2-(4-hydroxyphenyl)acetonitrile; ΔMass: -174.9908 Da]
Rp_Met1911	-0.0565206	-0.0281501	0.0283705						Rp_Met438	-0.00198021	0.0102233	0.0122035	(3S)-3-(5-Methoxy-1H-benzimidazol-2-yl)-N-phenyl-1-pyrrolidinecarboxamide
Rp_Met533	0.0195572	-0.00880968	0.0283668						Rp_Met1593	0.0081556	0.0202631	0.0121075	2-(Cyclohexylmethylidene)-1,2,3,4-tetrahydronaphthalen-1-one
Rp_Met3900	-0.00222143	-0.030587	0.0283655						Rp_Met2186	0.00215063	-0.00995447	0.0121051	Crotonic acid
Rp_Met3651	0.0283431	-5.99803e-06	0.0283491						Rp_Met1883	0.0145084	0.0266048	0.0120964	N-Acetylornithine
Rp_Met616	-0.0174854	-0.0457833	0.0282979						Rp_Met90	0.0330935	0.0451818	0.0120883	D-(+)-Glucose
Rp_Met1426	0.0170764	0.0453389	0.0282625						Rp_Met227	0.0213367	0.00931698	0.0120198	PEG n12
Rp_Met425	-0.0150986	-0.0433503	0.0282516						Rp_Met1216	0.0213367	0.00931698	0.0120198	PEG n12
Rp_Met789	-0.00189548	0.0263504	0.0282459						Rp_Met2457	0.0204248	0.00854822	0.0118766	1-(3,4-dimethoxyphenyl)ethan-1-one oxime
Rp_Met4315	-0.0637484	-0.0919903	0.0282419						Rp_Met467	0.0073776	0.0191501	0.0117725	Sebuthylazine
Rp_Met4077	-0.00649802	-0.0346892	0.0281912						Rp_Met76	0.022602	0.0108322	0.0117699	Riboflavin
Rp_Met1899	0.000720143	-0.0274603	0.0281805						Rp_Met1360	0.0169688	0.0287147	0.011746	Pyridoxal
Rp_Met1774	0.00832048	-0.0197984	0.0281189						Rp_Met3337	0.0197271	0.0314322	0.0117051	3-Methylxanthine
Rp_Met20	-0.00658055	0.0215154	0.028096	D-Glutamine					Rp_Met21	0.00613054	0.0178354	0.0117048	D-(+)-Cellobiose
Rp_Met936	-0.0101278	0.0179607	0.0280885						Rp_Met173	0.0208841	0.00924793	0.0116362	[Similar to: (4-benzoylpiperidino)[4-(tert-butyl)phenyl]methanone; ΔMass: 21.0159 Da]
Rp_Met1997	-0.0101278	0.0179607	0.0280885						Rp_Met462	0.011133	0.0227412	0.0116082	Leucylproline
Rp_Met1424	-0.020481	-0.0485576	0.0280765						Rp_Met320	0.0203995	0.00879657	0.0116029	[Similar to: PEG n7; ΔMass: -0.0002 Da]
Rp_Met1777	-0.0124336	-0.0404907	0.028057						Rp_Met85	0.00328997	-0.00829957	0.0115895	5-Aminovaleric acid
Rp_Met3330	-0.0185411	0.00950854	0.0280496						Rp_Met646	0.0148686	0.0264133	0.0115448	Valylproline
Rp_Met2091	-0.00658345	-0.0346175	0.0280341						Rp_Met811	0.0131803	0.00164489	0.0115354	U-47700-d6
Rp_Met2979	-0.00644707	-0.0344508	0.0280037						Rp_Met1041	0.020344	0.00886168	0.0114823	PEG n11
Rp_Met2780	0.00305815	-0.0249167	0.0279749						Rp_Met477	-0.0486052	-0.0600299	0.0114247	Phenacetin
Rp_Met1710	0.0104529	-0.0174048	0.0278576						Rp_Met1381	0.010174	0.0215711	0.0113971	4-(3,4-dihydro-2H-1,5-benzodioxepin-7-ylamino)-4-oxobutanoic acid
Rp_Met822	0.0177901	-0.0100259	0.0278161						Rp_Met424	0.0208586	0.00952959	0.011329	2,6-dimethoxy-N-(1-methyl-1H-pyrazol-5-yl)benzamide
Rp_Met31	0.0117915	0.0396048	0.0278133	Ornithine					Rp_Met81	0.0245932	0.0132654	0.0113278	L(-)-Pipecolinic acid
Rp_Met250	-0.0313355	-0.00353476	0.0278008						Rp_Met123	-0.044384	-0.0556165	0.0112325	D-Arginine
Rp_Met3432	0.0179294	-0.00980456	0.0277339						Rp_Met4220	-0.00988645	-0.0210896	0.0112032	Luotonin A
Rp_Met3030	-0.00837695	-0.0360924	0.0277155						Rp_Met165	0.0213998	0.0102374	0.0111624	Triphenyl phosphate
Rp_Met3344	-0.00231273	-0.030027	0.0277143						Rp_Met140	0.0151268	0.00399643	0.0111304	2-Methoxycinnamaldehyde
Rp_Met1948	0.01489	-0.0128223	0.0277123						Rp_Met89	0.0141132	0.00298852	0.0111246	trans-4-Hydroxycyclohexanecarboxylic acid
Rp_Met1870	-0.00889591	0.0188132	0.0277091						Rp_Met1024	0.022175	0.0110506	0.0111244	12-Aminododecanoic acid
Rp_Met3152	0.0178382	-0.00987076	0.0277089						Rp_Met2833	0.0201964	0.00912396	0.0110724	NP-019374
Rp_Met1673	0.0253878	-0.00232047	0.0277082						Rp_Met2110	0.0197118	0.00876851	0.0109433	NP-011223
Rp_Met2117	0.00669473	-0.0209914	0.0276861						Rp_Met2406	0.0478917	0.0369756	0.0109161	NP-008000
Rp_Met882	-0.000919622	0.026697	0.0276167						Rp_Met55	0.0144163	0.0252231	0.0108068	D-(+)-Cellobiose
Rp_Met489	0.0130975	-0.0145079	0.0276054						Rp_Met166	-0.0565063	-0.067309	0.0108027	Docosahexaenoic acid ethyl ester
Rp_Met3650	0.0177591	-0.00977907	0.0275382						Rp_Met139	0.00113736	0.0119312	0.0107938	DL-α-Aminopimelic acid
Rp_Met4154	0.0488794	0.0213447	0.0275347						Rp_Met263	0.019701	0.00903225	0.0106688	Dipropyleneglycol dibenzoate
Rp_Met470	-0.0345302	-0.00708453	0.0274456						Rp_Met130	0.0249983	0.0356003	0.0106021	N,N-dimethyl-L-Valine
Rp_Met939	-0.0249447	0.00244306	0.0273878						Rp_Met1002	0.0175854	0.00701116	0.0105742	13,14-dihydro-15-keto-tetranor Prostaglandin E2
Rp_Met4031	0.0514293	0.0240469	0.0273824						Rp_Met798	0.0174269	0.00690445	0.0105224	Palmitoleic acid
Rp_Met755	-0.0336736	-0.00630432	0.0273693	2-(2-amino-3-methylbutanamido)-3-phenylpropanoic acid					Rp_Met934	0.00828758	-0.00223083	0.0105184	DL-3-Aminoisobutyric acid
Rp_Met1118	-0.0112256	0.0160895	0.0273151						Rp_Met431	3.43445e-05	0.0104792	0.0104448	Dihydrothymine
Rp_Met3891	-0.00593963	-0.0332311	0.0272915						Rp_Met272	0.00537034	0.0157404	0.01037	1-Methyluric acid
Rp_Met3460	0.0524038	0.079688	0.0272841						Rp_Met776	0.0236433	0.0132817	0.0103615	[Similar to: Lipoxin A5; ΔMass: -134.0622 Da]
Rp_Met13	0.00545472	0.0327347	0.02728	L-Tyrosine					Rp_Met460	-0.143423	-0.15374	0.0103168	Diphenylphosphine oxide
Rp_Met126	0.0459761	0.0188098	0.0271663	1,4-Diaminobutane					Rp_Met104	0.0273561	0.0376401	0.010284	Hypoxanthine
Rp_Met3794	0.040382	0.0675421	0.0271601						Rp_Met486	-0.0216398	-0.0318436	0.0102038	N1,N1-dimethyl-4-[3-(methylthio)-4,5-dihydro-1H-1,2,4-triazol-5-yl]aniline
Rp_Met654	0.0296504	0.00249868	0.0271517						Rp_Met47	-0.0183106	-0.00818378	0.0101268	D-Arginine
Rp_Met331	-0.00393917	-0.0310866	0.0271474						Rp_Met39	0.0164406	0.00632219	0.0101185	L-Valine
Rp_Met2363	0.0533911	0.0805315	0.0271405						Rp_Met1004	0.0170129	0.00693903	0.0100738	NP-021018
Rp_Met415	0.0378425	0.0649724	0.0271299						Rp_Met463	0.0215253	0.0115491	0.00997625	Oxybenzone
Rp_Met581	-0.00109265	0.0259411	0.0270337	Pyridoxamine					Rp_Met405	0.0301412	0.0400988	0.00995758	Kanosamine
Rp_Met1760	-0.0384432	-0.0114096	0.0270335						Rp_Met3036	0.0141398	0.0240831	0.0099433	α-Aspartylphenylalanine
Rp_Met678	0.0113164	-0.0156899	0.0270063						Rp_Met535	0.0204132	0.0105131	0.00990011	NP-011223
Rp_Met4702	0.0118516	-0.0151541	0.0270057						Rp_Met75	0.047747	0.0379016	0.00984535	Guanine
Rp_Met3496	0.020369	-0.00660223	0.0269712						Rp_Met125	0.0199474	0.0101748	0.00977254	5-Methyluridine
Rp_Met3046	0.0464084	0.019475	0.0269335						Rp_Met453	0.00661436	0.0163555	0.00974119	Inosine
Rp_Met2378	0.000132689	-0.0267983	0.026931						Rp_Met768	0.037445	0.0471586	0.00971363	2-morpholinophenyl 2-furoate
Rp_Met3654	0.00769476	-0.0191745	0.0268693						Rp_Met326	0.0272549	0.0175478	0.00970716	NP-020156
Rp_Met3475	0.0212594	-0.00553481	0.0267943						Rp_Met1945	0.0121476	0.00248709	0.00966054	L-Pyroglutamic acid
Rp_Met1449	-0.00738406	0.0192963	0.0266803						Rp_Met1159	-0.0359017	-0.0262834	0.00961832	[Similar to: IRH; ΔMass: -137.0592 Da]
Rp_Met726	0.0201927	-0.00644903	0.0266417						Rp_Met461	-0.0389279	-0.029337	0.00959086	Guanine
Rp_Met1786	-0.0255953	-0.0522151	0.0266197						Rp_Met3381	-0.0282457	-0.0378077	0.00956201	2-[4-(tert-butyl)-2,3-dihydro-1,3-thiazol-2-yliden]-3-oxobutanenitrile
Rp_Met2099	-0.0036499	0.0229697	0.0266196						Rp_Met108	0.00057918	-0.00891589	0.00949507	Sorbate
Rp_Met4069	0.0231377	-0.00347735	0.026615						Rp_Met1731	-0.00381406	0.00566608	0.00948015	NP-022512
Rp_Met1743	0.0299624	0.00335941	0.026603						Rp_Met343	0.0176097	0.00814032	0.00946943	Palmitoleic acid
Rp_Met1971	-0.0297096	-0.00311703	0.0265925						Rp_Met294	0.0377057	0.0282418	0.0094639	3-Hydroxy-2-methylpyridine
Rp_Met2542	-0.0171283	-0.0437125	0.0265842						Rp_Met1839	0.0145068	0.00505086	0.00945599	4-(5H-thieno[3',2':5,6]thiino[4,3-d]pyrimidin-2-yl)benzamide
Rp_Met441	-0.0210483	0.00552285	0.0265712						Rp_Met575	0.0149661	0.0244197	0.00945359	NP-005196
Rp_Met662	-0.00469938	-0.0312592	0.0265598						Rp_Met1728	0.0201315	0.0106868	0.00944465	2-Aminooctanedioic acid
Rp_Met51	1.45772e-05	0.0265733	0.0265587	D-Asparagine					Rp_Met147	-0.0442099	-0.0536538	0.00944389	Docosahexaenoic acid ethyl ester
Rp_Met234	0.0191077	0.0456472	0.0265395						Rp_Met665	0.0200355	0.0106632	0.00937232	2,3-dihydroxypropyl 12-methyltridecanoate
Rp_Met1875	0.0332424	0.00670561	0.0265368						Rp_Met144	-0.0441299	-0.0534438	0.00931392	NP-020414
Rp_Met4523	-0.00124582	-0.0277605	0.0265146						Rp_Met12	0.0128201	0.0220176	0.00919754	L-Tyrosine
Rp_Met2306	0.0147141	-0.0117938	0.0265079						Rp_Met311	0.0122384	0.00309399	0.00914442	N-[1-(4-methoxy-2-oxo-2H-pyran-6-yl)-2-methylbutyl]acetamide
Rp_Met4458	-0.0393408	-0.0658422	0.0265013						Rp_Met128	0.0226612	0.0317876	0.00912635	L-Citrulline
Rp_Met1938	-0.00848751	-0.0349663	0.0264788	[(3R,4S)-1-[(4-Fluorophenyl)carbamoyl]-3-{2-[4-(2-pyridinyl)-1-piperazinyl]ethyl}-4-piperidinyl]acetic acid					Rp_Met2582	0.017802	0.026868	0.00906598	NP-022500
Rp_Met1713	-0.0232566	-0.0497239	0.0264672						Rp_Met1514	0.0156598	0.00660181	0.00905795	NP-020205
Rp_Met812	0.0215311	-0.00488865	0.0264198						Rp_Met1386	0.0194784	0.0285281	0.00904971	NP-022451
Rp_Met2789	0.00171355	0.0281195	0.0264059						Rp_Met635	0.0225276	0.0134824	0.00904524	NP-022469
Rp_Met1300	-0.000199055	-0.026496	0.026297						Rp_Met498	-0.0151433	-0.0241579	0.00901455	NP-016724
Rp_Met3104	0.0333787	0.00709344	0.0262853						Rp_Met3009	0.0284937	0.0196611	0.0088326	Υ-L-Glutamyl-L-glutamic acid
Rp_Met3110	-0.00431864	0.0219589	0.0262776	Methionine sulfoxide					Rp_Met3111	-0.00122447	0.00753354	0.00875801	Adenine
Rp_Met1716	-0.00415627	0.0220791	0.0262354						Rp_Met98	0.017048	0.0257921	0.00874407	7-Methylguanine
Rp_Met1490	0.000288281	-0.0259271	0.0262154						Rp_Met1350	-0.0728399	-0.0815767	0.00873688	1-(2'-fluoro[1,1'-biphenyl]-4-yl)propan-1-one
Rp_Met1522	0.0366112	0.0627917	0.0261805						Rp_Met137	0.0359551	0.0446424	0.00868726	L-Homoarginine
Rp_Met2417	0.0498374	0.0236857	0.0261518						Rp_Met4328	-0.0033762	0.005264	0.00864019	2-Benzyl-5-[(3S)-1-isopropyl-3-pyrrolidinyl]-1,3,4-oxadiazole
Rp_Met187	0.023636	-0.00250274	0.0261387						Rp_Met961	-0.00229214	-0.0109	0.00860788	4-oxododecanedioic acid
Rp_Met1806	-0.0294539	-0.00331914	0.0261347						Rp_Met426	0.0159694	0.00758337	0.00838607	NP-004713
Rp_Met2507	0.0334816	0.00737032	0.0261113						Rp_Met347	-0.00932293	-0.00098792	0.00833501	1,7-Dimethyluric acid
Rp_Met3595	0.0157401	-0.0103512	0.0260913						Rp_Met4439	0.0208311	0.0125362	0.00829498	[Similar to: 2-oxa-4-azatetracyclo[6.3.1.1~6,10~.0~1,5~]tridecan-3-one; ΔMass: -0.0518 Da]
Rp_Met3516	-0.00992815	-0.0360032	0.026075						Rp_Met602	0.013624	0.00532949	0.00829456	Ethyl 4-(2-methoxyphenyl)piperazine-1-carboxylate
Rp_Met586	0.0277276	0.0016539	0.0260737						Rp_Met1989	0.00380289	0.0120732	0.00827027	Kynurenic acid
Rp_Met4474	-0.0100838	-0.0361292	0.0260454						Rp_Met3154	0.0352133	0.027014	0.00819929	7-(tert-butyl)-4-imino-1,2,3,4,5,6-hexahydropyrido[3,4-d]pyridazine-1,5-dione
Rp_Met2431	-0.0350558	-0.00902986	0.0260259						Rp_Met138	0.029536	0.0377316	0.00819554	D-Ribose
Rp_Met1759	0.0284014	0.00237894	0.0260225						Rp_Met447	0.0156091	0.00743056	0.00817858	8-{3-Oxo-2-[(2E)-2-penten-1-yl]-1-cyclopenten-1-yl}octanoic acid
Rp_Met1068	-0.0254652	0.000521845	0.0259871						Rp_Met22	0.0269735	0.0188216	0.0081519	2'-Deoxycytidine
Rp_Met1709	0.0144909	-0.0114929	0.0259838						Rp_Met831	0.00747536	-0.000604056	0.00807941	Carazolol
Rp_Met2420	0.0249886	-0.000989587	0.0259782						Rp_Met399	0.0275841	0.0354828	0.00789867	L-Pyroglutamic acid
Rp_Met913	0.0236292	-0.00233744	0.0259666	2-{2-[(1-methyl-1H-pyrazol-5-yl)amino]-2-oxoethoxy}acetic acid					Rp_Met2452	-0.0946959	-0.0868008	0.00789508	3-[4-(4-methoxyphenyl)-1,3-thiazol-2-yl]-5-methylisoxazole
Rp_Met181	0.0132856	0.0392015	0.025916						Rp_Met3035	0.0245503	0.0166922	0.00785811	3a,8-dihydroxy-3,5a,9-trimethyl-2H,3H,3aH,4H,5H,5aH,6H,7H,8H,9bH-naphtho[1,2-b]furan-2-one
Rp_Met1074	-0.0245249	0.00132692	0.0258518						Rp_Met2029	0.016597	0.00878486	0.00781219	6-Methyl[1,2,4]triazolo[4,3-b]pyridazin-8-ol
Rp_Met4700	-0.0124141	-0.0382657	0.0258516						Rp_Met112	0.0169535	0.00915994	0.00779354	Theophylline
Rp_Met2575	0.0037405	-0.0221111	0.0258516						Rp_Met1975	-0.0510558	-0.0432708	0.00778495	Poly THF n5
Rp_Met365	-0.0334981	-0.00768178	0.0258163						Rp_Met2344	0.0191358	0.011363	0.00777284	Citalopram
Rp_Met504	0.0629957	0.0887609	0.0257653						Rp_Met280	0.0110906	0.00333419	0.00775637	methyl 2-(1,3,5-trihydroxy-4a-methyl-8-oxo-decahydronaphthalen-2-yl)prop-2-enoate
Rp_Met1623	-0.0262454	-0.0519976	0.0257523						Rp_Met1491	-0.0389474	-0.0312513	0.00769601	Sebuthylazine
Rp_Met2046	0.0189499	-0.00679637	0.0257462						Rp_Met1605	-0.00438134	0.00324253	0.00762388	2-Amino-3-methoxybenzoic acid
Rp_Met969	-0.0411523	-0.0668873	0.025735	Dibenzylamine					Rp_Met4671	0.0238091	0.0162174	0.00759168	Phenacetin
Rp_Met3952	0.00243693	-0.0232621	0.025699						Rp_Met2567	-0.0960258	-0.103578	0.00755227	CLOFAZIMINE
Rp_Met1865	0.00503606	0.0307308	0.0256947						Rp_Met2058	0.0262412	0.0187541	0.00748709	Oxprenolol
Rp_Met515	0.0687134	0.0430304	0.025683	N-Methyl-2-pyrrolidone					Rp_Met1258	0.0104442	0.00296173	0.00748251	Cantharidin
Rp_Met3537	0.012214	-0.0134658	0.0256797						Rp_Met933	0.00986378	0.00248658	0.0073772	Estriol
Rp_Met332	-0.0125704	-0.038236	0.0256656						Rp_Met83	0.0293738	0.0367137	0.00733995	N-Acetyl-D-mannosamine
Rp_Met3762	0.00972266	-0.015941	0.0256636						Rp_Met1040	0.0180214	0.0253486	0.00732713	Cytosine
Rp_Met4517	0.02273	-0.00292209	0.025652						Rp_Met787	0.0229684	0.0156821	0.00728628	2,2,4-Trimethyl-1,3-pentadienol diisobutyrate
Rp_Met310	-0.00130229	0.0243476	0.0256499						Rp_Met2292	0.0256769	0.0184408	0.0072361	6-Methylflavone
Rp_Met839	0.00165085	0.0272536	0.0256027						Rp_Met952	0.0176212	0.0248344	0.00721327	Acetophenone
Rp_Met25	0.0136913	0.0392879	0.0255966	D-Glutamic acid					Rp_Met3268	0.0320854	0.0249001	0.00718531	N,N'-Diphenylurea
Rp_Met1566	0.0333402	0.00774628	0.0255939						Rp_Met2861	0.02515	0.0179655	0.00718448	NPEO
Rp_Met185	0.0400737	0.06566	0.0255863	Methionine sulfoxide					Rp_Met1789	0.0295604	0.0366998	0.00713938	NP-001130
Rp_Met508	0.0400737	0.06566	0.0255863	Methionine sulfoxide					Rp_Met683	0.0283211	0.0212072	0.0071139	N,N-Dimethyldecylamine N-oxide
Rp_Met3105	0.00550609	-0.0200597	0.0255658						Rp_Met134	0.00628739	-0.000777089	0.00706448	N,N-Dimethylglycine
Rp_Met942	-0.0110736	0.0144919	0.0255655	NP-016455					Rp_Met174	0.00672324	-0.000340501	0.00706374	2-[(7-methyl-2,3-dihydro-1H-inden-4-yl)oxy]pyridin-3-amine
Rp_Met3369	0.0339848	0.00842972	0.0255551						Rp_Met262	0.0119703	0.0049125	0.00705784	3-[4-methyl-1-(2-methylpropanoyl)-3-oxocyclohexyl]butanoic acid
Rp_Met1194	-0.0152339	-0.0407883	0.0255544						Rp_Met182	0.00704641	-5.86451e-06	0.00705228	DL-Stachydrine
Rp_Met4636	0.0196575	-0.005868	0.0255255						Rp_Met84	0.0491025	0.0421259	0.00697654	γ-Aminobutyric acid
Rp_Met3832	0.0033896	-0.0221302	0.0255198						Rp_Met136	0.00188323	0.00885269	0.00696947	L-Homoarginine
Rp_Met1658	0.0155178	-0.00997472	0.0254926						Rp_Met14	0.0263428	0.0194181	0.00692473	D-(+)-Cellobiose
Rp_Met2286	0.0254665	-1.90519e-05	0.0254856						Rp_Met3148	0.0170427	0.0239609	0.00691821	3-methyl-5-oxo-5-(4-toluidino)pentanoic acid
Rp_Met323	0.0108863	0.0363317	0.0254455						Rp_Met57	0.0193898	0.0125326	0.00685712	D-Pantothenate
Rp_Met4547	-0.00369071	-0.0291321	0.0254414						Rp_Met3202	0.0236484	0.0168416	0.00680674	2-Fluoro-6-{[2-(2-pyridyl)ethyl]amino}benzonitrile
Rp_Met993	0.013105	-0.0123113	0.0254162						Rp_Met708	0.0657068	0.0724564	0.00674961	NP-022229
Rp_Met2974	0.0382362	0.0128363	0.0253999						Rp_Met752	-0.00906545	-0.00235037	0.00671508	4-Amino-3-hydroxybenzoic acid
Rp_Met2268	-0.0513373	-0.0260637	0.0252736						Rp_Met386	0.0456542	0.0390923	0.00656197	DL-Stachydrine
Rp_Met1071	0.016981	-0.00827913	0.0252601						Rp_Met26	0.0113819	0.0179313	0.00654939	Pyridoxamine
Rp_Met1199	-0.117372	-0.092114	0.0252583						Rp_Met313	0.0166061	0.0101016	0.0065045	2,5-bis(4-hydroxy-3-methoxyphenyl)-3,4-dimethyloxolan-3-ol
Rp_Met1475	-0.000728833	-0.0259657	0.0252368						Rp_Met69	0.015337	0.00889848	0.00643853	Betaine
Rp_Met161	-0.0186114	0.00658793	0.0251993	1-Methylhistidine					Rp_Met95	0.00546875	-0.000962631	0.00643138	Nicotinic acid
Rp_Met2795	-0.00296174	0.0222186	0.0251803						Rp_Met801	0.0130728	0.0194795	0.00640674	Guanidinosuccinic acid
Rp_Met1191	-0.0290489	-0.00387839	0.0251705						Rp_Met119	-0.0225386	-0.0161322	0.00640632	N-Acetyl-L-methionine
Rp_Met2124	0.0390103	0.0138451	0.0251651						Rp_Met2279	0.0131151	0.0194328	0.00631775	L-Histidine
Rp_Met357	-0.031851	-0.0570121	0.025161						Rp_Met102	-0.00213833	-0.00844673	0.00630839	2'-Deoxyinosine
Rp_Met4513	0.0292333	0.00409366	0.0251396						Rp_Met292	0.0134975	0.0197651	0.00626767	N-Acetylputrescine
Rp_Met1977	-0.0630839	-0.0379619	0.025122						Rp_Met1793	-0.0450501	-0.0512948	0.00624467	4-Methoxycinnamic acid
Rp_Met1008	0.0200132	-0.00508923	0.0251025						Rp_Met885	0.0194602	0.0256728	0.00621253	Uracil
Rp_Met862	-0.00280914	-0.0278865	0.0250774						Rp_Met105	0.0176934	0.0238501	0.00615668	1H-Imidazole-1-acetic acid
Rp_Met4407	0.0281615	0.00308457	0.025077						Rp_Met4008	0.0265776	0.0204489	0.00612875	3-Methylxanthine
Rp_Met1193	-0.00350399	-0.0285638	0.0250598						Rp_Met2044	0.0118532	0.0179791	0.00612596	Diethyl 2,4,6-trimethyl-1,4-dihydropyridine-3,5-dicarboxylate
Rp_Met1286	-0.0286177	-0.00356006	0.0250576						Rp_Met2650	0.0038023	0.00983744	0.00603513	NP-001798
Rp_Met2931	0.0594301	0.0343758	0.0250543	Diethanolamine					Rp_Met641	0.0372871	0.0312526	0.00603455	[Similar to: UDP-N-acetylglucosamine; ΔMass: -422.0017 Da]
Rp_Met220	-0.0165793	0.0084716	0.0250509						Rp_Met659	-0.00195618	0.00398386	0.00594005	Tetranor-12(S)-HETE
Rp_Met2843	0.0114558	-0.013562	0.0250178						Rp_Met621	-0.00474036	-0.0106255	0.00588509	N-Acetyl-L-carnosine
Rp_Met1591	0.00850295	-0.0164817	0.0249847						Rp_Met64	-0.0534667	-0.0593391	0.0058724	3-Indolepropionic acid
Rp_Met3217	0.0216704	-0.00330178	0.0249722						Rp_Met604	0.0183258	0.0124829	0.00584296	(1Z)-4-Isopropyl-1-(2-methylpropylidene)-2H-pyrazino[2,1-b]quinazoline-3,6(1H,4H)-dione
Rp_Met1093	-0.0511803	-0.0262336	0.0249468						Rp_Met167	0.00911718	0.00327505	0.00584213	6-Aminocaproic acid
Rp_Met1871	-0.0591852	-0.0342571	0.0249281						Rp_Met1448	0.0208062	0.0149954	0.00581071	[Similar to: 2-oxa-4-azatetracyclo[6.3.1.1~6,10~.0~1,5~]tridecan-3-one; ΔMass: -17.0784 Da]
Rp_Met1981	0.034188	0.00930027	0.0248877						Rp_Met596	0.0150088	0.00920433	0.00580443	Sebuthylazine
Rp_Met1115	0.00114374	0.0260144	0.0248706	α-Aspartylphenylalanine					Rp_Met1988	0.0118353	0.0176353	0.00580006	4-Hydroxybenzaldehyde
Rp_Met1628	0.00170747	-0.0231414	0.0248488						Rp_Met615	0.0127229	0.0185077	0.00578474	N-[1-(4-methoxy-2-oxo-2H-pyran-6-yl)-2-methylbutyl]acetamide
Rp_Met1592	0.0242452	-0.000570322	0.0248156						Rp_Met3988	0.0331862	0.0274948	0.00569136	Nicotinuric acid
Rp_Met865	0.037139	0.0619233	0.0247843						Rp_Met4632	0.0766779	0.0710159	0.00566202	Diheptyl phthalate
Rp_Met2109	0.0145289	-0.0102073	0.0247362						Rp_Met978	0.0257307	0.0313703	0.00563963	EPK
Rp_Met1195	-0.0184044	0.00631061	0.024715						Rp_Met1957	-0.0191925	-0.0135657	0.00562688	2-Hydroxyquinoline
Rp_Met2238	-0.036573	-0.0118585	0.0247145						Rp_Met1403	0.0104712	0.0160566	0.00558542	α-Methylhistamine
Rp_Met1441	-0.00599861	-0.0306731	0.0246745						Rp_Met2050	0.011272	0.0168469	0.00557487	Diethyl 2,4,6-trimethyl-1,4-dihydropyridine-3,5-dicarboxylate
Rp_Met521	-0.0022621	0.0224105	0.0246726						Rp_Met1998	0.0265852	0.0210497	0.00553544	[Similar to: NP-017684; ΔMass: -439.3340 Da]
Rp_Met3294	0.0235667	-0.00109683	0.0246636						Rp_Met73	-0.00118355	0.00431904	0.00550259	Kynurenic acid
Rp_Met771	0.0164116	-0.00821697	0.0246286						Rp_Met106	0.0254394	0.0309239	0.0054845	D-(+)-Xylose
Rp_Met2225	-0.0183309	-0.0429492	0.0246183						Rp_Met1534	0.0156066	0.0101602	0.00544641	3,7-Dimethyluric acid
Rp_Met505	-0.0100221	0.0145877	0.0246098						Rp_Met4624	0.013532	0.0080886	0.0054434	2-Aminoisobutyric acid
Rp_Met3775	-0.0139932	-0.0385733	0.0245801						Rp_Met116	0.031542	0.0261652	0.00537687	D-(−)-Arabinose
Rp_Met1818	0.0518184	0.0763672	0.0245488	[Similar to: PEG n7; ΔMass: -0.0352 Da]					Rp_Met50	0.0149641	0.00958958	0.00537451	Thiamine
Rp_Met3118	0.0452636	0.0207426	0.024521						Rp_Met509	0.0288409	0.0235049	0.00533601	Ethyl palmitoleate
Rp_Met1227	-0.00864123	0.0158645	0.0245058						Rp_Met241	0.0215022	0.0268066	0.00530447	Sorbicillin
Rp_Met3147	-0.0135878	-0.0380838	0.024496						Rp_Met814	0.0181088	0.0234026	0.00529382	Methylimidazoleacetic acid
Rp_Met1032	0.00502977	0.0295124	0.0244826	3-ethyl-4-hydroxy-1-methyl-1,2-dihydroquinolin-2-one					Rp_Met266	0.0224991	0.0277796	0.00528046	N-Acetylhistamine
Rp_Met549	-0.0304081	-0.00594567	0.0244624	Prolylleucine					Rp_Met1900	-0.0130828	-0.0183533	0.00527055	N6-Me-dA
Rp_Met592	0.00207974	0.0265336	0.0244538						Rp_Met3206	-0.0662678	-0.0715323	0.00526457	1-{2-hydroxy-3-[4-(1,2,3-thiadiazol-4-yl)phenoxy]propyl}-4-piperidinecarboxamide
Rp_Met795	0.0279117	0.0523582	0.0244464						Rp_Met3224	0.00234871	0.00757337	0.00522466	2-(3,5-dichlorophenyl)-6-methyl-2,3,4,5-tetrahydropyridazin-3-one
Rp_Met4420	0.0227806	-0.00166268	0.0244433						Rp_Met697	0.0176947	0.0124862	0.00520849	1,4a-dimethyl-9-oxo-7-(propan-2-yl)-1,2,3,4,4a,9,10,10a-octahydrophenanthrene-1-carboxylic acid
Rp_Met690	-0.0279914	-0.00355164	0.0244398						Rp_Met397	0.0183766	0.0132031	0.00517351	6-(3-Methylpiperidino)[1,2,4]triazolo[4,3-b]pyridazine
Rp_Met919	0.0112232	0.0356574	0.0244342						Rp_Met985	0.00045815	-0.00470226	0.00516041	Biopterin
Rp_Met4387	0.0322426	0.00782069	0.0244219						Rp_Met6	-0.00353428	-0.00868461	0.00515034	Histamine dihydrochloride
Rp_Met1968	-0.0113888	0.0129878	0.0243766						Rp_Met434	0.00690214	0.0120141	0.00511198	Hypoxanthine
Rp_Met3184	-0.00278859	-0.0271558	0.0243672						Rp_Met8	0.00824294	0.0133278	0.00508487	O-Acetyl-L-carnitine
Rp_Met2393	0.0153868	-0.00897646	0.0243633						Rp_Met902	0.0285878	0.0235886	0.00499918	Triethylenephosphoramide
Rp_Met971	0.00699335	0.0313247	0.0243314						Rp_Met264	-0.0238267	-0.0188486	0.00497813	5-Hydroxyindole-3-acetic acid
Rp_Met1265	-0.0387429	-0.0144198	0.0243231						Rp_Met11	0.0101144	0.0150907	0.00497629	Cytidine
Rp_Met2643	-0.0083314	-0.0326372	0.0243058						Rp_Met4599	0.0277552	0.0326956	0.00494041	1-Phenyl-1H-pyrazolo[3,4-d]pyrimidin-4-amine
Rp_Met888	-0.00253948	-0.0268405	0.024301						Rp_Met1541	0.0207291	0.0159189	0.0048102	2,3,4,9-Tetrahydro-1H-β-carboline-3-carboxylic acid
Rp_Met1382	0.0132551	0.0375151	0.02426	3-Methylxanthine					Rp_Met41	0.00659154	0.0113801	0.00478852	D-Phenylalanine
Rp_Met4438	0.00880003	-0.0154574	0.0242574						Rp_Met507	0.00441891	0.00920692	0.00478801	5-Nitro-o-toluidine
Rp_Met999	0.00168817	0.0259351	0.024247	1-[(1R,9S)-11-Benzoyl-6-oxo-7,11-diazatricyclo[7.3.1.02,7]trideca-2,4-dien-5-yl]-3-(2-methoxyphenyl)urea					Rp_Met1961	0.00882242	0.0135754	0.00475294	NP-011878
Rp_Met3771	0.0180913	-0.00612529	0.0242166						Rp_Met100	-0.0259866	-0.0213615	0.00462513	Hippuric acid
Rp_Met101	-0.0262289	-0.00201236	0.0242165	L-Carnosine					Rp_Met1237	-0.0548615	-0.0502509	0.00461058	VLK
Rp_Met1640	0.00232239	-0.0218878	0.0242102						Rp_Met1051	-0.0395634	-0.0349659	0.00459749	VLK
Rp_Met717	0.00172459	0.025929	0.0242044						Rp_Met1161	-0.00159318	0.00297071	0.00456389	EPK
Rp_Met531	0.000590397	0.0247003	0.0241099						Rp_Met93	0.0122906	0.00777407	0.00451651	N-Acetyl-L-arginine
Rp_Met1866	-0.0392641	-0.0151551	0.0241091						Rp_Met3001	-0.00238384	-0.00684071	0.00445687	Crotonic acid
Rp_Met958	-0.0319856	-0.0078805	0.0241051						Rp_Met3468	-0.0352258	-0.0396391	0.00441323	7-Methyl-3-phenyl-2-thioxo-2,3,5,6,7,8-hexahydro[1]benzothieno[2,3-d]pyrimidin-4(1H)-one
Rp_Met2232	0.0376696	0.0135765	0.0240931						Rp_Met38	0.0182752	0.0139085	0.0043667	L-Valine
Rp_Met3570	0.0277007	0.00361437	0.0240863						Rp_Met49	0.0169629	0.0126257	0.00433719	N-Acetyl-L-Lysine
Rp_Met459	0.061604	0.0856383	0.0240343						Rp_Met2717	0.0227504	0.0184807	0.00426969	Pyrithiobac
Rp_Met544	-0.0397011	-0.0637107	0.0240096						Rp_Met3605	0.0434199	0.0476569	0.00423698	7-(tert-butyl)-4-imino-1,2,3,4,5,6-hexahydropyrido[3,4-d]pyridazine-1,5-dione
Rp_Met3600	-0.0178831	-0.0418828	0.0239997						Rp_Met1476	0.0186147	0.0227963	0.00418167	N-[1-(4-methoxy-2-oxo-2H-pyran-6-yl)-2-methylbutyl]acetamide
Rp_Met1317	0.0022236	0.0261909	0.0239673	1-[(1R,9S)-11-Benzoyl-6-oxo-7,11-diazatricyclo[7.3.1.02,7]trideca-2,4-dien-5-yl]-3-(2-methoxyphenyl)urea					Rp_Met903	0.0140387	0.00986376	0.00417496	δ-Valerolactam
Rp_Met1450	0.0210503	-0.00289304	0.0239434						Rp_Met5	-0.000561804	-0.0047363	0.0041745	Histamine dihydrochloride
Rp_Met1508	0.00357106	0.0275067	0.0239356						Rp_Met757	-0.0455727	-0.0414753	0.00409738	LLK
Rp_Met4246	0.018272	-0.0056465	0.0239185						Rp_Met625	0.00536133	0.00127595	0.00408538	3-hydroxy-3-methylpentanedioic acid
Rp_Met1646	-0.00479845	-0.028636	0.0238375						Rp_Met249	0.00415407	0.00015218	0.00400189	δ-Valerolactam
Rp_Met3180	0.0161706	-0.00766455	0.0238351						Rp_Met1719	0.000267696	-0.00373212	0.00399981	NP-019722
Rp_Met4646	0.00750143	-0.0162885	0.0237899						Rp_Met603	0.00885368	0.0127208	0.00386707	1,9b-Dihydroxy-6,6,9a-trimethyl-5,5a,6,7,8,9,9a,9b-octahydronaphtho[1,2-c]furan-3(1H)-one
Rp_Met816	0.00846217	-0.0153237	0.0237859						Rp_Met131	0.0130118	0.00919514	0.00381667	β-Alanine
Rp_Met1608	0.0121363	-0.0115934	0.0237297						Rp_Met111	0.00104031	0.00484189	0.00380158	Niacinamide
Rp_Met3308	-0.0180457	0.00568264	0.0237284						Rp_Met1520	-0.0266555	-0.0304343	0.0037788	Sebuthylazine
Rp_Met2993	0.0346658	0.0109479	0.023718						Rp_Met1309	-0.00889728	-0.01266	0.00376268	7-Methylguanosine
Rp_Met547	0.0197973	-0.00389929	0.0236966	N-{[(2R,4S,5R)-5-Ethyl-1-azabicyclo[2.2.2]oct-2-yl]methyl}-2-furamide					Rp_Met29	0.0107048	0.0144543	0.0037495	L-Pyroglutamic acid
Rp_Met1200	-0.0315421	-0.00784621	0.0236959						Rp_Met1427	0.00544599	0.00174917	0.00369682	Acrylic acid
Rp_Met4408	-0.00101487	-0.0246986	0.0236837						Rp_Met296	-0.014899	-0.0185904	0.00369148	4-{[5-(7-hydroxy-5,5,8a-trimethyl-2-methylidene-decahydronaphthalen-1-yl)-3-methylpentyl]oxy}-4-oxobutanoic acid
Rp_Met2277	0.0221766	-0.00150541	0.023682						Rp_Met2299	0.0179489	0.0143164	0.00363258	Poly THF n3
Rp_Met2204	-0.0424581	-0.0187779	0.0236801						Rp_Met404	0.0309063	0.0272804	0.00362589	[Similar to: N-Acetylneuraminic acid; ΔMass: -36.0213 Da]
Rp_Met1922	-0.0339527	-0.0102853	0.0236674						Rp_Met759	-0.0187661	-0.0223848	0.0036187	NP-021074
Rp_Met527	0.033833	0.0101723	0.0236607						Rp_Met1993	-0.02904	-0.0254365	0.00360358	Diphenylphosphine oxide
Rp_Met371	-0.0164094	-0.040069	0.0236596						Rp_Met2635	0.024753	0.0282291	0.00347608	3-[1-(dimethylamino)-1H-pyrrol-2-yl]-2-(2-furylcarbonyl)acrylonitrile
Rp_Met3795	0.0189221	-0.00469165	0.0236137						Rp_Met114	0.0230267	0.0195839	0.00344281	N-Acetylneuraminic acid
Rp_Met1659	-0.0115013	-0.0350917	0.0235905						Rp_Met574	0.0232863	0.0198455	0.00344072	Diethanolamine
Rp_Met1700	0.00370849	0.0272954	0.0235869						Rp_Met27	0.0115707	0.0150015	0.00343084	Pyridoxamine
Rp_Met813	0.00711888	-0.0164284	0.0235473						Rp_Met65	0.0251629	0.0285522	0.0033893	Xanthine
Rp_Met1939	0.00115814	-0.0223818	0.0235399						Rp_Met59	0.00915424	0.0124824	0.00332812	N,N-Dimethylglycine
Rp_Met2776	-0.00630922	0.017203	0.0235122						Rp_Met2272	0.0296756	0.0263765	0.00329909	2-Hydroxyphenylalanine
Rp_Met1212	-0.00123369	0.0222635	0.0234972						Rp_Met1453	0.0172725	0.0140039	0.00326864	Diethyl 2,4,6-trimethyl-1,4-dihydropyridine-3,5-dicarboxylate
Rp_Met3086	0.0904761	0.0669908	0.0234852						Rp_Met580	0.0215819	0.0184426	0.00313927	α-Lapachone
Rp_Met1255	0.0122794	0.0357495	0.0234702						Rp_Met895	-0.00247367	-0.0055896	0.00311592	Tiglic acid
Rp_Met2682	-0.0123518	0.0111018	0.0234536						Rp_Met560	0.0103404	0.0134259	0.00308556	Uracil
Rp_Met2876	0.0141767	-0.00926499	0.0234417						Rp_Met370	0.0111902	0.0142068	0.00301658	N-[1-(4-methoxy-2-oxo-2H-pyran-6-yl)-2-methylbutyl]acetamide
Rp_Met2103	0.0136239	-0.00981083	0.0234347						Rp_Met96	0.00653033	0.00953827	0.00300793	N-Acetyl-DL-serine
Rp_Met3372	0.0278806	0.00445097	0.0234296						Rp_Met1599	0.0269785	0.0240605	0.00291795	5,7-dioxa-12-azapentacyclo[10.6.1.0Â?,Âaâ°.0â´,â¸.0ÂaÂl,Âaâ¸]nonadeca-2,4(8),9,17-tetraene-15,16-diol
Rp_Met1321	-0.0471883	-0.0237623	0.023426						Rp_Met953	0.0331722	0.036075	0.00290287	Salsolinol
Rp_Met1499	-0.0165439	-0.0399555	0.0234117						Rp_Met3663	0.0276359	0.0248809	0.00275499	NP-022500
Rp_Met127	0.0232397	-0.000137866	0.0233776	N-Acetyl-L-Lysine					Rp_Met3239	-0.00182866	0.000923802	0.00275247	NP-019722
Rp_Met562	0.0265023	0.00318169	0.0233206						Rp_Met2343	0.0245622	0.0273086	0.00274638	1-Aminocyclohexanecarboxylic acid
Rp_Met2428	0.0345152	0.0111947	0.0233205	NP-019401					Rp_Met142	-0.0906285	-0.0879166	0.00271184	Docosahexaenoic acid ethyl ester
Rp_Met188	0.0011489	-0.0221674	0.0233163	Ethyl palmitoleate					Rp_Met1809	-0.00560079	-0.00828329	0.0026825	Nicotinamide
Rp_Met3018	0.0309378	0.00764292	0.0232948						Rp_Met4	0.00943798	0.0120006	0.00256257	Uridine
Rp_Met2543	-0.0361376	-0.0128603	0.0232773						Rp_Met1142	-0.112355	-0.10987	0.00248502	1-[4-mercapto-2-(2-methoxyphenyl)-6-methylpyrimidin-5-yl]ethan-1-one
Rp_Met1873	-0.0156835	0.00754542	0.0232289						Rp_Met1539	-0.0474955	-0.0498448	0.00234933	VLK
Rp_Met858	-0.0207785	0.00242974	0.0232082	Tolycaine					Rp_Met2932	0.0122934	0.0100495	0.00224389	Guanine
Rp_Met1625	0.00543566	-0.0177542	0.0231899						Rp_Met330	0.0105156	0.0127486	0.00223309	4-(2,6-dimethylphenyl)-5-(7-oxabicyclo[2.2.1]hept-2-yl)-2,4-dihydro-3H-1,2,4-triazole-3-thione
Rp_Met482	-0.00241058	0.0207784	0.023189	1,5-Isoquinolinediol					Rp_Met1324	-0.0550845	-0.0572872	0.00220274	LLK
Rp_Met1708	-0.0181998	-0.0413586	0.0231588						Rp_Met287	0.0158177	0.0136217	0.00219597	NP-015114
Rp_Met277	-0.0109935	0.0121458	0.0231393	1-Methylhistidine					Rp_Met2603	0.0110643	0.00896076	0.00210357	[Similar to: N-Ethyl-N-methylcathinone; ΔMass: -0.0729 Da]
Rp_Met1780	0.0446675	0.0677823	0.0231148						Rp_Met2424	-0.00377275	-0.00176987	0.00200288	Adenine
Rp_Met289	0.0550976	0.0782082	0.0231106						Rp_Met97	-0.00129578	-0.00328607	0.00199029	Xanthosine
Rp_Met3707	-0.0323235	-0.00922826	0.0230952						Rp_Met121	0.0223931	0.0242292	0.00183605	N-Acetyl-D-galactosamine
Rp_Met237	0.0384682	0.0615531	0.0230849						Rp_Met2020	0.0124866	0.0106644	0.00182222	1-Methyladenine
Rp_Met3218	-0.00356789	-0.0266366	0.0230687						Rp_Met2880	0.0256325	0.0273537	0.00172121	[Similar to: 6 β-Hydroxycortisol; ΔMass: -54.0610 Da]
Rp_Met2253	0.00221981	-0.0208118	0.0230316						Rp_Met2514	0.0219536	0.0202326	0.00172097	Proline
Rp_Met1936	0.0164774	-0.00654695	0.0230243						Rp_Met86	-0.0160435	-0.0177138	0.00167028	Kynurenic acid
Rp_Met3623	0.0408719	0.0178586	0.0230133						Rp_Met295	-0.0367206	-0.038322	0.00160146	1,4a-dimethyl-9-oxo-7-(propan-2-yl)-1,2,3,4,4a,9,10,10a-octahydrophenanthrene-1-carboxylic acid
Rp_Met2005	0.0497836	0.072786	0.0230024						Rp_Met2998	0.0120688	0.0136011	0.00153235	2-Aminooctanedioic acid
Rp_Met1102	0.0182624	-0.00473454	0.0229969						Rp_Met37	0.0155136	0.0170009	0.00148732	D-Proline
Rp_Met3644	0.0500612	0.0730574	0.0229962						Rp_Met617	-0.00444497	-0.00313383	0.00131115	Guanine
Rp_Met2964	-0.0211851	-0.0441689	0.0229838						Rp_Met395	0.0132834	0.012055	0.00122834	1-Methylxanthine
Rp_Met3010	0.0313964	0.0084315	0.0229649	L-Histidinol					Rp_Met2144	0.0162011	0.0174062	0.00120514	α-Lapachone
Rp_Met2676	0.00236214	-0.0205895	0.0229517						Rp_Met4512	0.023503	0.0246425	0.00113947	Theobromine
Rp_Met1160	-0.0197007	0.00323472	0.0229355						Rp_Met1697	0.0481578	0.0470227	0.00113514	(3aR,7aS,8S,9aR)-5,8-dimethyl-3-methylidene-2H,3H,3aH,4H,6H,7H,7aH,8H,9H,9aH-azuleno[6,5-b]furan-2,6-dione
Rp_Met496	0.0245427	0.00162135	0.0229213						Rp_Met80	0.0156773	0.0146189	0.00105836	(S)-(+)-5-Hydroxymethyl-2-pyrrolidinone
Rp_Met3076	-0.0185268	-0.0414397	0.0229129						Rp_Met432	0.0237138	0.0227622	0.0009516	Thymine
Rp_Met3715	0.0216976	-0.00120987	0.0229075						Rp_Met1029	0.0280057	0.0270633	0.000942368	Uracil
Rp_Met1554	-0.0150554	0.00783879	0.0228942						Rp_Met291	0.00786576	0.00877109	0.000905333	1,5-Isoquinolinediol
Rp_Met3297	0.0239363	0.00104636	0.0228899						Rp_Met773	0.0503408	0.0495107	0.000830129	N1-[4-(1,3-Oxazol-5-yl)phenyl]cyclopropane-1-carboxamide
Rp_Met2360	0.0376591	0.0147883	0.0228708						Rp_Met1632	0.0153213	0.016151	0.000829749	Cytosine
Rp_Met79	0.0262061	0.0490653	0.0228593	Acetaminophen					Rp_Met201	0.0158578	0.0166799	0.000822056	N6,N6,N6-Trimethyl-L-lysine
Rp_Met516	-0.0107238	0.0121274	0.0228513						Rp_Met440	0.0226415	0.0218198	0.000821628	4-Picoline
Rp_Met2919	0.0187284	-0.00408876	0.0228171						Rp_Met1553	0.0258497	0.0250472	0.000802482	4-styrylpyridine
Rp_Met1050	-0.000531116	0.0222809	0.0228121						Rp_Met3431	0.0283271	0.0291166	0.00078946	Sulfadiazine
Rp_Met103	0.0506149	0.0278263	0.0227885	2'-Deoxyinosine					Rp_Met113	0.0195432	0.0202501	0.000706886	Trigonelline
Rp_Met18	0.00949383	0.0322812	0.0227874	D-Leucine					Rp_Met213	0.00642706	0.00712425	0.000697188	2-Hydroxyhippuric acid
Rp_Met640	0.00965086	-0.0131136	0.0227645						Rp_Met671	0.0355748	0.0361004	0.000525532	[Similar to: 2-oxa-4-azatetracyclo[6.3.1.1~6,10~.0~1,5~]tridecan-3-one; ΔMass: -0.0365 Da]
Rp_Met663	-0.0302922	-0.00754271	0.0227495						Rp_Met2269	0.00421601	0.00376029	0.000455714	1-Aminocyclohexanecarboxylic acid
Rp_Met3917	-0.00342065	-0.0261444	0.0227238						Rp_Met4379	-0.000302786	-0.00064756	0.000344774	3,5,7-trihydroxy-2-phenyl-4H-chromen-4-one
Rp_Met2089	0.00644321	0.0291619	0.0227187	Propyphenazone					Rp_Met761	-0.00143015	-0.00168327	0.000253126	Phenacetin
Rp_Met3589	-0.00844428	-0.0311365	0.0226922						Rp_Met2614	0.0133515	0.0135806	0.000229069	Paraxanthine
Rp_Met842	-0.010706	0.0119564	0.0226624						Rp_Met82	0.0307653	0.0305424	0.000222898	Thymine
Rp_Met2358	0.0167435	-0.00591447	0.022658	NP-021018					Rp_Met117	0.0118958	0.011759	0.000136781	Glutaric acid
Rp_Met3263	-0.0298708	-0.00726005	0.0226108						Rp_Met2779	-0.0380297	-0.0378936	0.000136076	ALK
Rp_Met706	0.0406351	0.0180295	0.0226056						Rp_Met1401	0.0120918	0.0119812	0.000110636	1-Methylguanine
Rp_Met3100	0.043786	0.0211854	0.0226006						Rp_Met133	0.00656827	0.006467	0.000101269	N-Methyl-D-aspartic acid
Rp_Met3317	0.0209297	-0.00166917	0.0225989						Rp_Met1740	0.0217638	0.021784	2.02136e-05	Diglycidyl ether
Rp_Met727	0.0081152	-0.0144632	0.0225784	2,3-Dicyanospiro[cyclohexane-1,5'-cyclohexano[1,2-e]diazepine]					Rp_Met2864	0.0188348	0.0188532	1.84879e-05	Υ-L-Glutamyl-L-glutamic acid
Rp_Met4133	0.00965888	-0.0128795	0.0225384
Rp_Met2137	0.0230892	0.00055375	0.0225354
Rp_Met52	-0.00600635	0.0165029	0.0225092	D-Asparagine
Rp_Met545	-0.0130396	-0.0355238	0.0224842
Rp_Met1026	0.0286067	0.00613068	0.022476
Rp_Met2179	-0.0143135	-0.036773	0.0224595
Rp_Met758	-0.0126634	-0.0351186	0.0224553
Rp_Met1126	0.0173355	-0.00510967	0.0224452
Rp_Met825	0.0094078	0.0318476	0.0224398
Rp_Met577	-0.0211926	0.00123775	0.0224304
Rp_Met3281	0.034197	0.0117674	0.0224296
Rp_Met107	0.00923038	0.0316599	0.0224296	Pyridoxine
Rp_Met2699	0.0279209	0.00553371	0.0223871
Rp_Met1574	-0.00756294	0.0148075	0.0223705
Rp_Met120	0.00398352	0.0263526	0.0223691	sn-glycero-3-Phosphocholine
Rp_Met2764	0.01633	-0.00603502	0.022365
Rp_Met3451	0.0118547	-0.0105064	0.0223612
Rp_Met2321	-0.0134326	-0.0357731	0.0223405
Rp_Met2296	0.0244575	0.00212512	0.0223324
Rp_Met1438	-0.0153359	0.00699347	0.0223294
Rp_Met2188	0.0286245	0.00629604	0.0223285
Rp_Met2515	0.00164567	-0.020668	0.0223137
Rp_Met875	-0.00634736	0.0159406	0.022288
Rp_Met551	0.0139052	0.0361746	0.0222694
Rp_Met2745	0.00598498	-0.0162792	0.0222642
Rp_Met3920	0.0208373	-0.00142136	0.0222587
Rp_Met2037	0.0445802	0.0223236	0.0222566
Rp_Met109	0.0349028	0.0126655	0.0222373	Adenine
Rp_Met94	-0.00814928	0.0140822	0.0222314	D-Aspartic acid
Rp_Met3070	-0.00309257	0.0191251	0.0222177
Rp_Met1067	0.04331	0.065502	0.022192	NP-011220
Rp_Met3358	0.0254686	0.00331082	0.0221578
Rp_Met3849	0.014401	-0.00775365	0.0221546
Rp_Met4645	0.0391167	0.0169642	0.0221524
Rp_Met2678	0.0189886	0.0411216	0.022133
Rp_Met3002	0.00828774	0.0304002	0.0221125
Rp_Met4647	0.0175518	-0.00456001	0.0221118
Rp_Met4371	-0.0102565	-0.0323598	0.0221033
Rp_Met378	0.00163079	-0.0204587	0.0220895
Rp_Met1038	0.0109831	-0.0111041	0.0220872
Rp_Met850	0.0379301	0.0600173	0.0220871
Rp_Met3183	-0.00879137	0.0132653	0.0220566
Rp_Met3746	-0.00163678	-0.0236304	0.0219937
Rp_Met1664	-0.00945294	0.0125138	0.0219667
Rp_Met4571	-0.0123179	-0.0342673	0.0219495
Rp_Met2640	-0.036273	-0.0143281	0.021945
Rp_Met3398	-0.0362889	-0.0143563	0.0219326
Rp_Met2357	-0.0287395	-0.00681251	0.021927
Rp_Met2493	-0.00691333	0.0150129	0.0219262
Rp_Met1428	0.0339971	0.012096	0.0219011
Rp_Met3237	0.0431526	0.021264	0.0218886
Rp_Met2148	-0.0261627	-0.00428232	0.0218804
Rp_Met3551	0.060646	0.0825108	0.0218648
Rp_Met4643	-0.0106039	-0.0324656	0.0218616
Rp_Met255	-0.0190207	0.00283926	0.0218599
Rp_Met751	-0.00306606	-0.0248898	0.0218237
Rp_Met483	0.00138358	0.0231889	0.0218053	NP-016455
Rp_Met17	0.00117551	0.022961	0.0217855	D-Serine
Rp_Met4594	0.0152596	-0.00652248	0.0217821
Rp_Met2382	0.0363561	0.0145913	0.0217648
Rp_Met1650	-0.042542	-0.0207815	0.0217605
Rp_Met414	0.0132217	0.0349722	0.0217505	N-Acetylornithine
Rp_Met2771	-0.00174903	-0.0234765	0.0217275
Rp_Met3008	-0.0314554	-0.00972794	0.0217275
Rp_Met430	0.0238627	0.00213542	0.0217273
Rp_Met851	-0.000210361	0.0214399	0.0216503
Rp_Met4441	-0.0363777	-0.0147395	0.0216382
Rp_Met316	-0.023163	-0.00153737	0.0216256
Rp_Met2631	-0.000186909	-0.0218009	0.021614
Rp_Met827	0.0132673	0.0348716	0.0216044	N-Acetylornithine
Rp_Met3479	-0.00151636	-0.0231084	0.021592
Rp_Met784	-0.0428986	-0.0213127	0.0215859
Rp_Met1207	0.0329088	0.0113401	0.0215687
Rp_Met623	0.00905846	0.0306002	0.0215417	[Similar to: UDP-N-acetylglucosamine; ΔMass: -422.0129 Da]
Rp_Met3478	-0.00222335	-0.0237476	0.0215242
Rp_Met3606	0.0237867	0.00227141	0.0215153
Rp_Met3386	0.0231006	0.0015873	0.0215133
Rp_Met488	0.0127315	-0.00876719	0.0214987
Rp_Met647	-0.00833233	0.0131596	0.0214919
Rp_Met1783	0.0116328	0.0331148	0.0214819
Rp_Met394	-0.0122055	-0.0336722	0.0214667
Rp_Met4484	-0.0059959	0.0154695	0.0214654
Rp_Met3382	-0.00502586	0.0164217	0.0214475
Rp_Met1358	-0.00722253	-0.0286673	0.0214448
Rp_Met1526	0.0180253	-0.00341092	0.0214362
Rp_Met1991	0.00562104	-0.015812	0.0214331
Rp_Met869	0.00203606	0.0234396	0.0214035
Rp_Met2878	-0.0108358	0.0105205	0.0213563
Rp_Met412	-0.0297556	-0.00845265	0.0213029
Rp_Met3995	0.0446465	0.0659411	0.0212947
Rp_Met2214	0.0209629	-0.000317915	0.0212809
Rp_Met2690	0.0273644	0.0486441	0.0212797
Rp_Met1589	0.0104484	-0.0108223	0.0212707
Rp_Met3788	-0.0365846	-0.015319	0.0212656
Rp_Met1405	0.0246266	0.00337936	0.0212472
Rp_Met3146	-0.0198966	-0.0411285	0.0212319
Rp_Met3863	-0.0101508	0.0110543	0.0212051
Rp_Met1180	-0.0353015	-0.014102	0.0211995	Tolycaine
Rp_Met481	0.0395909	0.0184149	0.0211759
Rp_Met2938	0.00733656	-0.0138147	0.0211512
Rp_Met3067	-0.0506244	-0.0294806	0.0211438
Rp_Met3825	-0.0268541	-0.00571511	0.021139
Rp_Met3861	0.0318228	0.0106961	0.0211267
Rp_Met956	-0.00361425	0.0175014	0.0211156
Rp_Met2032	-0.00727147	-0.0283678	0.0210964
Rp_Met782	0.00101249	0.0220962	0.0210837
Rp_Met2604	0.00420984	-0.0168624	0.0210722
Rp_Met960	-0.00957295	0.0114909	0.0210639
Rp_Met2275	-0.00401428	0.017032	0.0210463
Rp_Met2701	-0.00692701	-0.0279687	0.0210417
Rp_Met2350	-0.00661713	-0.0276562	0.0210391
Rp_Met1864	-0.0169743	-0.0380102	0.0210359
Rp_Met2030	-0.00793642	0.0130606	0.020997	DLK
Rp_Met2541	-0.0277149	-0.00672702	0.0209878
Rp_Met3593	0.00873997	0.0297209	0.0209809
Rp_Met995	-0.0161284	-0.0371033	0.020975
Rp_Met2391	0.0243573	0.0033835	0.0209738
Rp_Met3160	-0.0147205	-0.0356452	0.0209247
Rp_Met769	0.0226661	0.00177458	0.0208915
Rp_Met2499	-0.0105886	0.010273	0.0208616	DL-Tryptophan
Rp_Met3909	-0.0111242	-0.031978	0.0208538
Rp_Met1547	-0.0414947	-0.0206412	0.0208534
Rp_Met135	-0.000924981	-0.0217683	0.0208433	N,N-Dimethylglycine
Rp_Met3948	0.0185698	-0.00226968	0.0208395
Rp_Met3026	0.0107884	0.0316265	0.020838
Rp_Met387	0.0558726	0.035045	0.0208276
Rp_Met2558	0.0109327	-0.00989089	0.0208236
Rp_Met4362	-0.00280115	-0.0236237	0.0208225
Rp_Met3966	0.0137406	-0.00708115	0.0208217
Rp_Met3211	0.0495196	0.0703046	0.020785
Rp_Met3733	0.0321501	0.0529194	0.0207692
Rp_Met3814	-0.0229246	-0.0436849	0.0207603
Rp_Met809	0.0539357	0.0331902	0.0207455
Rp_Met4479	-0.0130765	-0.0338189	0.0207425
Rp_Met546	-0.048925	-0.0696618	0.0207368	N1-[5-(tert-Butyl)-1,3-oxathiol-2-yliden]-2,4,5-trimethylaniline
Rp_Met720	-0.0039235	0.0168069	0.0207304
Rp_Met1734	0.0270833	0.00636496	0.0207184
Rp_Met1009	0.00669688	0.027397	0.0207001
Rp_Met1485	-0.00922623	-0.029925	0.0206987
Rp_Met1598	-0.0108709	0.00982642	0.0206974
Rp_Met186	0.0393248	0.018643	0.0206818
Rp_Met4342	-0.0160871	-0.0367596	0.0206726
Rp_Met1361	-0.00520117	0.0154637	0.0206649
Rp_Met62	-0.0120589	0.00860514	0.020664	Creatine
Rp_Met2545	0.0260304	0.00538305	0.0206474
Rp_Met1059	0.0163592	-0.00428438	0.0206435	17α-Ethynylestradiol
Rp_Met1069	0.0236389	0.00300774	0.0206312	6-methyl-4-(morpholinomethyl)-2H-chromen-2-one
Rp_Met1894	0.00600277	0.026623	0.0206202
Rp_Met1400	0.0458722	0.0664799	0.0206078
Rp_Met4685	0.0307148	0.0101172	0.0205977
Rp_Met338	-0.0367644	-0.0161739	0.0205905
Rp_Met1123	0.0177736	-0.0028144	0.020588
Rp_Met2852	0.0154426	-0.00510737	0.02055
Rp_Met963	-0.00133206	-0.0218787	0.0205467
Rp_Met2617	0.0251273	0.0456724	0.0205451
Rp_Met2573	0.014309	-0.00620051	0.0205095
Rp_Met2600	0.0329189	0.0124377	0.0204812
Rp_Met2416	-0.0176275	-0.0380956	0.0204681
Rp_Met636	0.00777204	-0.0126902	0.0204622	Cytidine
Rp_Met2472	0.028558	0.00809816	0.0204599
Rp_Met3497	0.0130661	-0.00736475	0.0204309
Rp_Met1564	-0.00552416	0.0148989	0.020423
Rp_Met361	0.0680111	0.0475914	0.0204196
Rp_Met4606	0.0108798	-0.00953787	0.0204177
Rp_Met2167	0.0791677	0.0587544	0.0204133
Rp_Met3144	0.0242011	0.00379829	0.0204028
Rp_Met2612	-0.0222786	-0.0426781	0.0203995
Rp_Met3480	-0.00804662	-0.02842	0.0203734
Rp_Met4701	0.00845186	-0.011912	0.0203639
Rp_Met4489	0.0150605	-0.00529306	0.0203536
Rp_Met1148	-0.0131599	-0.0335012	0.0203413
Rp_Met4649	0.0262535	0.00591435	0.0203392
Rp_Met637	0.0311914	0.0108527	0.0203387
Rp_Met151	-0.0396342	-0.0599473	0.0203131	NP-012768
Rp_Met1371	-0.0134796	-0.0337671	0.0202875
Rp_Met1294	-0.0256246	-0.00534435	0.0202802
Rp_Met2354	-0.015505	0.00476762	0.0202726
Rp_Met411	0.00292665	-0.0173457	0.0202723	N3-Phenyl-1H-1,2,4-triazole-3,5-diamine
Rp_Met957	-0.0405468	-0.0202852	0.0202616
Rp_Met402	0.0347264	0.0144854	0.020241
Rp_Met627	0.0433018	0.0635172	0.0202154
Rp_Met148	0.0613367	0.0411283	0.0202084
Rp_Met53	-0.0512732	-0.0310711	0.0202021	2′-Deoxyguanosine
Rp_Met4386	0.00609454	-0.0140975	0.0201921
Rp_Met3488	0.00974193	-0.0104466	0.0201885
Rp_Met915	0.0156451	-0.00451523	0.0201604
Rp_Met88	0.00941856	-0.0107345	0.0201531	trans-4-Hydroxycyclohexanecarboxylic acid
Rp_Met3353	0.00710837	-0.0130349	0.0201433
Rp_Met4426	1.82134e-05	-0.0201241	0.0201423
Rp_Met1087	0.0176433	-0.00247815	0.0201215
Rp_Met403	0.00120134	0.0213211	0.0201197
Rp_Met920	0.016895	-0.00318722	0.0200822	2-Aminonicotinic acid
Rp_Met1798	0.0102708	0.0303437	0.0200729
Rp_Met1983	0.0126546	-0.00741478	0.0200694
Rp_Met33	-0.0163582	0.00369935	0.0200575	Glycyl-L-phenylalanine
Rp_Met471	-0.0305652	-0.0506067	0.0200415
Rp_Met10	-0.00529413	0.0147456	0.0200397	L-Alanine
Rp_Met4075	0.0194222	-0.000599823	0.020022
Rp_Met3962	0.0237057	0.00370464	0.020001
Rp_Met153	-0.0199151	-0.0399018	0.0199867
Rp_Met1926	-0.00582746	0.0141567	0.0199841	N-Acetylputrescine
Rp_Met3884	0.0244823	0.0444581	0.0199758
Rp_Met3051	-0.0326704	-0.0127055	0.0199649
Rp_Met3830	0.0208437	0.00088557	0.0199582
Rp_Met715	0.00193278	-0.0180104	0.0199432
Rp_Met2623	0.00374981	0.0236872	0.0199374
Rp_Met2297	0.0252546	0.00532798	0.0199266
Rp_Met2134	-0.0359471	-0.0160316	0.0199155
Rp_Met1392	-0.00902334	-0.0289374	0.019914
Rp_Met54	0.0109791	0.0308925	0.0199134	Maltotriose
Rp_Met45	0.000867946	0.0207707	0.0199027	Methyl 3-indolyacetate
Rp_Met2737	0.00381659	0.0237156	0.019899
Rp_Met1751	0.00182835	0.0217255	0.0198971
Rp_Met2408	0.0181775	-0.00165754	0.019835
Rp_Met1845	-0.0320436	-0.0122102	0.0198335
Rp_Met3324	0.0265907	0.00676316	0.0198275
Rp_Met3889	0.0228015	0.0029751	0.0198264
Rp_Met502	0.00272509	-0.0170996	0.0198247
Rp_Met3041	0.00268158	-0.0171317	0.0198133
Rp_Met1924	0.0344745	0.0146662	0.0198082
Rp_Met880	-0.0121834	-0.0319876	0.0198042
Rp_Met4126	-0.0052201	0.0145742	0.0197943
Rp_Met1969	0.0132803	-0.00650375	0.019784
Rp_Met4558	0.0333044	0.013542	0.0197624
Rp_Met172	0.0273454	0.00761435	0.019731
Rp_Met766	-0.0149998	-0.0347248	0.019725
Rp_Met1880	-0.0295408	-0.0492607	0.0197199
Rp_Met4448	0.00375325	-0.0159386	0.0196918
Rp_Met3208	-0.0223901	-0.0420686	0.0196785
Rp_Met2552	-0.00363623	0.0160421	0.0196784
Rp_Met2882	0.0173535	-0.00230328	0.0196568
Rp_Met4258	0.028321	0.00866907	0.019652
Rp_Met2177	0.0202712	0.000623455	0.0196478
Rp_Met1820	0.0217966	0.0021545	0.0196421
Rp_Met3656	0.0057523	-0.0138858	0.0196381
Rp_Met3741	0.0208962	0.00126662	0.0196296
Rp_Met4349	-0.0178937	-0.0375134	0.0196197
Rp_Met3813	-0.000529229	-0.0201433	0.019614
Rp_Met685	-0.00598198	0.0136306	0.0196126	N-Acetylputrescine
Rp_Met2626	0.019368	-0.000224116	0.0195922
Rp_Met974	0.028986	0.00940156	0.0195844
Rp_Met3260	-0.00226535	0.0173063	0.0195716
Rp_Met1580	0.00475898	0.0243205	0.0195615
Rp_Met2814	0.0580496	0.077598	0.0195483
Rp_Met565	-0.00632606	-0.02587	0.0195439
Rp_Met4370	0.033354	0.0138275	0.0195265
Rp_Met1423	-0.0340678	-0.0145591	0.0195087
Rp_Met703	0.00837735	0.0278818	0.0195044
Rp_Met3461	0.0041301	-0.0153638	0.0194939
Rp_Met2951	0.0167828	-0.00270601	0.0194888
Rp_Met2175	-0.000667905	-0.0201535	0.0194856
Rp_Met1695	-0.028861	-0.0483454	0.0194844
Rp_Met3393	0.0286361	0.00915233	0.0194838
Rp_Met2946	-0.0091955	-0.0286733	0.0194778
Rp_Met1305	0.00272794	-0.0167218	0.0194498	DL-Stachydrine
Rp_Met1276	0.0350251	0.015584	0.0194411
Rp_Met1137	-0.00901506	-0.0284545	0.0194394
Rp_Met34	-0.0058064	0.0136323	0.0194387	trans-Urocanic Acid
Rp_Met1098	0.016525	-0.00291338	0.0194384
Rp_Met4160	0.0163895	-0.00304246	0.019432
Rp_Met4261	0.0561525	0.0367218	0.0194307
Rp_Met1794	0.00715315	0.0265604	0.0194073
Rp_Met984	0.0666312	0.0860265	0.0193953
Rp_Met889	-0.00446892	0.0149187	0.0193876	(3S)-3-(5-Methoxy-1H-benzimidazol-2-yl)-N-phenyl-1-pyrrolidinecarboxamide
Rp_Met1611	0.0488991	0.0682852	0.019386
Rp_Met2043	0.00534548	0.0247241	0.0193787
Rp_Met987	0.00715227	0.0265199	0.0193676
Rp_Met2587	0.00642111	-0.0129349	0.019356
Rp_Met4450	0.0227995	0.00346932	0.0193302
Rp_Met3799	0.0166964	-0.00258558	0.019282
Rp_Met536	0.00895081	-0.0103096	0.0192604	Jasmonic acid
Rp_Met3170	0.0223237	0.00306628	0.0192574
Rp_Met3023	0.0318514	0.0126075	0.0192439
Rp_Met1688	0.0183662	-0.000863043	0.0192292
Rp_Met2596	-0.00754638	-0.0267535	0.0192071
Rp_Met2805	-0.00522902	-0.0244357	0.0192067
Rp_Met2075	0.0057416	-0.0134648	0.0192064
Rp_Met2001	0.00586887	-0.0133189	0.0191878	NP-019374
Rp_Met2651	0.0159747	-0.00320092	0.0191756
Rp_Met739	0.0532548	0.0724053	0.0191506
Rp_Met3805	0.025855	0.00671724	0.0191377
Rp_Met3049	-0.0898188	-0.108956	0.0191369
Rp_Met4507	0.0197671	0.000633701	0.0191334
Rp_Met1328	0.00468755	-0.0144228	0.0191104
Rp_Met3747	0.0152022	-0.00387585	0.019078
Rp_Met2477	0.0629421	0.0438756	0.0190666
Rp_Met1643	-0.00409319	-0.0231592	0.019066
Rp_Met232	0.0149139	0.0339709	0.019057
Rp_Met306	0.0268483	0.00779671	0.0190516
Rp_Met2448	-0.00716571	0.0118826	0.0190483
Rp_Met2282	-0.051134	-0.0320888	0.0190451
Rp_Met3907	0.0227535	0.00375032	0.0190032
Rp_Met1	-0.0333266	-0.0143253	0.0190012	L-Alanyl-L-phenylalanine
Rp_Met442	0.00168796	0.0206832	0.0189953
Rp_Met556	-0.014701	-0.0336889	0.0189879
Rp_Met4036	0.00645692	-0.0125191	0.018976
Rp_Met2559	0.0276156	0.00864093	0.0189747
Rp_Met2692	-0.0121536	0.00682086	0.0189744
Rp_Met2259	-0.0221618	-0.0411327	0.0189709
Rp_Met247	0.0165601	0.0355307	0.0189706
Rp_Met58	0.0157096	0.0346781	0.0189685	N-Acetyl-L-aspartic acid
Rp_Met1242	0.0277388	0.00877332	0.0189655
Rp_Met2031	-0.00931654	-0.0282772	0.0189607
Rp_Met1636	-0.0197019	-0.0386573	0.0189554
Rp_Met4394	-0.00960767	0.00933797	0.0189456
Rp_Met1735	-0.0339337	-0.0149885	0.0189452
Rp_Met1496	-0.0273553	-0.0462929	0.0189377
Rp_Met1234	-0.0289066	-0.0099859	0.0189207
Rp_Met2492	0.0159599	-0.002952	0.0189119
Rp_Met1218	0.00631081	0.0252053	0.0188945
Rp_Met3219	-0.0124838	0.00640131	0.0188851
Rp_Met1364	0.0243607	0.0432269	0.0188662
Rp_Met3609	0.00288458	0.0217485	0.0188639	3-methyl-5-oxo-5-(4-toluidino)pentanoic acid
Rp_Met656	0.0169244	-0.00193112	0.0188555
Rp_Met3719	0.0365267	0.0176881	0.0188386
Rp_Met2165	0.00860882	0.0274269	0.0188181
Rp_Met1013	-0.021925	-0.00311341	0.0188116
Rp_Met1909	0.0607883	0.0419795	0.0188087
Rp_Met855	0.00490703	0.0237064	0.0187994
Rp_Met2017	0.00374574	-0.0150471	0.0187928	Dimethyl sebacate
Rp_Met3195	-0.0122803	-0.0310725	0.0187922
Rp_Met3126	0.0316438	0.0128551	0.0187886
Rp_Met830	-0.00579556	-0.0245486	0.0187531
Rp_Met2525	-0.00728128	-0.0260229	0.0187417
Rp_Met2384	-0.00590129	-0.0246416	0.0187403
Rp_Met2633	0.0143162	0.0330487	0.0187326
Rp_Met954	-0.0167156	-0.0354448	0.0187292
Rp_Met1833	0.0106037	0.0293246	0.0187209
Rp_Met2209	0.0153816	0.0340987	0.0187171
Rp_Met994	0.0376855	0.0189755	0.0187101
Rp_Met2855	0.0134896	-0.00521945	0.0187091
Rp_Met570	0.0494241	0.0307263	0.0186978
Rp_Met2731	0.0296103	0.0109133	0.018697
Rp_Met2877	0.02704	0.00835253	0.0186875
Rp_Met9	-0.0973802	-0.0787229	0.0186573	2'-Deoxyadenosine
Rp_Met2695	0.0195568	0.000917983	0.0186388
Rp_Met4414	-0.105186	-0.12382	0.0186344
Rp_Met2131	-0.00121005	0.0174203	0.0186304
Rp_Met2450	0.00237158	-0.0162542	0.0186258
Rp_Met4477	-0.0493854	-0.0307597	0.0186258
Rp_Met2991	-0.0425129	-0.0238876	0.0186254
Rp_Met1661	-0.0232755	-0.00465035	0.0186251	Tyrosylalanine
Rp_Met2820	0.0300605	0.0114384	0.0186222
Rp_Met3395	0.0228165	0.00420511	0.0186114
Rp_Met1672	0.00936424	0.0279719	0.0186077
Rp_Met1415	-0.00985506	-0.0284226	0.0185675
Rp_Met4070	0.0159154	0.0344708	0.0185555
Rp_Met164	-0.0722059	-0.0907528	0.018547
Rp_Met3548	0.0243638	0.00581692	0.0185469
Rp_Met3155	-0.00412459	-0.0226463	0.0185217
Rp_Met1834	-0.0232955	-0.0418083	0.0185128
Rp_Met620	0.0181918	-0.000320868	0.0185126	Estriol
Rp_Met841	0.0363607	0.0548699	0.0185092
Rp_Met1366	-0.0351201	-0.0166199	0.0185002
Rp_Met977	0.0284471	0.00995298	0.0184941
Rp_Met3523	0.0193366	0.000864837	0.0184717
Rp_Met115	0.000811919	0.0192798	0.0184679	3-Methylxanthine
Rp_Met1931	0.0114471	0.0299018	0.0184547
Rp_Met1129	-0.0116763	0.00677697	0.0184532	3-Methylcrotonylglycine
Rp_Met3687	-0.0109362	0.00751063	0.0184468
Rp_Met2458	0.0142702	-0.00417358	0.0184438
Rp_Met178	-0.0253516	-0.00692157	0.0184301
Rp_Met219	-0.00858386	-0.0269884	0.0184045	NP-022531
Rp_Met2429	0.0264872	0.0448708	0.0183837
Rp_Met4310	-0.00630169	-0.0246851	0.0183834
Rp_Met3159	0.0224737	0.00411388	0.0183599
Rp_Met3685	0.0421865	0.0238308	0.0183557
Rp_Met2284	0.023451	0.00510491	0.018346
Rp_Met3329	0.0204628	0.00212052	0.0183423
Rp_Met2248	0.0346417	0.0163024	0.0183393
Rp_Met3554	-0.0449399	-0.0266049	0.018335
Rp_Met2696	-0.0164022	-0.0347331	0.0183308
Rp_Met1940	0.00673951	0.0250548	0.0183153	EPK
Rp_Met790	0.0209943	0.0393056	0.0183113
Rp_Met1872	-0.0218141	-0.00350751	0.0183066
Rp_Met1675	-0.00920581	0.00909933	0.0183051
Rp_Met1469	-0.0173699	0.000931622	0.0183015
Rp_Met1103	0.00247824	0.0207672	0.018289	4-Pyridoxic acid
Rp_Met1383	-0.0201217	-0.00186869	0.018253
Rp_Met4490	0.0177764	-0.000471492	0.0182478
Rp_Met1882	-0.0437799	-0.0255573	0.0182227
Rp_Met1885	0.0180677	-0.0001548	0.0182225
Rp_Met870	-0.0233741	-0.0415891	0.018215
Rp_Met484	-0.032132	-0.0139269	0.0182051	1,5-Isoquinolinediol
Rp_Met2135	0.00190948	-0.0162916	0.0182011	NP-021018
Rp_Met355	-0.0101045	-0.0283001	0.0181956
Rp_Met157	0.0312086	0.0130387	0.0181699	Pipecolic acid
Rp_Met1152	0.0210445	0.00290142	0.0181431
Rp_Met2149	-0.00502829	-0.0231248	0.0180965
Rp_Met1468	0.0296814	0.0115871	0.0180943	3-Methylxanthine
Rp_Met1413	-0.0179562	-0.0360495	0.0180934
Rp_Met129	0.0149518	-0.00313672	0.0180885	N-Acetylneuraminic acid
Rp_Met444	0.0041161	-0.0139625	0.0180786	Oxepanone
Rp_Met4299	-0.00104056	-0.0191161	0.0180756
Rp_Met2119	-0.0278834	-0.00981881	0.0180646
Rp_Met63	-0.0131279	0.00491312	0.018041	Guanosine
Rp_Met2627	0.0451854	0.0631995	0.0180142
Rp_Met1858	0.0308703	0.0128615	0.0180088
Rp_Met3322	0.014068	-0.00393796	0.0180059
Rp_Met3151	0.0111727	-0.00681689	0.0179896
Rp_Met2850	-0.0396591	-0.0216748	0.0179843
Rp_Met4522	0.00421213	0.0221955	0.0179834
Rp_Met4409	0.0333562	0.0153769	0.0179793
Rp_Met4640	0.00439468	-0.0135707	0.0179654
Rp_Met2862	0.011414	-0.00653375	0.0179478
Rp_Met235	-0.0723005	-0.0902263	0.0179258
Rp_Met2353	0.0277704	0.0456876	0.0179172
Rp_Met3384	0.0259878	0.00807647	0.0179113
Rp_Met2683	0.0212983	0.00339043	0.0179078
Rp_Met3271	0.0295059	0.0116217	0.0178843
Rp_Met4424	0.0400693	0.0579328	0.0178635
Rp_Met2219	0.00868345	0.0265409	0.0178575
Rp_Met1296	-0.0233623	-0.0412056	0.0178433
Rp_Met2403	-0.0838815	-0.101724	0.0178429
Rp_Met631	-0.00998747	0.00785406	0.0178415
Rp_Met4028	0.024446	0.00661358	0.0178325
Rp_Met3225	0.00723676	-0.0105952	0.017832
Rp_Met1569	0.0125055	0.030331	0.0178255	Desethylatrazine
Rp_Met3704	-0.00165827	-0.0194546	0.0177964
Rp_Met613	-0.0141273	-0.0319192	0.017792	[(3R,4S)-1-[(4-Fluorophenyl)carbamoyl]-3-{2-[4-(2-pyridinyl)-1-piperazinyl]ethyl}-4-piperidinyl]acetic acid
Rp_Met2240	0.00632908	-0.0114479	0.0177769
Rp_Met2739	0.0104647	-0.00730966	0.0177744
Rp_Met3433	-0.0803924	-0.0981657	0.0177733
Rp_Met74	0.0142621	0.032023	0.0177608	D-Proline
Rp_Met1943	-0.0145603	-0.0323189	0.0177586
Rp_Met4234	0.00511745	-0.0126389	0.0177563
Rp_Met4660	0.0105074	-0.00724264	0.01775
Rp_Met1855	0.00432535	0.0220716	0.0177462
Rp_Met3243	0.021623	0.00388625	0.0177367
Rp_Met1560	0.0268713	0.00913574	0.0177356
Rp_Met4121	0.0181334	0.000406554	0.0177269
Rp_Met2673	0.0282521	0.0105282	0.0177239
Rp_Met2804	0.00750126	-0.0102224	0.0177236
Rp_Met1210	0.00561445	-0.0121044	0.0177188
Rp_Met1046	0.00175899	0.0194772	0.0177182	N3-Phenyl-1H-1,2,4-triazole-3,5-diamine
Rp_Met3811	0.0193448	0.0016309	0.0177139
Rp_Met118	0.0194874	0.0371941	0.0177067	Theobromine
Rp_Met1617	0.0225563	0.00485254	0.0177038
Rp_Met1585	-0.00253785	-0.0202337	0.0176958
Rp_Met3027	0.0212833	0.00360329	0.01768
Rp_Met1374	-0.0132398	0.00439554	0.0176354	Adenosine
Rp_Met476	-0.033755	-0.0513865	0.0176315
Rp_Met4596	-0.000152676	-0.017774	0.0176213
Rp_Met3887	0.0186691	0.00106433	0.0176048	3-(5-phenyl-1,3-oxazol-2-yl)-4-(trifluoromethyl)pyridine
Rp_Met1022	-0.0165371	-0.0341309	0.0175938
Rp_Met1950	0.0339846	0.016395	0.0175896
Rp_Met308	0.0228728	0.00529477	0.017578	Methyl 3,5-di-tert-butyl-4-hydroxybenzoate
Rp_Met4629	0.0271401	0.00957495	0.0175651
Rp_Met1192	0.002145	0.0197101	0.0175651
Rp_Met30	0.00107402	0.0186312	0.0175572	Glycyl-L-valine
Rp_Met304	-0.0657141	-0.0832703	0.0175562
Rp_Met3982	0.0117792	0.0293087	0.0175295
Rp_Met3174	0.0241166	0.00659712	0.0175194
Rp_Met1139	0.0365037	0.0540192	0.0175156
Rp_Met4204	-0.0641096	-0.0816184	0.0175088
Rp_Met2773	0.00318067	0.0206832	0.0175025	6-[4-(3,4-dimethoxyphenyl)-hexahydrofuro[3,4-c]furan-1-yl]-4-methoxy-2H-1,3-benzodioxole
Rp_Met233	0.0316398	0.049139	0.0174993	trans-Zeatin
Rp_Met2592	-0.0179006	-0.000427786	0.0174728
Rp_Met3485	0.027372	0.00990184	0.0174701
Rp_Met1568	-0.0205921	-0.00312364	0.0174685
Rp_Met228	-0.0152156	0.00224888	0.0174645
Rp_Met314	0.0153649	-0.00207927	0.0174442	Trendione
Rp_Met2928	0.0471857	0.0646129	0.0174272
Rp_Met4689	0.0183417	0.000920965	0.0174207
Rp_Met3012	-0.0011171	-0.0185355	0.0174184
Rp_Met1844	-0.0508016	-0.0333844	0.0174172
Rp_Met1850	-0.00837854	0.00901725	0.0173958
Rp_Met513	0.0187296	0.00133489	0.0173947
Rp_Met796	-0.0357525	-0.0183761	0.0173764
Rp_Met4605	0.101018	0.083644	0.0173737
Rp_Met2827	0.00984623	-0.00752702	0.0173732	(2R,3R,4S,5S,6R)-2-[(3Z)-hex-3-en-1-yloxy]-6-(hydroxymethyl)oxane-3,4,5-triol
Rp_Met1001	0.0220796	0.0394432	0.0173637
Rp_Met1964	0.00759869	-0.00976306	0.0173617
Rp_Met542	-0.0149002	0.00244998	0.0173502
Rp_Met3998	0.0530364	0.070374	0.0173376
Rp_Met297	-0.0555612	-0.0728825	0.0173213
Rp_Met4581	-0.0132279	-0.0305448	0.0173168
Rp_Met2453	-0.0275339	-0.0102233	0.0173106
Rp_Met2456	0.0169111	-0.000396781	0.0173079
Rp_Met1867	-0.0148439	0.00245297	0.0172969
Rp_Met2848	-0.00852243	-0.0258142	0.0172917
Rp_Met2536	0.0422518	0.024967	0.0172848
Rp_Met210	0.0465368	0.0292635	0.0172732
Rp_Met1323	-0.0393091	-0.0220412	0.0172679
Rp_Met3230	-0.0235233	-0.00627426	0.017249
Rp_Met261	-0.0471171	-0.0643641	0.017247
Rp_Met2818	0.0328786	0.0156451	0.0172335
Rp_Met2007	-0.00830306	0.00892868	0.0172317
Rp_Met2632	-0.0266083	-0.00938008	0.0172282
Rp_Met3465	-0.00405643	-0.0212821	0.0172257
Rp_Met1439	0.0364754	0.0536833	0.0172079
Rp_Met1206	0.0335765	0.0163843	0.0171922
Rp_Met2884	0.00626171	-0.0109169	0.0171786
Rp_Met2826	0.0244269	0.00725394	0.0171729
Rp_Met4567	0.0501666	0.0329986	0.017168
Rp_Met1012	0.00828889	-0.00887718	0.0171661	Hypoxanthine
Rp_Met1637	0.00111441	0.0182787	0.0171643
Rp_Met3873	0.0395733	0.0224142	0.0171592
Rp_Met1063	-0.0167529	-0.0339033	0.0171504
Rp_Met2881	-0.000794599	0.0163417	0.0171363	3-oxo-2,11-dioxatricyclo[5.4.0.0â´,â¸]undeca-5,9-diene-10-carboxamide
Rp_Met1919	0.0185919	0.00145625	0.0171356
Rp_Met1707	0.00933811	0.0264643	0.0171262
Rp_Met1203	0.0354042	0.0182877	0.0171165
Rp_Met4227	0.0139714	0.0310877	0.0171163
Rp_Met1497	0.0207574	0.0036488	0.0171086	δ-Valerolactam
Rp_Met3680	0.020228	0.00312757	0.0171004
Rp_Met1327	0.014393	0.0314912	0.0170983
Rp_Met446	-0.00116423	-0.0182606	0.0170964
Rp_Met1408	0.00196405	-0.0151239	0.0170879
Rp_Met3659	0.0401664	0.0572503	0.0170839
Rp_Met141	0.0251863	0.00811294	0.0170733	Fexofenadine
Rp_Met3445	0.0212774	0.00420648	0.0170709
Rp_Met150	0.0245588	0.007493	0.0170658
Rp_Met265	0.0113079	-0.0057557	0.0170636
Rp_Met4063	0.0133637	-0.00369562	0.0170593
Rp_Met1540	0.0103647	0.0273941	0.0170294
Rp_Met1741	-0.00946641	0.00755632	0.0170227
Rp_Met791	0.0110816	0.028101	0.0170195	Leucylproline
Rp_Met3628	-0.0222916	-0.0393079	0.0170163
Rp_Met2398	0.0197752	0.00276634	0.0170088
Rp_Met3435	0.0204531	0.00346342	0.0169897
Rp_Met3856	0.0162873	0.0332659	0.0169786
Rp_Met681	0.0255719	0.0425302	0.0169583
Rp_Met4082	0.00515647	-0.0117989	0.0169554
Rp_Met897	-0.0167502	0.000198701	0.0169489
Rp_Met3925	0.0183735	0.00144891	0.0169246
Rp_Met4514	-0.0141392	-0.0310422	0.0169031
Rp_Met3222	0.0108091	-0.00606893	0.016878
Rp_Met1128	0.0155266	0.0324006	0.016874
Rp_Met1807	-0.0205998	-0.037459	0.0168592
Rp_Met2291	0.0562572	0.0394179	0.0168393
Rp_Met4155	-0.107331	-0.124169	0.0168384
Rp_Met3441	0.0175231	0.00072427	0.0167989
Rp_Met3972	-0.00668255	-0.0234775	0.016795
Rp_Met413	-0.00219406	0.0145936	0.0167876
Rp_Met754	0.0492213	0.0660032	0.0167819
Rp_Met950	0.0474655	0.0642437	0.0167782
Rp_Met590	0.0318223	0.0150449	0.0167773
Rp_Met2176	0.0163366	-0.000412137	0.0167487
Rp_Met4010	-0.0142882	-0.0310171	0.0167289
Rp_Met2586	-0.0347537	-0.0180372	0.0167165
Rp_Met859	0.00879821	0.0255041	0.0167059
Rp_Met1308	0.00612557	0.0228307	0.0167051	Glycyl-L-leucine
Rp_Met1384	0.0309676	0.0142675	0.0167002	Sulfadiazine
Rp_Met4527	0.00794889	-0.00873704	0.0166859
Rp_Met1147	0.00511076	0.0217914	0.0166806
Rp_Met369	-0.0210695	-0.0377351	0.0166656
Rp_Met4226	-0.00450793	0.0121565	0.0166645
Rp_Met4433	0.0145647	-0.0020843	0.016649
Rp_Met3498	0.0322523	0.0156045	0.0166478
Rp_Met3821	-0.0183502	-0.00172665	0.0166235
Rp_Met1135	-0.0349287	-0.0515465	0.0166178	[Similar to: Triphenyl phosphate; ΔMass: 0.1900 Da]
Rp_Met2768	0.0230006	0.00639547	0.0166052
Rp_Met2867	0.0156586	-0.000935466	0.016594
Rp_Met478	0.0234999	0.00690809	0.0165918
Rp_Met2674	0.0210083	0.00442159	0.0165867
Rp_Met2128	0.00927773	0.025861	0.0165833
Rp_Met4243	0.0222343	0.00565333	0.016581
Rp_Met4589	0.0199955	0.00343589	0.0165597
Rp_Met1521	-0.0101748	-0.0267329	0.0165581
Rp_Met3253	0.013455	-0.00308909	0.0165441
Rp_Met4277	-0.0228575	-0.0393936	0.0165361
Rp_Met591	-0.0142161	-0.0307508	0.0165347
Rp_Met78	-0.0188441	-0.00231901	0.0165251	Creatinine
Rp_Met3564	-0.109715	-0.126236	0.016521
Rp_Met43	0.0015481	0.0180523	0.0165042	N-α-Acetyl-L-glutamine
Rp_Met1927	-0.0052365	0.011247	0.0164835
Rp_Met1877	0.0172151	0.000731694	0.0164835
Rp_Met528	0.00811471	0.024598	0.0164833	3-Methylxanthine
Rp_Met4631	0.0255431	0.0420098	0.0164666
Rp_Met1681	0.00631485	0.0227571	0.0164422
Rp_Met1466	0.0276042	0.0111679	0.0164363
Rp_Met303	0.009396	0.0258223	0.0164263
Rp_Met68	0.00344246	0.0198614	0.0164189	L-Carnitine
Rp_Met4281	0.0156795	-0.000719395	0.0163989
Rp_Met4440	0.123319	0.106942	0.0163769
Rp_Met322	-0.0550716	-0.0714224	0.0163508
Rp_Met2641	0.0252838	0.00895221	0.0163316
Rp_Met2355	0.0279749	0.0116455	0.0163294
Rp_Met4627	-0.0075315	-0.0238545	0.016323
Rp_Met4213	-0.0153253	-0.0316439	0.0163187
Rp_Met840	0.00582858	0.0221441	0.0163155
Rp_Met1000	-0.0225487	-0.00623624	0.0163125
Rp_Met4531	0.0122814	-0.00401495	0.0162963
Rp_Met911	0.0335133	0.0172292	0.0162841
Rp_Met1801	0.00463627	-0.0116455	0.0162818
Rp_Met1435	-0.0221095	-0.0383908	0.0162812
Rp_Met1999	0.0276088	0.0113316	0.0162772	Dihexylamine
Rp_Met2097	0.0300943	0.0138219	0.0162724
Rp_Met4682	0.0638456	0.0475756	0.01627
Rp_Met3621	0.00870478	-0.00756305	0.0162678
Rp_Met3274	-0.0121478	-0.0284135	0.0162656
Rp_Met1863	-0.0198309	-0.03609	0.0162591
Rp_Met2920	0.0257094	0.00945066	0.0162588
Rp_Met1467	0.0290698	0.0453225	0.0162528	3-(2,6-Dioxocyclohexyl)propanenitrile
Rp_Met2280	0.0104154	-0.00583371	0.0162491
Rp_Met2061	-0.00296353	-0.0192103	0.0162468
Rp_Met3261	0.00435768	-0.0118771	0.0162348
Rp_Met248	-0.0513322	-0.0351012	0.016231
Rp_Met1325	-0.0542624	-0.0380349	0.0162274
Rp_Met948	0.0201504	0.00392341	0.016227
Rp_Met2540	0.0294026	0.0131819	0.0162207
Rp_Met231	0.0251401	0.00892679	0.0162133
Rp_Met3016	0.039204	0.0229955	0.0162085
Rp_Met1188	0.0262539	0.0100489	0.016205	NP-022500
Rp_Met2487	-0.0047866	0.0114171	0.0162037
Rp_Met1814	0.0172246	0.0010363	0.0161883
Rp_Met3221	0.0133156	-0.00284619	0.0161618
Rp_Met3787	0.00145445	-0.0147066	0.0161611
Rp_Met2194	0.0151408	-0.00101999	0.0161608
Rp_Met452	0.0343142	0.0504722	0.0161581
Rp_Met3835	-0.0323559	-0.0485136	0.0161577
Rp_Met4119	0.00253307	0.0186831	0.0161501
Rp_Met1770	0.0236897	0.00754078	0.0161489	1-methyl-3,5-di(1-naphthylmethylidene)piperidin-4-one
Rp_Met1879	0.0199176	0.00378337	0.0161342
Rp_Met2196	-0.0308351	-0.0147234	0.0161117
Rp_Met1612	0.0280769	0.0119707	0.0161063
Rp_Met42	0.00177294	0.0178727	0.0160998	N-α-Acetyl-L-glutamine
Rp_Met4237	0.0205243	0.00443258	0.0160917
Rp_Met3728	-0.105513	-0.1216	0.0160875
Rp_Met541	-0.0139804	0.00209889	0.0160793	1,5-Isoquinolinediol
Rp_Met1607	-0.00170975	0.0143668	0.0160765
Rp_Met1420	0.0136362	0.0297058	0.0160696
Rp_Met390	-0.0564881	-0.072546	0.0160579
Rp_Met3584	0.0139785	-0.0020769	0.0160554
Rp_Met190	-0.00693016	-0.0229853	0.0160551
Rp_Met2200	-0.0208234	-0.00477258	0.0160508
Rp_Met4280	-0.0621654	-0.0461173	0.0160481
Rp_Met2198	0.0281837	0.0121413	0.0160423
Rp_Met4443	0.0223937	0.00635219	0.0160416
Rp_Met2374	0.000590918	0.0166178	0.0160269
Rp_Met4165	0.0178949	0.00186803	0.0160268
Rp_Met2989	-0.0424489	-0.0264433	0.0160056
Rp_Met1028	0.0212362	0.00523842	0.0159978
Rp_Met730	0.0117477	0.0277283	0.0159806
Rp_Met1282	0.00276132	0.0187358	0.0159744
Rp_Met1278	0.0160942	0.000131435	0.0159628
Rp_Met4140	0.0528138	0.0687741	0.0159603
Rp_Met2887	0.0305082	0.0145576	0.0159506
Rp_Met2903	0.0162831	0.000335022	0.0159481	2-(6,7-Dimethoxy-3,4-dihydroisoquinolin-1-yl)aniline
Rp_Met3898	0.0257728	0.00982505	0.0159478
Rp_Met731	0.0110644	-0.00488087	0.0159453	1-Methylnicotinamide
Rp_Met2234	0.0184651	0.00251998	0.0159451
Rp_Met3658	-0.0021943	0.0137334	0.0159277
Rp_Met1168	-0.0560978	-0.0401736	0.0159242
Rp_Met457	0.0109029	0.0268183	0.0159154	Glycylproline
Rp_Met1020	-0.0043798	-0.0202896	0.0159098	6-methyl-4-(morpholinomethyl)-2H-chromen-2-one
Rp_Met2997	-0.0368191	-0.0209281	0.015891
Rp_Met2126	0.0244691	0.00857847	0.0158907	NP-002089
Rp_Met3563	0.017051	0.00117622	0.0158748
Rp_Met4395	0.000748741	-0.0151252	0.015874
Rp_Met2203	0.0110908	0.0269236	0.0158328
Rp_Met3938	-0.0422882	-0.0264742	0.015814
Rp_Met1351	0.0207743	0.036583	0.0158087
Rp_Met4576	0.0204472	0.00464246	0.0158048
Rp_Met122	-0.0103339	0.005463	0.0157969	Glycyl-L-phenylalanine
Rp_Met650	-0.0352995	-0.0510922	0.0157927
Rp_Met396	0.0210945	0.00530653	0.015788
Rp_Met1318	0.00257984	0.0183545	0.0157746
Rp_Met3933	0.000687521	-0.015085	0.0157725
Rp_Met3983	-0.0118021	-0.0275703	0.0157681
Rp_Met3166	-0.000759169	-0.016514	0.0157548
Rp_Met883	0.0138257	0.0295777	0.015752
Rp_Met169	0.0171795	0.0329133	0.0157338	Methylimidazoleacetic acid
Rp_Met240	0.051207	0.0669402	0.0157331
Rp_Met1712	0.037865	0.0221346	0.0157304
Rp_Met3890	-0.00667045	-0.0223787	0.0157083
Rp_Met805	0.0360881	0.0517937	0.0157056
Rp_Met427	-0.0118661	-0.027568	0.0157019
Rp_Met872	-0.0007684	0.0149235	0.0156919
Rp_Met1348	0.00602323	0.0217113	0.0156881
Rp_Met1154	-0.0244663	-0.00878272	0.0156835
Rp_Met1692	-0.0469212	-0.0312409	0.0156803
Rp_Met1979	-0.0025367	-0.018216	0.0156793
Rp_Met1285	-0.00777937	0.00788888	0.0156682
Rp_Met2262	0.0163545	0.000695781	0.0156587
Rp_Met2981	0.0180838	0.00243035	0.0156534
Rp_Met1799	-0.00458263	-0.0202328	0.0156501
Rp_Met2601	-0.0241865	-0.00855045	0.0156361
Rp_Met340	0.0429053	0.0585357	0.0156304
Rp_Met3886	0.0187196	0.00309235	0.0156273
Rp_Met1262	0.00754797	0.0231709	0.015623	N6-Acetyl-L-lysine
Rp_Met3828	-0.0102868	-0.0259051	0.0156183
Rp_Met548	0.0236977	0.00808485	0.0156128	5-Hydroxylysine
Rp_Met4614	0.0164899	0.000884037	0.0156058
Rp_Met3662	0.0175117	0.00191366	0.015598
Rp_Met2147	0.0183031	0.00270684	0.0155963
Rp_Met448	0.0279037	0.0123172	0.0155865
Rp_Met1897	-0.0169757	-0.00138984	0.0155859
Rp_Met3700	-0.0137591	0.00181451	0.0155736
Rp_Met2959	0.02653	0.01096	0.01557	β,β-Dimethyl-γ-methylene-γ-butyrolactone
Rp_Met2	-0.0261397	-0.0105709	0.0155689	Adenosine
Rp_Met2129	0.0210014	0.00543308	0.0155683
Rp_Met1772	0.0337625	0.0493103	0.0155478
Rp_Met4610	-0.0790383	-0.0945857	0.0155474
Rp_Met56	-0.0277284	-0.0121819	0.0155465	Phenylacetyl-L-glutamine
Rp_Met1387	-0.00869514	-0.0242366	0.0155414
Rp_Met3150	0.0335994	0.049137	0.0155376
Rp_Met2680	0.00536721	-0.0101508	0.0155181
Rp_Met3204	0.0187466	0.00322977	0.0155168
Rp_Met2832	0.00807985	0.023596	0.0155161
Rp_Met493	0.0196187	0.00410609	0.0155127	(R)-3-Hydroxy myristic acid
Rp_Met286	-0.0192449	-0.00373921	0.0155057	Prolylleucine
Rp_Met980	0.0168726	0.00139443	0.0154782
Rp_Met221	0.0526364	0.0681111	0.0154746
Rp_Met4148	0.00268291	-0.0127823	0.0154652
Rp_Met2774	0.0141521	-0.00129283	0.015445
Rp_Met1357	-0.0179409	-0.00249959	0.0154413	Methylphenidate
Rp_Met2154	0.0389739	0.0544139	0.01544
Rp_Met4442	-0.0565038	-0.0719408	0.015437
Rp_Met3712	0.0306874	0.0152519	0.0154355
Rp_Met3017	-0.0288501	-0.044285	0.0154349
Rp_Met1898	-3.31274e-05	-0.0154658	0.0154327
Rp_Met4232	0.000918621	0.0163512	0.0154326
Rp_Met408	0.0213696	0.0367971	0.0154275	Acetylcholine
Rp_Met2992	0.0281199	0.0435358	0.0154159
Rp_Met3450	0.0109907	-0.00441541	0.0154061
Rp_Met1110	0.0129923	0.0283902	0.0153979	1-(3,4-dimethoxyphenyl)ethan-1-one oxime
Rp_Met456	-0.018747	-0.0341106	0.0153635
Rp_Met1372	-0.0157548	-0.0311089	0.0153541
Rp_Met391	0.0223825	0.00703461	0.0153479	NP-002854
Rp_Met4670	0.00157885	0.016925	0.0153461
Rp_Met901	0.0144311	0.0297741	0.015343
Rp_Met2096	0.0105669	0.0259022	0.0153353
Rp_Met2055	0.0172881	0.0326041	0.015316
Rp_Met998	0.0120488	0.027361	0.0153122
Rp_Met1036	0.014372	0.0296797	0.0153077
Rp_Met532	0.00252933	-0.0127773	0.0153066	Olomoucine
Rp_Met1747	-0.0186942	-0.0033952	0.015299
Rp_Met2231	-0.0135458	0.00172396	0.0152698
Rp_Met3790	0.0107195	-0.00454368	0.0152632
Rp_Met2652	0.0375638	0.0223019	0.0152619	4-Hydroxycoumarin
Rp_Met4560	0.00942589	-0.00582975	0.0152556
Rp_Met3267	0.015888	0.000634145	0.0152539
Rp_Met3580	0.016476	0.0012237	0.0152523
Rp_Met379	0.00754678	0.0227979	0.0152512	NP-016516
Rp_Met821	0.0296175	0.0143668	0.0152507
Rp_Met298	-0.00385261	0.0113853	0.0152379	1-(4-methylphenyl)-3,5-diphenylpent-2-ene-1,5-dione
Rp_Met779	-0.031732	-0.0164989	0.0152331
Rp_Met4163	0.0165267	0.00130893	0.0152178
Rp_Met4080	0.034083	0.0188657	0.0152173
Rp_Met4383	-0.00244243	-0.0176594	0.0152169
Rp_Met2746	0.0312313	0.01602	0.0152113
Rp_Met2010	0.0271968	0.011999	0.0151978
Rp_Met2506	0.0184089	0.00321868	0.0151902
Rp_Met400	0.0219904	0.00680302	0.0151874	2-(3-{[3-(Tetrahydro-2H-pyran-4-ylamino)-3-oxetanyl]methyl}-1,2-oxazol-5-yl)ethanol
Rp_Met3161	0.0213009	0.00612427	0.0151766
Rp_Met1248	0.0120503	0.0272223	0.015172
Rp_Met363	-0.0310026	-0.0461597	0.0151571
Rp_Met3362	0.0161059	0.000951526	0.0151544
Rp_Met4696	0.0242294	0.00908495	0.0151444
Rp_Met321	-0.010538	0.00460439	0.0151424
Rp_Met3848	-0.0285506	-0.0436928	0.0151422
Rp_Met4106	-0.0204077	-0.0355443	0.0151366
Rp_Met44	0.0138068	0.0289414	0.0151346	N-Acetyl-L-Lysine
Rp_Met1003	0.0211201	0.00599336	0.0151267
Rp_Met1726	-0.00533725	-0.0204628	0.0151256
Rp_Met2187	-0.0155507	-0.0306729	0.0151222
Rp_Met4574	0.00757072	-0.00753865	0.0151094
Rp_Met1289	-0.0258756	-0.0107737	0.0151019
Rp_Met4455	0.0200933	0.00499166	0.0151017
Rp_Met815	0.0217497	0.00664924	0.0151005
Rp_Met2466	-0.0364695	-0.0213693	0.0151002
Rp_Met3759	-0.00221033	-0.0173089	0.0150986
Rp_Met1281	-0.0154964	-0.000409665	0.0150867
Rp_Met3833	-0.0200847	-0.0351707	0.0150861
Rp_Met71	0.0145744	-0.00050546	0.0150799	Betaine
Rp_Met1739	0.00479923	-0.0102784	0.0150776
Rp_Met3697	0.0011814	0.0162555	0.0150741
Rp_Met990	0.017385	0.00232518	0.0150598
Rp_Met4331	-0.0147214	-0.0297621	0.0150408
Rp_Met1346	-0.00868046	0.00635621	0.0150367
Rp_Met3043	0.0335251	0.0185004	0.0150247
Rp_Met3413	-0.0045419	-0.0195615	0.0150196
Rp_Met2012	0.0258756	0.0108694	0.0150063
Rp_Met4105	0.00570404	-0.00927887	0.0149829
Rp_Met270	0.0366214	0.0516038	0.0149824
Rp_Met1221	0.0163134	0.00133692	0.0149764	α-Aspartylphenylalanine
Rp_Met3320	0.0177154	0.00273945	0.0149759
Rp_Met3346	-0.0029396	-0.0178902	0.0149506
Rp_Met333	0.0356962	0.0207458	0.0149504	NP-022500
Rp_Met4546	-0.00315206	0.0117925	0.0149445
Rp_Met1213	0.0197575	0.00481368	0.0149438
Rp_Met4325	0.0382952	0.0233573	0.0149379
Rp_Met1007	-0.0659666	-0.051033	0.0149335
Rp_Met3556	-0.0276335	-0.012704	0.0149294
Rp_Met4238	-0.0211286	-0.00620232	0.0149263
Rp_Met3254	0.0142356	-0.000690162	0.0149258
Rp_Met212	-0.00972744	-0.0246298	0.0149024	NP-022531
Rp_Met4016	0.0188067	0.00390606	0.0149006
Rp_Met3340	0.00714198	0.0220417	0.0148997
Rp_Met2761	0.0165987	0.00169935	0.0148994
Rp_Met699	0.00946843	0.024366	0.0148976	9-Methyluric acid
Rp_Met1489	0.0162278	0.0311211	0.0148933
Rp_Met92	0.0161734	0.0310591	0.0148857	Choline
Rp_Met2100	-0.0170995	-0.00221611	0.0148834
Rp_Met318	-0.0146276	0.000251563	0.0148792
Rp_Met661	-0.00153172	-0.0164088	0.0148771
Rp_Met1290	-0.0278049	-0.0426807	0.0148758
Rp_Met781	-0.00637941	-0.0212475	0.014868
Rp_Met1758	0.0128829	-0.00197388	0.0148568
Rp_Met2965	0.000901105	-0.013955	0.0148561
Rp_Met2693	0.00144291	0.0162975	0.0148546
Rp_Met1108	0.0176462	0.00279534	0.0148508
Rp_Met1049	-0.0169211	-0.0317591	0.014838
Rp_Met3866	-0.0340024	-0.048837	0.0148346
Rp_Met1610	0.0103032	-0.00452433	0.0148275
Rp_Met2202	0.0101422	-0.00468486	0.014827
Rp_Met3121	0.0234953	0.0086699	0.0148254
Rp_Met1044	0.0279088	0.0130846	0.0148242
Rp_Met3692	0.0106427	-0.00417861	0.0148213
Rp_Met3179	-0.010758	-0.0255758	0.0148178
Rp_Met1039	0.00699061	0.0218056	0.014815
Rp_Met4553	-0.0195139	-0.0343283	0.0148144
Rp_Met2496	0.00455011	0.0193628	0.0148127
Rp_Met1356	0.0333935	0.048204	0.0148105
Rp_Met501	-0.0033834	0.0114235	0.0148069	N3,N4-Dimethyl-L-arginine
Rp_Met1421	-0.0415143	-0.0267113	0.014803
Rp_Met2875	0.0171397	0.00234195	0.0147977
Rp_Met2772	-0.00875007	-0.0235439	0.0147939
Rp_Met3025	-0.0391697	-0.0243772	0.0147925
Rp_Met1470	-0.0200523	-0.00526605	0.0147863
Rp_Met3149	-0.0193194	-0.00454324	0.0147761
Rp_Met2770	0.0152705	0.000506294	0.0147642
Rp_Met972	0.0385165	0.0532609	0.0147444	6-phenyl-1,2,3,4-tetrahydro-2,5-benzodiazocin-1-one
Rp_Met2824	-0.0148236	-0.0295602	0.0147365
Rp_Met3778	0.0176108	0.00287604	0.0147348
Rp_Met2478	0.0197346	0.00500354	0.0147311
Rp_Met905	0.0195606	0.00483214	0.0147285
Rp_Met3902	0.0081466	-0.00657752	0.0147241
Rp_Met4334	0.00894238	-0.00577223	0.0147146
Rp_Met3089	-0.00763486	-0.0223458	0.014711
Rp_Met3529	0.00243442	-0.0122713	0.0147057
Rp_Met3731	0.0276444	0.0129401	0.0147044
Rp_Met3620	0.0186641	0.00396934	0.0146948
Rp_Met3896	0.0144808	-0.000211967	0.0146928
Rp_Met4695	0.0305092	0.0158191	0.0146901
Rp_Met1831	-0.0261004	-0.011432	0.0146684
Rp_Met3744	-0.0180522	-0.0327169	0.0146647
Rp_Met285	0.0124618	-0.00220171	0.0146635
Rp_Met778	0.0207746	0.00611322	0.0146614
Rp_Met3602	0.0163732	0.00171184	0.0146614
Rp_Met356	-0.0335011	-0.018846	0.0146551	Hypoxanthine
Rp_Met4138	-0.0128723	-0.027527	0.0146546
Rp_Met2484	-0.00899503	0.00565613	0.0146512
Rp_Met639	0.0241782	0.00952723	0.014651
Rp_Met4205	-0.0280466	-0.0133997	0.0146469
Rp_Met3387	0.00487599	0.0195226	0.0146466
Rp_Met857	-0.00327539	-0.0179193	0.0146439
Rp_Met497	0.0158258	0.030469	0.0146432
Rp_Met1647	-0.0110997	0.0035265	0.0146262
Rp_Met3578	0.00332456	0.0179491	0.0146245
Rp_Met1349	0.00273817	-0.0118826	0.0146208
Rp_Met525	0.0137888	0.0284069	0.0146181
Rp_Met2401	-0.00995078	-0.0245676	0.0146168
Rp_Met1457	0.0155836	0.0301865	0.0146029
Rp_Met867	0.0165883	0.00199529	0.014593	3-hydroxy-3-methylpentanedioic acid
Rp_Met1332	-0.0372643	-0.0226817	0.0145825
Rp_Met312	0.0143691	-0.000207012	0.0145762	Citalopram
Rp_Met1685	0.022777	0.00820543	0.0145715
Rp_Met2181	0.0215664	0.0070025	0.0145639	Ethylmorphine
Rp_Met686	0.0207662	0.00620336	0.0145629	1-Aminocyclohexanecarboxylic acid
Rp_Met2995	-0.0027562	0.0117948	0.014551
Rp_Met2784	-0.0908116	-0.105361	0.0145496
Rp_Met1704	0.0200863	0.00555285	0.0145335
Rp_Met648	-0.0414117	-0.0559445	0.0145328
Rp_Met132	0.0127046	-0.00182549	0.0145301	L-Glutamine
Rp_Met2489	0.0348212	0.0202942	0.014527
Rp_Met436	0.0404693	0.0549948	0.0145255
Rp_Met4642	0.051264	0.0657849	0.0145209
Rp_Met2086	0.00882301	-0.00569747	0.0145205
Rp_Met4495	0.0259592	0.0114434	0.0145158
Rp_Met573	0.00579046	0.0203044	0.0145139
Rp_Met2566	0.0112934	-0.00321691	0.0145103
Rp_Met244	0.0076101	0.0221105	0.0145004	3-[(1R,9S)-11-(4-Methoxybenzyl)-6-oxo-7,11-diazatricyclo[7.3.1.02,7]trideca-2,4-dien-5-yl]benzonitrile
Rp_Met2517	0.00685898	0.021349	0.01449
Rp_Met735	0.0396726	0.054139	0.0144664
Rp_Met3838	0.00240907	-0.012045	0.0144541
Rp_Met3165	0.00312013	0.0175732	0.014453
Rp_Met526	-0.0224176	-0.00796735	0.0144503	Nicotinuric acid
Rp_Met555	0.0246946	0.0102445	0.01445
Rp_Met3679	-0.0188736	-0.00443735	0.0144363
Rp_Met1498	-0.030789	-0.0163543	0.0144346
Rp_Met1134	0.0164862	0.00206554	0.0144206	Diacetalol
Rp_Met4374	0.0103534	-0.00406299	0.0144164
Rp_Met3333	0.0265431	0.0121365	0.0144066
Rp_Met4244	0.0140421	0.0284257	0.0143836
Rp_Met3181	0.00250216	0.0168838	0.0143816
Rp_Met3568	0.0219773	0.00760198	0.0143753
Rp_Met861	0.0024471	0.0168187	0.0143716
Rp_Met2845	0.0202069	0.00583554	0.0143713
Rp_Met3153	-0.00424016	0.0101291	0.0143692
Rp_Met3547	0.0141596	-0.000201646	0.0143612
Rp_Met4529	-0.0348649	-0.0205042	0.0143607
Rp_Met2161	0.0133839	-0.000974072	0.014358
Rp_Met490	0.0289375	0.0432814	0.0143439
Rp_Met4335	-0.0227357	-0.037074	0.0143384
Rp_Met2645	0.0129902	-0.00134572	0.0143359
Rp_Met1917	0.0140986	0.0284242	0.0143256
Rp_Met4602	0.00990084	-0.00441239	0.0143132
Rp_Met3470	-0.0239065	-0.0382154	0.0143089
Rp_Met1781	0.0311949	0.0168921	0.0143028
Rp_Met269	0.0218175	0.0361141	0.0142966	[Similar to: 1-O-(28-Oxo-3-{[pentopyranosyl-(1-2)pentopyranosyl-(1-6)-2-acetamido-2-deoxyhexopyranosyl]oxy}olean-12-en-28-yl)hexopyranose; ΔMass: -882.4979 Da]
Rp_Met421	-0.0659198	-0.0802145	0.0142947
Rp_Met336	-0.0463282	-0.0605957	0.0142674
Rp_Met2675	-0.00534811	0.00891789	0.014266
Rp_Met1295	0.0303117	0.0160605	0.0142512
Rp_Met4549	0.031311	0.0170622	0.0142488
Rp_Met1733	-0.0160176	-0.0302539	0.0142363
Rp_Met2028	0.0291106	0.0148887	0.0142218
Rp_Met3423	0.0296609	0.015441	0.0142199
Rp_Met4006	0.0256701	0.0114575	0.0142126
Rp_Met4256	0.0125531	0.0267645	0.0142114
Rp_Met1738	0.0154118	0.029618	0.0142062
Rp_Met1594	-0.0164417	-0.00224501	0.0141967
Rp_Met2045	0.0188636	0.00466695	0.0141967
Rp_Met2688	0.0172871	0.00309266	0.0141945
Rp_Met976	0.0378015	0.0519853	0.0141838
Rp_Met3921	0.0343932	0.048565	0.0141717
Rp_Met4047	0.0142252	0.0283964	0.0141712
Rp_Met3071	0.0281504	0.0139963	0.0141542
Rp_Met4113	-0.00492586	-0.0190786	0.0141527
Rp_Met3870	-0.0182491	-0.0323961	0.014147
Rp_Met3	0.0171246	0.0312674	0.0141428	Indole-3-carboxaldehyde
Rp_Met317	-0.0163084	-0.00216574	0.0141427
Rp_Met1404	0.0496112	0.0637538	0.0141427
Rp_Met3710	-0.0298817	-0.0157485	0.0141331
Rp_Met3596	-0.00453583	0.00958168	0.0141175
Rp_Met1291	-0.0314141	-0.0455296	0.0141155
Rp_Met2957	0.0177977	0.00368587	0.0141118	6-Acetylcodeine
Rp_Met1782	-0.0257152	-0.039826	0.0141108	ELK
Rp_Met4135	-0.091283	-0.105385	0.0141022
Rp_Met4425	0.021682	0.00758121	0.0141008
Rp_Met2987	0.0145589	0.0286533	0.0140944
Rp_Met1958	0.0210941	0.00700498	0.0140892
Rp_Met4073	0.0244166	0.0103379	0.0140787
Rp_Met3855	-0.0218082	-0.00773466	0.0140736
Rp_Met1079	0.00277308	0.0168439	0.0140709
Rp_Met2646	-0.0180027	-0.0320713	0.0140686
Rp_Met973	-0.00540215	-0.0194694	0.0140673
Rp_Met4146	-0.0105997	0.0034539	0.0140536
Rp_Met3383	0.0349233	0.0208829	0.0140403
Rp_Met2332	0.0170347	0.00300112	0.0140336
Rp_Met753	-0.0547607	-0.0407285	0.0140322
Rp_Met2994	0.0199474	0.0059182	0.0140292
Rp_Met4590	0.011765	-0.00226226	0.0140272
Rp_Met1390	0.015971	0.00194574	0.0140253
Rp_Met1538	-0.00397735	-0.0179996	0.0140222
Rp_Met3354	0.00920364	-0.00481661	0.0140203
Rp_Met4116	0.0126398	0.0266448	0.014005
Rp_Met60	0.0341411	0.0201614	0.0139797	N,N-Dimethylglycine
Rp_Met3426	0.0164599	0.00248811	0.0139718
Rp_Met288	0.017136	0.0311004	0.0139644
Rp_Met3635	0.0220318	0.0359901	0.0139583
Rp_Met3233	0.00804308	-0.0059113	0.0139544
Rp_Met1908	0.0477837	0.0338358	0.013948
Rp_Met2889	0.0218143	0.00786984	0.0139444
Rp_Met2531	0.0491832	0.0352459	0.0139372
Rp_Met4289	0.0249564	0.0110211	0.0139353
Rp_Met1563	0.0302114	0.016284	0.0139274
Rp_Met566	0.0307155	0.0167912	0.0139242
Rp_Met2930	-0.0322504	-0.0461729	0.0139225
Rp_Met203	0.0438023	0.0577182	0.0139158
Rp_Met1189	-0.0458806	-0.0319648	0.0139158
Rp_Met2333	0.0154486	0.00153388	0.0139148
Rp_Met899	-0.0489145	-0.0350052	0.0139093
Rp_Met4372	-0.0182097	-0.0321186	0.0139089
Rp_Met2226	0.0194087	0.00550034	0.0139084
Rp_Met3643	0.0419525	0.0280588	0.0138937
Rp_Met3957	-0.00309917	0.0107927	0.0138919
Rp_Met2015	-0.00318874	-0.0170613	0.0138725
Rp_Met4042	0.0150944	0.0289612	0.0138669
Rp_Met485	0.019716	0.0058495	0.0138665
Rp_Met2315	0.0162802	0.00242894	0.0138513
Rp_Met1847	-0.00462366	-0.0184689	0.0138453
Rp_Met1990	-0.0208804	-0.0347115	0.0138311
Rp_Met3734	0.0100135	-0.00380983	0.0138234
Rp_Met177	-0.070454	-0.0842685	0.0138145
Rp_Met2985	0.0240726	0.0102603	0.0138124
Rp_Met1272	0.0159414	0.00213989	0.0138016	Citalopram
Rp_Met4575	-0.0384939	-0.0246995	0.0137945
Rp_Met4344	0.000486395	-0.0133079	0.0137943
Rp_Met2809	0.0291107	0.0429041	0.0137934
Rp_Met77	0.0109661	-0.00282605	0.0137922	4-(Acetylamino)butanoic acid
Rp_Met1762	0.0317859	0.0179956	0.0137903
Rp_Met2092	-0.0342802	-0.0204934	0.0137869
Rp_Met4352	-0.0274145	-0.0411995	0.013785
Rp_Met3567	0.0169487	0.0307255	0.0137768
Rp_Met926	-0.0275132	-0.013743	0.0137702
Rp_Met2410	0.0184228	0.0321903	0.0137675
Rp_Met2084	0.0159455	0.00219173	0.0137538
Rp_Met124	-0.067986	-0.0817367	0.0137507	Chenodeoxycholic acid
Rp_Met4693	-0.00456893	-0.0183171	0.0137482
Rp_Met163	0.00824088	0.0219808	0.0137399
Rp_Met4457	0.02866	0.0149267	0.0137333
Rp_Met4465	-0.022613	-0.0363355	0.0137225
Rp_Met3238	0.0320633	0.0183412	0.0137221
Rp_Met4551	0.00438701	-0.00932594	0.013713
Rp_Met3416	-0.0406817	-0.0269707	0.0137111
Rp_Met4255	-0.037785	-0.0240852	0.0136998
Rp_Met2534	0.0126515	-0.00103962	0.0136911
Rp_Met3689	0.0416877	0.027997	0.0136907
Rp_Met1319	0.0157238	0.0294106	0.0136868
Rp_Met4333	0.0120364	0.025718	0.0136816
Rp_Met2890	-0.0080686	-0.0217433	0.0136747
Rp_Met1343	0.0207393	0.0070663	0.013673
Rp_Met487	0.0175283	0.00386448	0.0136638
Rp_Met860	-0.0395171	-0.0258546	0.0136625
Rp_Met3666	-0.0212317	-0.0348898	0.0136582
Rp_Met2345	0.0494102	0.0357542	0.013656
Rp_Met3617	0.00166173	-0.0119883	0.01365
Rp_Met4499	0.031107	0.0174616	0.0136455
Rp_Met3484	-0.0132911	-0.0269328	0.0136418
Rp_Met1140	0.0214388	0.0078056	0.0136332
Rp_Met3932	-0.0322144	-0.0185912	0.0136232
Rp_Met229	-0.0108847	-0.0245078	0.0136231
Rp_Met2212	-0.068179	-0.0545664	0.0136126
Rp_Met955	0.0222267	0.00862956	0.0135972
Rp_Met2195	0.0272822	0.0136886	0.0135936
Rp_Met445	0.0166325	0.00304287	0.0135897	[Similar to: 2-{[2-(1-Pyrrolidinyl)-5-(trifluoromethyl)anilino]carbonyl}benzoic acid; ΔMass: -230.1032 Da]
Rp_Met3481	0.00614373	0.0197039	0.0135602
Rp_Met2955	-0.0219065	-0.0083481	0.0135584
Rp_Met3755	0.039526	0.0530834	0.0135575
Rp_Met622	-0.034396	-0.020839	0.0135569	Indole-3-acetic acid
Rp_Met1941	-0.006795	0.006757	0.013552
Rp_Met2171	0.00922881	-0.00430224	0.013531
Rp_Met1209	-0.00521462	0.00831455	0.0135292
Rp_Met2825	-0.0163569	-0.00284589	0.013511
Rp_Met4313	0.0193966	0.00588735	0.0135092
Rp_Met2273	0.0175809	0.00407551	0.0135054
Rp_Met2637	0.0166819	0.00317832	0.0135036	Triethylene glycol monobutyl ether
Rp_Met1644	0.0318426	0.0183393	0.0135033
Rp_Met3727	0.0180184	0.00451831	0.0135
Rp_Met886	-0.121759	-0.135256	0.0134971
Rp_Met3119	0.0673966	0.0808862	0.0134896
Rp_Met1016	0.0238964	0.0104202	0.0134761
Rp_Met4147	-0.00892772	0.00454611	0.0134738
Rp_Met32	0.0150484	0.0285217	0.0134734	N-Acetylglutamic acid
Rp_Met1431	0.0182408	0.00476863	0.0134722
Rp_Met2481	0.0179112	0.004453	0.0134582	PD 0200347
Rp_Met335	0.0166369	0.00318046	0.0134564	Monobutyl phthalate
Rp_Met3971	0.00835358	-0.00510108	0.0134547
Rp_Met3103	0.0349339	0.0214801	0.0134538
Rp_Met3669	-0.00210434	-0.0155576	0.0134532
Rp_Met4359	-0.0349272	-0.0483697	0.0134425
Rp_Met3114	-0.0214896	-0.0349251	0.0134355
Rp_Met2260	0.00912398	0.0225511	0.0134271
Rp_Met1274	0.0147273	0.0281501	0.0134228	Sebuthylazine
Rp_Met2439	-0.0170672	-0.00364636	0.0134208
Rp_Met4192	-0.0093634	-0.0227722	0.0134088
Rp_Met3097	0.00380638	-0.00959237	0.0133988
Rp_Met1543	0.0207029	0.0340974	0.0133944
Rp_Met587	-0.00993342	-0.0233274	0.013394	NP-022231
Rp_Met3526	0.0221143	0.00872274	0.0133916
Rp_Met3640	-0.0254739	-0.0120889	0.0133849
Rp_Met651	0.0193302	0.00594628	0.0133839	NP-002854
Rp_Met1843	0.0157934	0.0024152	0.0133782
Rp_Met3223	0.0222983	0.00892182	0.0133765
Rp_Met2312	-0.0333817	-0.0467557	0.013374
Rp_Met4037	0.00979676	0.0231693	0.0133726
Rp_Met4321	0.00894409	0.0223126	0.0133685
Rp_Met734	0.0184251	0.0317886	0.0133635
Rp_Met3499	-0.00151668	0.0118391	0.0133557
Rp_Met1239	0.0137306	0.000375267	0.0133554
Rp_Met4556	-0.0142568	-0.0275996	0.0133428
Rp_Met3063	-0.0168137	-0.0301536	0.01334
Rp_Met1116	0.0307649	0.0174282	0.0133367	3-Hydroxy-2-methylpyridine
Rp_Met1693	0.0136428	0.000309953	0.0133329
Rp_Met2437	0.0241802	0.0108513	0.0133289
Rp_Met2258	0.0303664	0.0170382	0.0133282
Rp_Met3518	0.0294962	0.0161836	0.0133126
Rp_Met2008	0.0251666	0.0118544	0.0133122	Phenacetin
Rp_Met2757	0.0261408	0.0128302	0.0133106
Rp_Met4588	0.00513453	-0.00817149	0.013306
Rp_Met3959	0.0138142	0.000509827	0.0133043
Rp_Met4348	-0.0302945	-0.0435982	0.0133037
Rp_Met3171	0.0393816	0.0260791	0.0133025
Rp_Met4343	-0.0238019	-0.0370971	0.0132952
Rp_Met3854	0.00647994	-0.00680952	0.0132895
Rp_Met645	0.0212553	0.00797946	0.0132759
Rp_Met2625	-0.0393348	-0.0260745	0.0132603
Rp_Met4355	0.0232541	0.00999632	0.0132578
Rp_Met854	-0.00109252	-0.0143442	0.0132517
Rp_Met745	-0.016363	-0.0296142	0.0132513
Rp_Met3804	-0.00995662	-0.0232008	0.0132442
Rp_Met4361	-0.0190616	-0.0322778	0.0132162
Rp_Met1037	-0.0301792	-0.0433902	0.013211
Rp_Met2389	0.00958332	-0.0036244	0.0132077
Rp_Met345	-0.0396255	-0.0528309	0.0132054
Rp_Met3713	-0.0192668	-0.0324607	0.0131939
Rp_Met3997	0.0244319	0.0112392	0.0131927
Rp_Met2554	0.0178996	0.00470754	0.0131921	5-Hydroxyindole-3-acetic acid
Rp_Met2519	0.0237727	0.0105853	0.0131875
Rp_Met1094	0.0202259	0.00704037	0.0131855
Rp_Met364	0.0195068	0.032691	0.0131841
Rp_Met1124	0.0181855	0.00500907	0.0131764
Rp_Met2287	0.0232446	0.0100712	0.0131734
Rp_Met195	-0.0575286	-0.0707017	0.0131731
Rp_Met2595	-0.00070925	0.012462	0.0131713
Rp_Met2394	-0.0295576	-0.0163869	0.0131707
Rp_Met2526	-0.0110767	0.0020925	0.0131692
Rp_Met4485	-0.0256523	-0.0124928	0.0131596
Rp_Met4202	-0.0213348	-0.0081793	0.0131555
Rp_Met4658	0.04127	0.0544229	0.0131528
Rp_Met1185	0.0206	0.00744778	0.0131522
Rp_Met3566	-0.00519153	-0.018336	0.0131444
Rp_Met1825	0.0164403	0.00330311	0.0131372
Rp_Met3264	0.0244301	0.0112985	0.0131316
Rp_Met1223	-0.0123549	-0.0254837	0.0131289
Rp_Met1302	0.0356558	0.0487809	0.0131252
Rp_Met1987	0.0182341	0.0313538	0.0131197
Rp_Met67	-0.000238049	0.0128768	0.0131148	Glycyl-L-leucine
Rp_Met2309	-0.0256089	-0.0387147	0.0131058
Rp_Met832	0.0111256	-0.00197057	0.0130962
Rp_Met785	0.00998129	-0.00311113	0.0130924
Rp_Met1465	0.0240344	0.03712	0.0130856
Rp_Met1765	0.0307058	0.0176211	0.0130846
Rp_Met3544	-0.0147176	-0.0278006	0.0130829
Rp_Met612	0.0211508	0.00808426	0.0130665	7-(1-pyrrolidinyl)pyrimido[4,5-d]pyrimidin-4-amine
Rp_Met3073	0.00451843	-0.00854791	0.0130663
Rp_Met3064	-0.01745	-0.00440117	0.0130488
Rp_Met1912	0.00536344	0.0184097	0.0130462
Rp_Met4516	-0.00673944	0.00629042	0.0130299
Rp_Met2794	-0.0255964	-0.0386258	0.0130294
Rp_Met1621	0.0177088	0.0307312	0.0130224
Rp_Met975	0.018138	0.00512711	0.0130109
Rp_Met1492	0.00519326	0.0182038	0.0130105
Rp_Met1576	0.0138949	0.0269008	0.013006
Rp_Met4088	0.0200398	0.0070377	0.0130021
Rp_Met1240	-0.0280265	-0.0150293	0.0129972
Rp_Met3942	0.00492433	-0.00807253	0.0129969	Tiglic acid
Rp_Met2800	0.0115143	-0.00148062	0.0129949
Rp_Met2302	0.0245082	0.0115306	0.0129776
Rp_Met3424	0.0733205	0.0603592	0.0129614
Rp_Met3306	-0.0019941	-0.0149491	0.012955
Rp_Met158	-0.0349734	-0.0220233	0.0129501
Rp_Met2440	-0.0269597	-0.0140103	0.0129494
Rp_Met1385	0.02121	0.00826195	0.012948
Rp_Met1263	0.00257696	0.0155242	0.0129473
Rp_Met3766	-0.00311275	-0.0160559	0.0129432
Rp_Met794	0.0253237	0.0123882	0.0129355
Rp_Met1535	-0.0309384	-0.018003	0.0129354
Rp_Met907	0.0319421	0.0190084	0.0129337
Rp_Met3960	0.0298404	0.0169188	0.0129216
Rp_Met2133	0.0209116	0.00800847	0.0129031
Rp_Met1905	-0.0121582	0.000743799	0.012902
Rp_Met1722	0.0183105	0.00541058	0.0128999
Rp_Met4186	-0.061318	-0.0484221	0.0128958
Rp_Met3057	-0.00347893	-0.0163638	0.0128849
Rp_Met388	0.016723	0.00385189	0.0128711	4-Hydroxycoumarin
Rp_Met2548	0.0101726	-0.00269817	0.0128708
Rp_Met1052	0.0280338	0.0409035	0.0128697
Rp_Met48	-0.0117232	0.00114624	0.0128695	Glycyl-L-tyrosine
Rp_Met3538	0.00789014	-0.00497065	0.0128608
Rp_Met3312	-0.0199912	-0.032849	0.0128579
Rp_Met4013	-0.0102424	-0.0230868	0.0128444
Rp_Met2059	-0.00425657	-0.0170988	0.0128422
Rp_Met2494	-0.0280624	-0.0152239	0.0128385
Rp_Met143	-0.0373774	-0.0245557	0.0128217	Diphenylphosphinic acid
Rp_Met917	0.00988343	-0.00293677	0.0128202
Rp_Met2834	0.0127292	0.0255453	0.0128162
Rp_Met99	0.010905	0.0237131	0.012808	D-Glutamic acid
Rp_Met1641	0.00477867	0.0175855	0.0128068
Rp_Met1891	-0.0304712	-0.017666	0.0128052
Rp_Met1292	0.0213595	0.00855504	0.0128045
Rp_Met3573	0.0147744	0.0275671	0.0127928
Rp_Met4462	-0.00556644	-0.0183453	0.0127788
Rp_Met3681	0.0218564	0.00907957	0.0127768
Rp_Met275	0.0660886	0.0788468	0.0127582
Rp_Met3106	-0.0242822	-0.0370367	0.0127545
Rp_Met3304	0.000114823	-0.0126388	0.0127536
Rp_Met2950	0.0162115	0.0034583	0.0127532
Rp_Met200	-0.020105	-0.00735219	0.0127528	NP-020155
Rp_Met1962	0.00929375	0.0220463	0.0127525	2-Hydroxycinnamic acid
Rp_Met3672	0.140241	0.127493	0.0127483
Rp_Met904	0.00719778	-0.00554606	0.0127438
Rp_Met2769	0.0131971	0.000454006	0.0127431
Rp_Met1840	-0.00726446	0.00547554	0.01274
Rp_Met3283	-0.0741045	-0.0613672	0.0127374
Rp_Met1703	0.0167448	0.00400926	0.0127355
Rp_Met3803	0.0126943	-3.67943e-05	0.0127311
Rp_Met3277	0.0113795	-0.00135116	0.0127306
Rp_Met4451	0.0425163	0.0297934	0.0127229
Rp_Met3626	-0.0332073	-0.0205037	0.0127036
Rp_Met3177	-0.0054982	0.00719464	0.0126928
Rp_Met1764	0.00888117	0.0215682	0.012687	2-Hydroxyquinoline
Rp_Met4525	0.00529452	-0.00738997	0.0126845
Rp_Met2123	-0.0205658	-0.00788478	0.012681
Rp_Met2443	-0.0507935	-0.0381154	0.0126781
Rp_Met1813	0.010093	0.0227664	0.0126734
Rp_Met2263	-0.00613269	-0.0187977	0.012665
Rp_Met1145	0.0354102	0.022755	0.0126552
Rp_Met1181	0.0236626	0.0110081	0.0126545
Rp_Met3994	0.0263498	0.0136978	0.012652
Rp_Met2495	-0.0414848	-0.0541362	0.0126514
Rp_Met1925	0.0154352	0.00279334	0.0126418	NP-013039
Rp_Met3690	0.00159714	0.014223	0.0126259
Rp_Met599	0.011189	0.0238009	0.0126119	3-Piperidinophenanthro[9,10-E][1,2,4]triazine
Rp_Met534	0.00814037	0.0207448	0.0126045
Rp_Met3452	0.0291505	0.0165642	0.0125863
Rp_Met1005	0.0154717	0.00288748	0.0125842	PD 0200347
Rp_Met1511	0.00168215	0.0142641	0.0125819
Rp_Met1562	-0.010764	0.00179742	0.0125614	Glycyl-L-leucine
Rp_Met1477	-0.000910873	0.0116364	0.0125472
Rp_Met3108	0.00715566	0.019701	0.0125454
Rp_Met1717	-0.0311134	-0.043658	0.0125446
Rp_Met3632	0.00721546	0.0197575	0.0125421
Rp_Met1205	0.0253221	0.0127821	0.0125399
Rp_Met2027	-0.0368212	-0.0493562	0.0125351
Rp_Met4481	-0.00771445	-0.0202438	0.0125294
Rp_Met4203	0.0117341	0.0242554	0.0125213
Rp_Met2192	0.0135777	0.0010629	0.0125148
Rp_Met1515	0.000911885	-0.0116025	0.0125144
Rp_Met3213	0.0040015	0.0165141	0.0125126
Rp_Met2251	-0.0334912	-0.0459985	0.0125072	N-[1-(4-methoxy-2-oxo-2H-pyran-6-yl)-2-methylbutyl]acetamide
Rp_Met4446	0.013424	0.000923397	0.0125006
Rp_Met1677	0.0141709	0.00167038	0.0125005	1-(4-methylphenyl)-3,5-diphenylpent-2-ene-1,5-dione
Rp_Met3919	-0.0158609	-0.0283599	0.012499
Rp_Met3074	0.0205805	0.00808986	0.0124907
Rp_Met2581	0.0295308	0.0170442	0.0124866	[Similar to: Docosahexaenoic acid ethyl ester; ΔMass: -21.9998 Da]
Rp_Met1368	0.0182816	0.00580326	0.0124783
Rp_Met2169	-0.0257787	-0.013312	0.0124666
Rp_Met4324	-0.000654421	-0.0131184	0.0124639
Rp_Met1112	0.0209744	0.00851057	0.0124638
Rp_Met3786	0.0330005	0.0205371	0.0124634	2,2,6,6-Tetramethyl-4-piperidinol
Rp_Met4530	-0.0168122	-0.0292733	0.0124611
Rp_Met716	0.0191841	0.0316426	0.0124585	1-(4-methylphenyl)-3,5-diphenylpent-2-ene-1,5-dione
Rp_Met3422	-0.0236757	-0.0361279	0.0124522
Rp_Met1025	0.023281	0.0108343	0.0124467
Rp_Met983	0.0230265	0.0105815	0.012445
Rp_Met2561	0.0070657	-0.00537465	0.0124403
Rp_Met979	0.0178074	0.00536785	0.0124395
Rp_Met1354	0.00462047	0.0170598	0.0124393
Rp_Met807	0.0235624	0.0111369	0.0124255
Rp_Met1826	0.00619425	0.018613	0.0124188
Rp_Met3749	-0.027227	-0.014816	0.012411
Rp_Met756	0.0376709	0.0252635	0.0124074
Rp_Met2940	0.0188871	0.00648658	0.0124005
Rp_Met1336	0.0227201	0.0103203	0.0123999
Rp_Met4230	0.0168605	0.00446946	0.012391
Rp_Met3525	-0.019746	-0.00735682	0.0123892
Rp_Met2851	0.00722428	-0.0051584	0.0123827
Rp_Met1340	0.00474964	0.0171285	0.0123789
Rp_Met1821	0.0354784	0.0230999	0.0123786
Rp_Met2528	0.0181323	0.0305099	0.0123776
Rp_Met1104	-0.00964297	0.00273396	0.0123769
Rp_Met3868	0.0346827	0.0223103	0.0123724
Rp_Met511	0.0216581	0.00928763	0.0123705
Rp_Met1174	0.0123672	-2.27384e-06	0.0123695
Rp_Met2708	0.0217086	0.00934058	0.0123681
Rp_Met2537	-0.0393728	-0.0270065	0.0123662
Rp_Met3197	0.0124869	0.000123473	0.0123635
Rp_Met2636	-0.0208736	-0.00851436	0.0123592
Rp_Met1047	0.0200152	0.00765597	0.0123592	N-(5-acetamidopentyl)acetamide
Rp_Met3284	-0.0294999	-0.0418494	0.0123495
Rp_Met1633	0.0191735	0.0068278	0.0123457
Rp_Met4652	0.0291164	0.0167715	0.0123449
Rp_Met3534	0.0124951	0.0248381	0.0123429
Rp_Met4180	-0.0169357	-0.00461061	0.0123251
Rp_Met1284	0.014276	0.026601	0.0123251	L-Alanyl-L-proline
Rp_Met2982	0.0233141	0.0109916	0.0123225
Rp_Met1527	0.0180983	0.030419	0.0123208
Rp_Met4012	0.0235159	0.0111953	0.0123206
Rp_Met2125	0.00807591	0.0203964	0.0123205
Rp_Met2521	0.018858	0.031173	0.012315
Rp_Met267	-0.0246183	-0.0369312	0.0123129
Rp_Met1268	0.0059535	0.0182656	0.0123121	Aspartame
Rp_Met3039	-0.0324613	-0.0201503	0.012311
Rp_Met360	0.0422667	0.0545744	0.0123078
Rp_Met3220	0.0172298	0.029537	0.0123073
Rp_Met1937	0.0128437	0.0251507	0.012307
Rp_Met2765	0.0107501	0.0230567	0.0123065
Rp_Met2733	-0.0265124	-0.0388133	0.0123009
Rp_Met4167	-0.00578999	0.0065078	0.0122978
Rp_Met1247	0.020105	0.00781576	0.0122892
Rp_Met2095	0.0284613	0.0407502	0.0122888
Rp_Met1153	-0.0244742	-0.0367379	0.0122636
Rp_Met2853	0.0340431	0.0217799	0.0122632	[Similar to: N-Acetyl-α-D-glucosamine; ΔMass: 54.0104 Da]
Rp_Met1851	0.014985	0.0272359	0.0122509
Rp_Met2747	0.0305399	0.0182895	0.0122504
Rp_Met4697	0.016973	0.00472573	0.0122473
Rp_Met3024	0.0226773	0.0349184	0.012241
Rp_Met876	-0.00529483	0.00692559	0.0122204	2-Hydroxyhippuric acid
Rp_Met3592	0.0247801	0.0125614	0.0122187
Rp_Met1298	0.0200876	0.00787941	0.0122082	[Similar to: 2-{[(2R,3R,4S,5S,6R)-4,5-dihydroxy-6-(hydroxymethyl)-3-{[(2S,3R,4R,5R,6S)-3,4,5-trihydroxy-6-methyloxan-2-yl]oxy}oxan-2-yl]oxy}-2-(4-hydroxyphenyl)acetonitrile; ΔMass: -174.9908 Da]
Rp_Met1172	0.0196978	0.00749052	0.0122073
Rp_Met438	-0.00198021	0.0102233	0.0122035	(3S)-3-(5-Methoxy-1H-benzimidazol-2-yl)-N-phenyl-1-pyrrolidinecarboxamide
Rp_Met3590	-0.0114529	-0.023633	0.01218
Rp_Met3141	-0.0494367	-0.0372918	0.0121449
Rp_Met4528	0.0297165	0.0175773	0.0121393
Rp_Met3130	0.0212362	0.0333747	0.0121385
Rp_Met1267	0.0286997	0.016567	0.0121328
Rp_Met1249	-0.0134661	-0.00133856	0.0121276
Rp_Met3411	-0.0147197	-0.0268419	0.0121222
Rp_Met1238	-0.00284245	-0.0149613	0.0121188
Rp_Met4404	-0.0118693	-0.0239811	0.0121118
Rp_Met4586	0.0262009	0.0140913	0.0121096
Rp_Met1593	0.0081556	0.0202631	0.0121075	2-(Cyclohexylmethylidene)-1,2,3,4-tetrahydronaphthalen-1-one
Rp_Met2186	0.00215063	-0.00995447	0.0121051	Crotonic acid
Rp_Met3739	0.027551	0.0154516	0.0120994
Rp_Met595	0.0147699	0.0268667	0.0120967
Rp_Met1883	0.0145084	0.0266048	0.0120964	N-Acetylornithine
Rp_Met2677	0.0367778	0.024682	0.0120957
Rp_Met327	-0.00769069	-0.0197858	0.0120951
Rp_Met4580	0.0259729	0.0380625	0.0120896
Rp_Met90	0.0330935	0.0451818	0.0120883	D-(+)-Glucose
Rp_Met4436	0.00660142	0.0186791	0.0120777
Rp_Met3251	-0.0256111	-0.0376788	0.0120677
Rp_Met2828	0.00913306	0.0211984	0.0120653
Rp_Met1581	0.00154272	0.0136036	0.0120609
Rp_Met3262	0.02615	0.0140991	0.012051
Rp_Met278	-0.002601	0.00944818	0.0120492
Rp_Met1339	-0.0283052	-0.0403523	0.0120471
Rp_Met4057	0.0199795	0.00793984	0.0120396
Rp_Met4211	0.0200044	0.00797144	0.0120329
Rp_Met539	-0.0122366	-0.0242667	0.0120301
Rp_Met1338	-0.00165409	-0.0136765	0.0120224
Rp_Met227	0.0213367	0.00931698	0.0120198	PEG n12
Rp_Met1216	0.0213367	0.00931698	0.0120198	PEG n12
Rp_Met3905	0.0210158	0.00900574	0.01201
Rp_Met1260	0.0161506	0.0281516	0.0120009
Rp_Met4555	-0.0544152	-0.0424153	0.0119999
Rp_Met4134	0.00811573	-0.00388232	0.0119981
Rp_Met2909	-0.0430367	-0.0310469	0.0119897
Rp_Met3081	0.019333	0.00735019	0.0119829
Rp_Met1723	-0.0343887	-0.022413	0.0119757
Rp_Met2546	0.029103	0.0171308	0.0119722
Rp_Met4072	0.0035712	-0.0083979	0.0119691
Rp_Met3347	0.0300616	0.0180983	0.0119632
Rp_Met341	0.00552559	-0.0064331	0.0119587
Rp_Met2019	0.0338012	0.0457555	0.0119543
Rp_Met2491	-0.0209034	-0.0328478	0.0119443
Rp_Met2669	-0.0798709	-0.0918135	0.0119426
Rp_Met2705	0.00328434	0.0152251	0.0119408
Rp_Met2642	0.0403206	0.0522562	0.0119355
Rp_Met3280	-0.0174524	-0.00551804	0.0119343
Rp_Met1182	0.0307441	0.0188146	0.0119294
Rp_Met2996	-0.0101785	-0.0221033	0.0119248
Rp_Met1106	0.0196225	0.00771274	0.0119097
Rp_Met2311	-0.0400363	-0.028127	0.0119093
Rp_Met3950	-0.000867357	0.0110414	0.0119087
Rp_Met1578	-0.000724536	0.0111711	0.0118956
Rp_Met3404	0.0278955	0.0160038	0.0118917
Rp_Met2722	-0.0317815	-0.0436615	0.01188
Rp_Met3777	0.00537559	-0.00650249	0.0118781
Rp_Met2457	0.0204248	0.00854822	0.0118766	1-(3,4-dimethoxyphenyl)ethan-1-one oxime
Rp_Met4215	0.000503407	0.0123789	0.0118755
Rp_Met4601	0.0110585	-0.00080485	0.0118634
Rp_Met4048	-0.0142528	-0.0261087	0.0118559
Rp_Met894	-0.116772	-0.128627	0.011855
Rp_Met4676	0.00745504	-0.00439201	0.0118471
Rp_Met2067	0.0203363	0.0321746	0.0118382
Rp_Met1588	0.0216609	0.0334988	0.011838
Rp_Met474	0.0213705	0.00955056	0.01182
Rp_Met1011	0.0444525	0.0562601	0.0118075
Rp_Met3244	-0.00833932	0.0034614	0.0118007
Rp_Met4337	0.00489479	0.0166865	0.0117917
Rp_Met1651	0.00314338	-0.00864082	0.0117842
Rp_Met4621	0.0134608	0.00168798	0.0117728
Rp_Met467	0.0073776	0.0191501	0.0117725	Sebuthylazine
Rp_Met76	0.022602	0.0108322	0.0117699	Riboflavin
Rp_Met3939	0.0223886	0.01062	0.0117686
Rp_Met1066	0.00608062	0.0178457	0.0117651
Rp_Met1590	0.0248973	0.0131324	0.0117649
Rp_Met3624	0.0129897	0.0012279	0.0117618
Rp_Met947	0.0137135	0.0254706	0.0117571
Rp_Met2790	-0.0117128	4.22406e-05	0.011755
Rp_Met458	-0.0777621	-0.0895126	0.0117504
Rp_Met2941	-0.0372617	-0.0255141	0.0117476
Rp_Met1360	0.0169688	0.0287147	0.011746	Pyridoxal
Rp_Met1953	-0.0312872	-0.0430238	0.0117367
Rp_Met1529	0.0341292	0.022394	0.0117352
Rp_Met4189	-0.0267646	-0.0384997	0.0117351
Rp_Met205	-0.0779786	-0.0897135	0.011735
Rp_Met3883	0.000686239	-0.0110323	0.0117186
Rp_Met3695	-0.0158584	-0.00414188	0.0117165
Rp_Met2914	0.0222969	0.0105863	0.0117105
Rp_Met4665	-0.0237252	-0.0354327	0.0117075
Rp_Met3337	0.0197271	0.0314322	0.0117051	3-Methylxanthine
Rp_Met21	0.00613054	0.0178354	0.0117048	D-(+)-Cellobiose
Rp_Met4103	-0.0226513	-0.0343547	0.0117035
Rp_Met2576	-0.0247832	-0.0364749	0.0116917
Rp_Met3753	-0.020676	-0.00898718	0.0116888
Rp_Met465	-0.00225956	0.00942195	0.0116815
Rp_Met1965	0.00448202	-0.0071972	0.0116792
Rp_Met2064	0.0138782	0.00219927	0.011679
Rp_Met569	0.0164085	0.00473082	0.0116777
Rp_Met1190	0.00532946	0.0170067	0.0116772
Rp_Met692	0.0513162	0.062983	0.0116669
Rp_Met1536	-0.0288458	-0.0171833	0.0116626
Rp_Met2026	0.0207701	0.00911755	0.0116525
Rp_Met2873	0.0210119	0.00936715	0.0116447
Rp_Met1654	0.0484722	0.0368291	0.0116431
Rp_Met173	0.0208841	0.00924793	0.0116362	[Similar to: (4-benzoylpiperidino)[4-(tert-butyl)phenyl]methanone; ΔMass: 21.0159 Da]
Rp_Met4276	0.00276479	0.0144005	0.0116357
Rp_Met2891	0.0283418	0.0167084	0.0116334
Rp_Met763	-0.0726456	-0.0610209	0.0116247
Rp_Met4181	0.0179733	0.00634872	0.0116246
Rp_Met2427	0.0339397	0.0223217	0.011618
Rp_Met462	0.011133	0.0227412	0.0116082	Leucylproline
Rp_Met1459	0.0571007	0.0687087	0.011608
Rp_Met1800	-0.096242	-0.107847	0.011605
Rp_Met320	0.0203995	0.00879657	0.0116029	[Similar to: PEG n7; ΔMass: -0.0002 Da]
Rp_Met3212	0.0224413	0.0108415	0.0115998
Rp_Met503	0.0320753	0.0436689	0.0115937
Rp_Met1602	0.000236784	0.01183	0.0115932
Rp_Met1893	-0.0219262	-0.0103332	0.0115929
Rp_Met1928	-0.0351649	-0.0235729	0.011592
Rp_Met4373	0.000221081	0.0118115	0.0115904
Rp_Met85	0.00328997	-0.00829957	0.0115895	5-Aminovaleric acid
Rp_Met3420	0.0216739	0.0100864	0.0115875
Rp_Met4540	0.015445	0.0270232	0.0115782
Rp_Met3414	0.0231362	0.0115601	0.0115761
Rp_Met2900	0.0398859	0.0514559	0.01157
Rp_Met3392	-0.0335232	-0.0450914	0.0115682
Rp_Met646	0.0148686	0.0264133	0.0115448	Valylproline
Rp_Met4264	0.0208106	0.00927189	0.0115387
Rp_Met4612	0.00102216	0.0125604	0.0115382
Rp_Met811	0.0131803	0.00164489	0.0115354	U-47700-d6
Rp_Met1184	0.0166829	0.00514754	0.0115354
Rp_Met3652	0.010319	-0.00121626	0.0115353
Rp_Met2122	-0.0317319	-0.0202138	0.0115181
Rp_Met1874	-0.0309097	-0.0424129	0.0115033
Rp_Met2990	0.0270846	0.0155894	0.0114952
Rp_Met2710	-0.0101293	0.00135639	0.0114857
Rp_Met159	0.0203138	0.00883059	0.0114833
Rp_Met1041	0.020344	0.00886168	0.0114823	PEG n11
Rp_Met912	0.0209989	0.0095249	0.011474
Rp_Met1456	-0.00745902	-0.0189257	0.0114667
Rp_Met3164	-0.0294521	-0.0409169	0.0114648
Rp_Met2388	0.0219916	0.0105292	0.0114623
Rp_Met3869	-0.0230248	-0.0344718	0.011447
Rp_Met3052	-0.0347178	-0.0232878	0.0114299
Rp_Met477	-0.0486052	-0.0600299	0.0114247	Phenacetin
[truncated: 2,705 more rows]

## Sheet: Tem. contribution of HILIC
	Placebo group	Treatment group	Difference	Annotated?
HI_Met54	-0.0787315	0.114883	0.193615
HI_Met60	0.181111	0.0169734	0.164138
HI_Met75	-0.0831821	0.0806973	0.163879	NP-022407
HI_Met128	-0.0847089	0.0600325	0.144741	Testosterone sulfate
HI_Met202	0.0782861	-0.0562966	0.134583
HI_Met6	-0.144877	-0.0166475	0.12823	Indoxyl sulfate
HI_Met73	-0.0587885	0.0688541	0.127643	3,4-Dihydroxybenzenesulfonic acid
HI_Met13	-0.0284781	0.0916658	0.120144	Uric acid
HI_Met514	-0.132497	-0.0135543	0.118942	Salicylic acid
HI_Met126	-0.075038	0.0438554	0.118893
HI_Met103	0.000233981	0.118506	0.118272
HI_Met88	0.0649686	-0.0532633	0.118232
HI_Met170	-0.0172591	0.100793	0.118052
HI_Met650	0.0104532	0.127517	0.117064
HI_Met192	-0.0282268	0.0879906	0.116217
HI_Met226	-0.123523	-0.00821705	0.115306						HILIC	Placebo	Annotated	Difference	Annotations
HI_Met52	-0.215004	-0.100599	0.114404	β-Muricholic acid					HI_Met75	-0.0831821	0.0806973	0.16	NP-022407
HI_Met1159	0.00929641	-0.105076	0.114372						HI_Met128	-0.0847089	0.0600325	0.144741	Testosterone sulfate
HI_Met113	0.144402	0.030226	0.114176						HI_Met6	-0.144877	-0.0166475	0.12823	Indoxyl sulfate
HI_Met1346	0.0711033	-0.0427506	0.113854						HI_Met73	-0.0587885	0.0688541	0.127643	3,4-Dihydroxybenzenesulfonic acid
HI_Met792	0.129799	0.0174121	0.112386						HI_Met13	-0.0284781	0.0916658	0.120144	Uric acid
HI_Met400	-0.215861	-0.103713	0.112148						HI_Met514	-0.132497	-0.0135543	0.118942	Salicylic acid
HI_Met695	-0.0625564	0.0477817	0.110338						HI_Met52	-0.215004	-0.100599	0.114404	β-Muricholic acid
HI_Met124	-0.0590208	0.0494705	0.108491	5-Aminonicotinic acid					HI_Met124	-0.0590208	0.0494705	0.108491	5-Aminonicotinic acid
HI_Met80	0.148729	0.0404538	0.108275						HI_Met115	-0.0868048	0.0169737	0.103778	[Similar to: 4-(4-hydroxy-3,5-dimethylphenyl)-2-methylphthalazin-1(2H)-one; ΔMass: -73.0681 Da]
HI_Met407	0.0272363	0.134731	0.107495						HI_Met69	-0.0668654	0.0355739	0.102439	?-Muricholic Acid
HI_Met1024	0.073524	-0.0330198	0.106544						HI_Met623	0.0389192	-0.0564684	0.0953877	N-Acetylneuraminic acid
HI_Met179	-0.104865	0.00156284	0.106428						HI_Met200	-0.125767	-0.0320882	0.0936784	Glycyl-L-leucine
HI_Met949	-0.0428717	-0.149054	0.106183						HI_Met95	0.117944	0.0250515	0.0928924	[Similar to: Methyl 2-[2,6-dioxo-4-(3,4,5-trimethoxyphenyl)piperidino]-4,5-dimethoxybenzoate; ΔMass: -277.1645 Da]
HI_Met399	0.0133021	-0.0927996	0.106102						HI_Met25	-0.00175856	0.0886154	0.090374	L-Glutamic acid
HI_Met68	-0.00299252	-0.108351	0.105359						HI_Met77	-0.163142	-0.0745031	0.0886389	Clorophene
HI_Met105	-0.0300718	0.0744082	0.10448						HI_Met8	0.0708209	0.157892	0.0870715	D-Asparagine
HI_Met115	-0.0868048	0.0169737	0.103778	[Similar to: 4-(4-hydroxy-3,5-dimethylphenyl)-2-methylphthalazin-1(2H)-one; ΔMass: -73.0681 Da]					HI_Met153	0.0084644	0.0918229	0.0833585	D-(-)-Glutamine
HI_Met69	-0.0668654	0.0355739	0.102439	?-Muricholic Acid					HI_Met10	0.0122248	0.0953127	0.0830879	L-Serine
HI_Met627	0.103555	0.00204806	0.101506						HI_Met272	-0.0816551	0.000421836	0.082077	Glycyl-L-leucine
HI_Met712	0.0544398	-0.0469078	0.101348						HI_Met46	-0.178142	-0.260031	0.0818894	Dodecanedioic acid
HI_Met133	-0.210392	-0.110201	0.100191						HI_Met334	0.10437	0.0278643	0.0765054	Uracil
HI_Met364	-0.000559041	0.0995294	0.100088						HI_Met706	0.105132	0.0301467	0.0749858	[Similar to: Orotic acid; ΔMass: 84.9776 Da]
HI_Met197	-0.11057	-0.0112966	0.0992732						HI_Met4	0.00346568	0.0769488	0.0734831	Succinic acid
HI_Met134	0.00663713	0.105592	0.0989544						HI_Met18	-0.0235757	0.0477855	0.0713613	Taurine
HI_Met303	0.000177593	-0.0985142	0.0986918						HI_Met1149	0.104692	0.0353302	0.0693618	5-(4-nitrophenyl)-1H-1,2,4-triazole
HI_Met216	-0.00161923	0.0968264	0.0984456						HI_Met186	-0.0200117	0.0477231	0.0677348	Glycyl-L-leucine
HI_Met252	0.106212	0.00836273	0.0978488						HI_Met22	0.0333835	0.100547	0.0671635	D-Threonine
HI_Met287	0.0852756	-0.0124587	0.0977343						HI_Met318	0.104022	0.0378194	0.0662023	2-Furyl(5-hydroxy-1-benzofuran-3-yl)methanone
HI_Met323	0.0287249	-0.0689869	0.0977117						HI_Met172	0.0596579	-0.00483749	0.0644953	NP-001134
HI_Met464	0.0946906	-0.00265883	0.0973495						HI_Met30	-0.00191014	0.0619869	0.0638971	L-Leucic acid
HI_Met131	-0.110289	-0.0134585	0.09683						HI_Met129	0.091165	0.154957	0.0637925	6:2 Fluorinated telomer sulfonate
HI_Met505	0.0247092	-0.0709543	0.0956635						HI_Met248	0.00395935	0.0663473	0.0623879	6-Chloro-5-methyl-1H-1,2,3-benzotriazole
HI_Met623	0.0389192	-0.0564684	0.0953877	N-Acetylneuraminic acid					HI_Met32	0.0178548	-0.0445266	0.0623814	Saccharin
HI_Met605	-0.0158221	-0.110666	0.0948439						HI_Met304	0.0726618	0.0104022	0.0622597	Xanthosine
HI_Met184	-0.097882	-0.00312046	0.0947615						HI_Met100	0.018955	0.0809044	0.0619494	9-Methyluric acid
HI_Met200	-0.125767	-0.0320882	0.0936784	Glycyl-L-leucine					HI_Met90	-0.0533185	0.00495862	0.0582772	2-Hydroxyhippuric acid
HI_Met652	0.0127144	0.106232	0.0935175						HI_Met7	-0.130153	-0.0731853	0.0569672	L-Arginine
HI_Met213	0.0156868	0.109125	0.0934383						HI_Met336	-0.0320705	0.0237593	0.0558298	L-Aspartic acid
HI_Met64	-0.00088808	-0.0940602	0.0931721						HI_Met997	-0.133321	-0.0788255	0.0544953	3-[4-(tert-butyl)phenyl]-4-(3-methoxypropyl)-4,5-dihydro-1H-1,2,4-triazole-5-thione
HI_Met95	0.117944	0.0250515	0.0928924	[Similar to: Methyl 2-[2,6-dioxo-4-(3,4,5-trimethoxyphenyl)piperidino]-4,5-dimethoxybenzoate; ΔMass: -277.1645 Da]					HI_Met21	-0.0838009	-0.0304023	0.0533986	Hippuric acid
HI_Met96	0.0011023	-0.0913875	0.0924898						HI_Met350	-0.0065508	0.0467594	0.0533102	Ornithine
HI_Met385	0.0150066	-0.0771491	0.0921557						HI_Met436	-0.130671	-0.0775506	0.0531204	3-[4-(tert-butyl)phenyl]-4-(3-methoxypropyl)-4,5-dihydro-1H-1,2,4-triazole-5-thione
HI_Met520	-0.0302623	0.0618804	0.0921428						HI_Met45	0.0339681	-0.0184472	0.0524154	Mannitol
HI_Met324	-0.173398	-0.081705	0.0916927						HI_Met26	0.0519127	0.00118787	0.0507249	Cytidine
HI_Met161	-0.00692536	0.0846457	0.0915711						HI_Met16	-0.051579	-0.00185537	0.0497236	Phenylacetyl-L-glutamine
HI_Met25	-0.00175856	0.0886154	0.090374	L-Glutamic acid					HI_Met29	-0.0125052	0.0362369	0.0487421	Glycyl-L-valine
HI_Met1361	-0.0340216	0.0560284	0.09005						HI_Met1234	0.0585283	0.00978723	0.0487411	(1S,3R,4R,5R)-1,3,4-trihydroxy-5-{[(2E)-3-(4-hydroxy-3-methoxyphenyl)prop-2-enoyl]oxy}cyclohexane-1-carboxylic acid
HI_Met316	-0.0789257	0.0109802	0.0899059						HI_Met212	-0.0267372	-0.0752678	0.0485306	Stercobilin
HI_Met1255	0.162964	0.0732422	0.0897218						HI_Met12	0.129319	0.176977	0.0476584	Lauryl sulfate
HI_Met85	-0.031158	0.0577254	0.0888834						HI_Met1	0.0925508	0.0450207	0.04753	Orotic acid
HI_Met467	-0.105873	-0.0171614	0.088712						HI_Met319	-0.101486	-0.053958	0.0475277	N1-[1-(3-isopropenylphenyl)-1-methylethyl]-3-oxobutanamide
HI_Met77	-0.163142	-0.0745031	0.0886389	Clorophene					HI_Met142	0.0221599	0.0693441	0.0471842	4-Pyridoxic acid
HI_Met331	0.00775795	0.0954369	0.0876789						HI_Met391	-0.0680354	-0.0213808	0.0466547	3,8,9-trihydroxy-10-propyl-3,4,5,8,9,10-hexahydro-2H-oxecin-2-one
HI_Met93	-0.0434165	0.0442152	0.0876317						HI_Met452	-0.0607417	-0.0162719	0.0444698	D-Alanyl-D-alanine
HI_Met8	0.0708209	0.157892	0.0870715	D-Asparagine					HI_Met343	-0.00727781	0.0365812	0.043859	Gluconic acid
HI_Met190	-0.0388638	0.0481646	0.0870283						HI_Met11	-0.0224585	0.0211229	0.0435815	Acesulfame potassium
HI_Met185	-0.062706	0.0237218	0.0864278						HI_Met152	0.108743	0.151845	0.0431012	[Similar to: L-Tyrosine; ΔMass: -0.0252 Da]
HI_Met584	-0.0382914	0.0477765	0.0860679						HI_Met457	-0.0474726	-0.00484131	0.0426313	3,8,9-trihydroxy-10-propyl-3,4,5,8,9,10-hexahydro-2H-oxecin-2-one
HI_Met1501	0.198241	0.113324	0.0849169						HI_Met147	0.044756	0.00260819	0.0421478	5-Aminonicotinic acid
HI_Met614	0.0246425	0.109045	0.0844021						HI_Met1450	0.0872711	0.0457284	0.0415427	4,7-dimethylpyrazolo[5,1-c][1,2,4]triazine-3-carbonitrile
HI_Met58	-0.103605	-0.0193028	0.0843018						HI_Met50	0.13497	0.176071	0.0411005	4-Hydroxy-3-methoxyphenylacetic acid
HI_Met61	-0.0636464	0.0202976	0.083944						HI_Met916	-0.129999	-0.170936	0.0409368	(±)9-HpODE
HI_Met306	-0.00462907	0.0792176	0.0838467						HI_Met98	0.0443493	0.0850595	0.0407102	2-(2-pyridyl)-2-{2-[4-(trifluoromethoxy)phenyl]hydrazono}acetonitrile
HI_Met160	-0.037785	0.0459864	0.0837715						HI_Met366	-0.156144	-0.116483	0.0396608	O1-[4-(tert-butyl)benzoyl]-2-(tert-butylsulfonyl)ethanehydroximamide
HI_Met794	0.00613381	0.0897025	0.0835687						HI_Met357	0.0660294	0.0266596	0.0393698	Pyruvic acid
HI_Met153	0.0084644	0.0918229	0.0833585	D-(-)-Glutamine					HI_Met237	0.0177743	-0.0212194	0.0389937	4-Dodecylbenzenesulfonic acid
HI_Met156	0.133549	0.216819	0.0832704						HI_Met43	-0.321418	-0.283296	0.0381222	Deoxycholic acid
HI_Met10	0.0122248	0.0953127	0.0830879	L-Serine					HI_Met37	-0.149388	-0.187204	0.037816	Sebacic acid
HI_Met251	0.0270695	0.109593	0.0825231						HI_Met269	-0.0715928	-0.0337869	0.0378059	5-Hydroxyindole-3-acetic acid
HI_Met622	-0.0708891	-0.153201	0.0823115						HI_Met40	0.0550803	0.0921795	0.0370992	4-Hydroxybenzaldehyde
HI_Met1503	0.0456281	-0.0366232	0.0822513						HI_Met285	-0.102971	-0.0659704	0.0370011	7,7-dimethyl-3-spiro(4,4,-dimethyl-2,6-dioxocyclohexyl)-1,2,3,4,5,6,7,8-octahydro-5-quinolinone
HI_Met272	-0.0816551	0.000421836	0.082077	Glycyl-L-leucine					HI_Met709	0.0169052	-0.0196517	0.0365569	[Similar to: Hydroxykynurenine; ΔMass: 18.9502 Da]
HI_Met911	-0.0137967	0.0681455	0.0819422						HI_Met81	-0.0109384	0.0248407	0.0357791	4-Phenolsulfonic acid
HI_Met46	-0.178142	-0.260031	0.0818894	Dodecanedioic acid					HI_Met814	-0.129503	-0.165178	0.0356755	Benzoic acid
HI_Met1486	0.212488	0.130648	0.0818398						HI_Met5	0.0227803	0.0584504	0.0356701	Uridine
HI_Met724	0.0452569	0.126921	0.0816644						HI_Met48	0.122537	0.0870989	0.0354381	Adenine
HI_Met1069	-0.134934	-0.0539444	0.0809897						HI_Met15	0.0928083	0.127802	0.0349941	2′-Deoxyguanosine
HI_Met106	0.0460477	-0.0348287	0.0808764						HI_Met453	0.0689289	0.0352179	0.033711	2-[(7-Chloro-1,2-dihydro-4-quinazolinyl)oxy]-1-(2,3-dihydro-1,4-benzodioxin-6-yl)-1-ethanol
HI_Met1492	0.166206	0.0853622	0.0808436						HI_Met1310	0.0693835	0.102427	0.0330434	2-Furoylglycine
HI_Met207	-0.0734481	0.00647503	0.0799232						HI_Met450	0.0184544	0.0510065	0.0325521	Gluconic acid
HI_Met188	-0.0589355	0.0201383	0.0790737						HI_Met33	0.0340486	0.0662944	0.0322458	DL-m-Tyrosine
HI_Met165	-0.0259164	0.0530744	0.0789908						HI_Met402	-0.00796051	0.0242541	0.0322146	4-Oxoproline
HI_Met803	0.0157853	0.0940772	0.0782919						HI_Met395	0.0852943	0.0541903	0.0311041	N-Acetyl-D-galactosamine
HI_Met472	-0.0361259	0.0412768	0.0774027						HI_Met108	0.00113112	0.0319889	0.0308578	L-Aspartic acid
HI_Met86	-0.0507146	0.0264523	0.0771669						HI_Met530	0.0759135	0.0461959	0.0297176	D-(+)-Maltose
HI_Met462	-0.0802483	-0.00316273	0.0770856						HI_Met222	0.016237	0.0456268	0.0293898	L-(-)-Malic acid
HI_Met264	-0.0974222	-0.0205509	0.0768713						HI_Met38	-0.0884631	-0.0592695	0.0291936	L-Carnosine
HI_Met639	-0.0416442	0.0351796	0.0768238						HI_Met497	0.0626209	0.091422	0.028801	[Similar to: N'-hydroxy-4,7-dimethylpyrazolo[5,1-c][1,2,4]triazine-3-carboximidamide; ΔMass: -0.0704 Da]
HI_Met726	-0.0971224	-0.0205933	0.0765291						HI_Met235	-0.0233727	0.00533403	0.0287067	Methyl acetoacetate
HI_Met334	0.10437	0.0278643	0.0765054	Uracil					HI_Met215	0.0504631	0.0786538	0.0281906	Pimelic acid
HI_Met275	0.0119114	0.0883609	0.0764496						HI_Met82	0.0366894	0.064598	0.0279086	1-Methyluric acid
HI_Met247	-0.0246066	-0.101007	0.0764004						HI_Met526	0.0314744	0.00386552	0.0276089	L-(+)-Lactic acid
HI_Met458	0.0164958	0.0927903	0.0762945						HI_Met214	0.0941821	0.0666183	0.0275637	N-Acetyl-D-galactosamine
HI_Met731	0.0462759	0.122515	0.0762388						HI_Met810	0.0765459	0.104052	0.0275058	Pimelic acid
HI_Met296	-0.0448619	0.0313009	0.0761627						HI_Met606	-0.0382814	-0.0655091	0.0272278	Ostruthin
HI_Met249	-0.113722	-0.0378552	0.0758671						HI_Met42	-0.0157285	-0.0425062	0.0267777	Ortho-Hydroxyphenylacetic acid
HI_Met1441	0.138946	0.0636503	0.0752957						HI_Met28	-0.0428075	-0.0168283	0.0259792	Pimelic acid
HI_Met137	-0.0304026	-0.105651	0.075248						HI_Met1517	0.0214722	0.0458129	0.0243407	[Similar to: Chlorogenic acid; ΔMass: -99.0621 Da]
HI_Met1244	0.132581	0.0574082	0.0751723						HI_Met1196	-0.00359167	-0.0272234	0.0236317	3-[2-(1,3-Benzodioxol-5-yl)-7-methoxy-1-benzofuran-5-yl]-3-hydroxypropyl hexopyranoside
HI_Met1379	0.107156	0.0319963	0.0751595						HI_Met310	-0.0362812	-0.0126864	0.0235948	L-Ascorbic acid 2-sulfate
HI_Met895	-0.146813	-0.0717842	0.0750292						HI_Met39	0.0190709	0.0424009	0.0233299	3-Methylxanthine
HI_Met706	0.105132	0.0301467	0.0749858	[Similar to: Orotic acid; ΔMass: 84.9776 Da]					HI_Met860	0.0263184	0.00309549	0.0232229	[Similar to: Guanosine; ΔMass: 67.9877 Da]
HI_Met1592	0.0559583	0.130766	0.0748074						HI_Met806	-0.111341	-0.0883293	0.0230114	3,8,9-trihydroxy-10-propyl-3,4,5,8,9,10-hexahydro-2H-oxecin-2-one
HI_Met1108	0.100475	0.0257295	0.074745						HI_Met314	-0.0166369	0.00500224	0.0216391	DL-Lactic Acid
HI_Met166	-0.0446869	0.0300345	0.0747215						HI_Met44	-0.187683	-0.166576	0.0211065	Deoxycholic acid
HI_Met798	-0.0358753	0.0387971	0.0746724						HI_Met31	0.0458588	0.0660956	0.0202368	D-Phenylalanine
HI_Met174	0.0570762	-0.0175576	0.0746338						HI_Met750	-0.0226078	-0.00303433	0.0195734	[Similar to: Doxazosin; ΔMass: -204.1399 Da]
HI_Met828	-0.150486	-0.0761441	0.0743419						HI_Met775	-0.0438947	-0.0630948	0.0192001	4-Oxoproline
HI_Met411	-0.118709	-0.04453	0.0741791						HI_Met282	0.00551355	0.0244853	0.0189718	D-(+)-Glucose
HI_Met930	-0.0351669	0.0389253	0.0740922						HI_Met1150	0.0267878	0.00813055	0.0186572	[Similar to: Creatine; ΔMass: 67.9874 Da]
HI_Met1084	-0.0143776	-0.0878619	0.0734843						HI_Met292	0.102482	0.120808	0.0183264	N1-[4-(2-thienylthio)phenyl]-4-chlorobenzamide
HI_Met4	0.00346568	0.0769488	0.0734831	Succinic acid					HI_Met286	0.018472	0.000885574	0.0175864	Fumaric acid
HI_Met1033	0.115627	0.0422523	0.0733744						HI_Met417	-0.00316701	0.01416	0.017327	(2R)-2,3-Dihydroxypropanoic acid
HI_Met301	0.0212559	-0.0514705	0.0727264						HI_Met19	0.013088	0.0298873	0.0167993	N-Acetylglutamic acid
HI_Met588	-0.136348	-0.0642403	0.0721075						HI_Met135	0.0400264	0.0233429	0.0166835	Pseudouridine
HI_Met503	0.152785	0.224762	0.0719773						HI_Met693	-0.00318605	0.0133252	0.0165113	DL-Lactic Acid
HI_Met1156	-0.146752	-0.0749314	0.071821						HI_Met27	0.0868531	0.0711706	0.0156825	L-Glutamic acid
HI_Met101	0.0797487	0.00800438	0.0717443						HI_Met66	0.00347749	0.0176228	0.0141453	1,7-Dimethyluric acid
HI_Met818	0.0153779	0.086841	0.0714631						HI_Met104	-0.00235084	0.0112022	0.013553	NP-020760
HI_Met905	0.161959	0.0905205	0.071439						HI_Met603	0.227143	0.213612	0.0135305	[Similar to: (2-{[(2S,3R,4S,5S,6R)-3,4,5-trihydroxy-6-(hydroxymethyl)oxan-2-yl]oxy}phenyl)methyl 6-hydroxy-2-methoxy-3-{[3,4,5-trihydroxy-6-(hydroxymethyl)oxan-2-yl]oxy}benzoate; ΔMass: -430.1476 Da]
HI_Met18	-0.0235757	0.0477855	0.0713613	Taurine					HI_Met496	-0.00930688	0.00414865	0.0134555	L-(-)-Malic acid
HI_Met578	-0.135322	-0.0645166	0.0708055						HI_Met918	-0.0741033	-0.0607523	0.0133509	2-[(3S)-1-(Cyclohexylmethyl)-3-pyrrolidinyl]-5-fluoro-1H-benzimidazole
HI_Met1171	0.0621428	-0.00856595	0.0707087						HI_Met49	-0.0220922	-0.0103669	0.0117253	Nicotinic acid
HI_Met143	-0.0145945	0.055693	0.0702875						HI_Met220	0.0162048	0.00478014	0.0114246	3-(1,1,2,3,3,3-hexafluoropropyl)adamantane-1-carboxylic acid
HI_Met1434	0.0923597	0.0227517	0.069608						HI_Met20	0.0759959	0.0872487	0.0112527	Xanthine
HI_Met1550	-0.0217631	0.047665	0.0694281						HI_Met151	-0.00712264	0.00350563	0.0106283	Guanosine
HI_Met1149	0.104692	0.0353302	0.0693618	5-(4-nitrophenyl)-1H-1,2,4-triazole					HI_Met392	0.0229087	0.032405	0.00949632	D-(+)-Tryptophan
HI_Met1168	0.0428293	-0.0264398	0.0692692						HI_Met512	-0.0634927	-0.0729807	0.009488	2-[(3S)-1-(Cyclohexylmethyl)-3-pyrrolidinyl]-5-fluoro-1H-benzimidazole
HI_Met262	0.0546859	-0.0143973	0.0690832						HI_Met194	0.0414517	0.0507597	0.00930801	Fexofenadine
HI_Met1311	0.0977911	0.0288599	0.0689312						HI_Met219	0.00138758	0.0092753	0.00788772	2-Furoylglycine
HI_Met173	-0.114466	-0.0457392	0.0687265						HI_Met36	-0.137232	-0.130082	0.00714991	Suberic acid
HI_Met187	-0.0330373	0.0355597	0.068597						HI_Met490	0.0368661	0.0436741	0.00680802	NP-004768
HI_Met1593	0.0800236	0.0118491	0.0681745						HI_Met14	0.0351209	0.04139	0.00626912	D-Pantothenic acid
HI_Met448	-0.00767841	0.0602672	0.0679456						HI_Met209	0.0417211	0.0479611	0.00624003	4,7-dimethylpyrazolo[5,1-c][1,2,4]triazine-3-carbonitrile
HI_Met1052	0.143268	0.075363	0.0679052						HI_Met35	0.0679336	0.0740739	0.00614029	L-Histidine
HI_Met1303	0.195027	0.262833	0.0678066						HI_Met270	-0.0407434	-0.0468428	0.00609941	1,5-Anhydro-D-glucitol
HI_Met986	0.063168	-0.00460387	0.0677719						HI_Met284	0.0724495	0.0667165	0.00573305	[Similar to: N'1-[4-(Dimethylamino)benzoyl]-3-(1,3-benzodioxol-5-yl)prop-2-enohydrazide; ΔMass: -104.0972 Da]
HI_Met722	0.0479822	0.115737	0.0677545						HI_Met2	-0.0242131	-0.0184821	0.00573099	3-(3-Hydroxyphenyl)propionic Acid
HI_Met186	-0.0200117	0.0477231	0.0677348	Glycyl-L-leucine					HI_Met23	-0.174151	-0.168482	0.00566974	Azelaic acid
HI_Met1141	0.0819671	0.0143568	0.0676103						HI_Met3	-0.0224302	-0.0170083	0.00542184	3-(3-Hydroxyphenyl)propionic Acid
HI_Met78	0.153988	0.221241	0.0672531						HI_Met360	0.0662856	0.0609261	0.00535951	N-Acetylneuraminic acid
HI_Met22	0.0333835	0.100547	0.0671635	D-Threonine					HI_Met41	0.00741248	0.00216415	0.00524833	p-Coumaric acid
HI_Met925	0.0286788	0.0953415	0.0666627						HI_Met47	-0.0290979	-0.0243159	0.00478201	L-(−)-3-Phenyllactic acid
HI_Met382	0.142504	0.0758817	0.0666227						HI_Met195	0.0921709	0.0968823	0.00471136	N-Acetyl-D-galactosamine
HI_Met1301	0.0422893	-0.0239435	0.0662328						HI_Met795	-0.0323592	-0.0280434	0.0043158	3,8,9-trihydroxy-10-propyl-3,4,5,8,9,10-hexahydro-2H-oxecin-2-one
HI_Met318	0.104022	0.0378194	0.0662023	2-Furyl(5-hydroxy-1-benzofuran-3-yl)methanone					HI_Met640	0.10522	0.101014	0.00420622	N-Acetyl-D-galactosamine
HI_Met432	0.0752975	0.00943192	0.0658656						HI_Met123	0.0215616	0.0256898	0.00412819	D-(+)-Glucose
HI_Met169	-0.00393424	0.0616149	0.0655491						HI_Met181	0.0465976	0.043001	0.00359666	3,7-Dimethyluric acid
HI_Met964	0.0132926	0.0786318	0.0653392						HI_Met24	0.0894057	0.0858755	0.00353016	Uracil
HI_Met700	-0.0157069	0.0492357	0.0649426						HI_Met329	0.0139165	0.0171109	0.0031944	2-(2-chlorophenyl)-1H-indole
HI_Met149	-0.0313483	-0.0962398	0.0648915						HI_Met9	-0.000503168	-0.00329392	0.00279075	2'-Deoxyinosine
HI_Met365	0.0692945	0.0047274	0.0645671						HI_Met17	-0.0410366	-0.0437037	0.00266705	Adipic acid
HI_Met788	0.0364783	0.100982	0.0645033						HI_Met176	0.078191	0.0755387	0.00265229	Hypoxanthine
HI_Met172	0.0596579	-0.00483749	0.0644953	NP-001134					HI_Met34	-0.0102215	-0.0128543	0.00263284	L-Anserine
HI_Met904	0.0162248	0.0806944	0.0644696						HI_Met51	0.0306066	0.0286408	0.00196584	Ortho-Hydroxyphenylacetic acid
HI_Met1453	0.0958154	0.0314833	0.0643321						HI_Met268	0.00603255	0.00764552	0.00161297	3,8,9-trihydroxy-10-propyl-3,4,5,8,9,10-hexahydro-2H-oxecin-2-one
HI_Met327	0.0349828	-0.0289658	0.0639486						HI_Met661	0.0619579	0.0604653	0.00149252	D-(+)-Maltose
HI_Met1456	0.0788949	0.0149679	0.0639269						HI_Met577	0.00131235	0.0013525	4.01461e-05	DL-Lactic Acid
HI_Met30	-0.00191014	0.0619869	0.0638971	L-Leucic acid
HI_Met989	-0.0507644	-0.114645	0.0638805
HI_Met1232	-0.100005	-0.036161	0.0638437
HI_Met129	0.091165	0.154957	0.0637925	6:2 Fluorinated telomer sulfonate
HI_Met1072	-0.0658515	-0.129458	0.0636066
HI_Met927	-0.090285	-0.026804	0.063481
HI_Met345	-0.0118004	0.0516597	0.06346
HI_Met1217	-0.0221588	0.0411458	0.0633047
HI_Met141	-0.101087	-0.0378982	0.0631884
HI_Met1082	0.10272	0.0396213	0.0630991
HI_Met372	0.076716	0.139778	0.0630621
HI_Met680	0.0894392	0.0264135	0.0630257
HI_Met1329	-0.00510044	-0.0678335	0.062733
HI_Met593	-0.131802	-0.0690694	0.0627322
HI_Met248	0.00395935	0.0663473	0.0623879	6-Chloro-5-methyl-1H-1,2,3-benzotriazole
HI_Met32	0.0178548	-0.0445266	0.0623814	Saccharin
HI_Met355	-0.0611009	0.00120018	0.0623011
HI_Met304	0.0726618	0.0104022	0.0622597	Xanthosine
HI_Met1556	-0.0862919	-0.0241658	0.0621261
HI_Met380	-0.102772	-0.0407391	0.0620329
HI_Met76	-0.122371	-0.0603954	0.0619754
HI_Met238	0.0353918	0.097342	0.0619502
HI_Met100	0.018955	0.0809044	0.0619494	9-Methyluric acid
HI_Met864	0.0371771	0.0988756	0.0616985
HI_Met1061	0.021594	-0.0399877	0.0615817
HI_Met229	-0.00962004	0.0518803	0.0615003
HI_Met1081	-0.132747	-0.0712648	0.0614822
HI_Met852	0.0773491	0.0163224	0.0610267
HI_Met1403	-0.00814954	0.0524648	0.0606143
HI_Met428	0.0728966	0.0123069	0.0605897
HI_Met1534	0.043567	0.104063	0.060496
HI_Met1064	0.025771	0.0861054	0.0603344
HI_Met562	0.0107004	-0.0496237	0.0603241
HI_Met393	0.0654281	0.00515763	0.0602705
HI_Met495	0.133534	0.0735592	0.0599744
HI_Met1430	0.0116986	0.0715645	0.0598659
HI_Met1260	0.0601469	0.000289056	0.0598579
HI_Met1418	0.0039608	0.063744	0.0597832
HI_Met751	-0.055003	-0.114674	0.0596714
HI_Met245	0.0316874	-0.027792	0.0594794
HI_Met204	0.080472	0.139858	0.0593857
HI_Met442	-0.0406513	0.0186464	0.0592977
HI_Met1002	-0.0809346	-0.0217552	0.0591794
HI_Met1335	-0.00915648	-0.0683328	0.0591763
HI_Met1374	0.0583609	-0.000783829	0.0591447
HI_Met420	0.053659	0.11274	0.0590814
HI_Met118	-0.0523071	0.00670084	0.0590079
HI_Met959	0.011574	-0.0474155	0.0589894
HI_Met414	0.0797082	0.0209983	0.0587098
HI_Met665	0.0659608	0.124568	0.0586069
HI_Met1504	0.184204	0.125677	0.058527
HI_Met388	-0.0643153	-0.00594726	0.0583681
HI_Met276	-0.0219858	-0.080286	0.0583003
HI_Met90	-0.0533185	0.00495862	0.0582772	2-Hydroxyhippuric acid
HI_Met767	-0.0154071	0.0428503	0.0582574
HI_Met461	-0.0999823	-0.158221	0.0582383
HI_Met1034	0.0050616	-0.0530211	0.0580827
HI_Met1253	0.0175839	-0.0403206	0.0579045
HI_Met317	-0.0639694	-0.00609867	0.0578707
HI_Met816	0.152273	0.094784	0.0574894
HI_Met377	0.0143511	-0.042844	0.057195
HI_Met727	-0.012727	-0.069773	0.057046
HI_Met330	-0.170755	-0.113778	0.0569771
HI_Met7	-0.130153	-0.0731853	0.0569672	L-Arginine
HI_Met1224	0.0771814	0.0202197	0.0569617
HI_Met1474	0.107777	0.0508793	0.0568981
HI_Met255	-0.034171	0.021978	0.056149
HI_Met499	0.0395816	0.0957168	0.0561353
HI_Met610	-0.0290496	0.0270406	0.0560902
HI_Met273	-0.0428705	0.0131879	0.0560584
HI_Met336	-0.0320705	0.0237593	0.0558298	L-Aspartic acid
HI_Met139	-0.00200067	0.0538171	0.0558177
HI_Met1324	0.0534627	-0.00226034	0.055723
HI_Met827	-0.0433897	0.012326	0.0557157
HI_Met692	0.0348038	-0.0208788	0.0556826
HI_Met1145	-0.0144316	0.0412039	0.0556355
HI_Met634	0.0387426	-0.0168425	0.0555852
HI_Met1582	0.0410115	-0.0142596	0.0552712
HI_Met563	-0.0938389	-0.0385931	0.0552458
HI_Met872	0.0085648	-0.0466211	0.0551859
HI_Met857	0.0731203	0.0179903	0.0551299
HI_Met1044	0.174513	0.229628	0.0551156
HI_Met598	-0.167623	-0.112688	0.0549351
HI_Met823	0.0525678	-0.00218329	0.0547511
HI_Met1518	0.0759181	0.0212294	0.0546886
HI_Met777	-0.0849451	-0.0303195	0.0546256
HI_Met260	0.0501573	-0.00445044	0.0546077
HI_Met682	-0.08547	-0.0309504	0.0545196
HI_Met878	0.0618325	0.00731535	0.0545171
HI_Met997	-0.133321	-0.0788255	0.0544953	3-[4-(tert-butyl)phenyl]-4-(3-methoxypropyl)-4,5-dihydro-1H-1,2,4-triazole-5-thione
HI_Met471	-0.0389092	-0.0933877	0.0544785
HI_Met1229	0.0170353	-0.0374133	0.0544486
HI_Met972	0.0691437	0.0147106	0.0544331
HI_Met894	0.0236931	0.0780703	0.0543772
HI_Met595	0.217523	0.163204	0.0543187
HI_Met957	-0.0786879	-0.0244107	0.0542772
HI_Met519	-0.010204	0.0438606	0.0540646
HI_Met545	0.00684331	0.0606675	0.0538242
HI_Met116	0.0209363	0.0747531	0.0538167
HI_Met1484	0.145148	0.0914899	0.0536577
HI_Met973	-0.0142593	-0.06789	0.0536307
HI_Met21	-0.0838009	-0.0304023	0.0533986	Hippuric acid
HI_Met1038	0.0105135	0.0638483	0.0533348
HI_Met350	-0.0065508	0.0467594	0.0533102	Ornithine
HI_Met1431	0.0904542	0.0371709	0.0532833
HI_Met1305	0.0403506	-0.0127936	0.0531442
HI_Met909	0.015995	-0.0371438	0.0531388
HI_Met436	-0.130671	-0.0775506	0.0531204	3-[4-(tert-butyl)phenyl]-4-(3-methoxypropyl)-4,5-dihydro-1H-1,2,4-triazole-5-thione
HI_Met265	0.0678723	0.0153119	0.0525604
HI_Met56	0.38618	0.4386	0.0524203
HI_Met45	0.0339681	-0.0184472	0.0524154	Mannitol
HI_Met1470	-0.00547957	-0.0576844	0.0522048
HI_Met1304	-0.0433455	0.00880062	0.0521462
HI_Met167	0.13975	0.191826	0.0520759
HI_Met1396	0.117402	0.169142	0.0517402
HI_Met771	-0.165447	-0.113716	0.0517307
HI_Met274	-0.0398258	0.0118885	0.0517144
HI_Met879	-0.131394	-0.0801656	0.0512283
HI_Met278	0.0467595	-0.00440768	0.0511672
HI_Met851	0.00159588	0.052758	0.0511621
HI_Met985	0.00531543	-0.0456855	0.0510009
HI_Met642	-0.0144848	-0.0654571	0.0509722
HI_Met683	-0.200839	-0.14997	0.050869
HI_Met71	0.0639972	0.013191	0.0508063
HI_Met279	-0.00635266	0.0444471	0.0507998
HI_Met26	0.0519127	0.00118787	0.0507249	Cytidine
HI_Met406	-0.0228012	0.027801	0.0506022
HI_Met368	0.0773911	0.127987	0.0505958
HI_Met362	0.0413161	0.0918189	0.0505028
HI_Met427	0.0148906	-0.0355316	0.0504222
HI_Met1068	0.0308025	-0.0195384	0.050341
HI_Met373	0.0139117	0.0641647	0.050253
HI_Met1119	0.0120209	-0.0380092	0.0500301
HI_Met625	0.0274115	0.0773256	0.0499141
HI_Met1383	0.0305342	0.0804146	0.0498804
HI_Met16	-0.051579	-0.00185537	0.0497236	Phenylacetyl-L-glutamine
HI_Met422	0.0687014	0.118319	0.0496178
HI_Met127	-0.0662976	-0.0167125	0.0495852
HI_Met821	-0.0427864	0.00679879	0.0495852
HI_Met1123	0.0471295	0.0967078	0.0495784
HI_Met674	-0.0295594	0.0198761	0.0494356
HI_Met290	-0.0343074	0.0151015	0.0494089
HI_Met697	0.0730666	0.122462	0.0493953
HI_Met735	0.0021364	-0.0471292	0.0492656
HI_Met800	-0.112028	-0.0629196	0.0491084
HI_Met1219	0.0514534	0.100481	0.0490278
HI_Met29	-0.0125052	0.0362369	0.0487421	Glycyl-L-valine
HI_Met1234	0.0585283	0.00978723	0.0487411	(1S,3R,4R,5R)-1,3,4-trihydroxy-5-{[(2E)-3-(4-hydroxy-3-methoxyphenyl)prop-2-enoyl]oxy}cyclohexane-1-carboxylic acid
HI_Met582	0.0341834	-0.0143952	0.0485786
HI_Met212	-0.0267372	-0.0752678	0.0485306	Stercobilin
HI_Met1165	0.0449996	-0.00348727	0.0484868
HI_Met175	0.13054	0.179005	0.0484652
HI_Met294	0.00785309	0.0563017	0.0484486
HI_Met817	-0.122486	-0.0740553	0.048431
HI_Met256	0.00319787	0.0515598	0.0483619
HI_Met159	0.0835116	0.0352128	0.0482988
HI_Met585	-0.0782848	-0.0300016	0.0482832
HI_Met842	0.0819629	0.0338514	0.0481114
HI_Met669	0.134027	0.182115	0.0480883
HI_Met239	0.0275054	0.0755827	0.0480774
HI_Met228	0.0656456	0.0175775	0.048068
HI_Met1154	0.0187136	-0.0290804	0.047794
HI_Met1463	0.187033	0.139328	0.0477053
HI_Met12	0.129319	0.176977	0.0476584	Lauryl sulfate
HI_Met1239	-0.0489542	-0.00137898	0.0475752
HI_Met537	0.0668264	0.114361	0.0475343
HI_Met1	0.0925508	0.0450207	0.04753	Orotic acid
HI_Met319	-0.101486	-0.053958	0.0475277	N1-[1-(3-isopropenylphenyl)-1-methylethyl]-3-oxobutanamide
HI_Met1398	0.0536969	0.00617302	0.0475239
HI_Met325	-0.0446953	0.00281951	0.0475148
HI_Met780	0.00314296	-0.0442326	0.0473755
HI_Met928	0.032012	0.0793869	0.0473749
HI_Met1384	0.0514442	0.00413805	0.0473061
HI_Met142	0.0221599	0.0693441	0.0471842	4-Pyridoxic acid
HI_Met770	0.0274099	0.0744963	0.0470864
HI_Met910	-0.0304074	-0.0773718	0.0469645
HI_Met477	0.0232482	0.0702024	0.0469542
HI_Met1424	-0.0363299	0.0105929	0.0469228
HI_Met489	0.0639028	0.110823	0.0469202
HI_Met111	-0.00137388	0.0455188	0.0468926
HI_Met391	-0.0680354	-0.0213808	0.0466547	3,8,9-trihydroxy-10-propyl-3,4,5,8,9,10-hexahydro-2H-oxecin-2-one
HI_Met867	-0.0589481	-0.0123012	0.046647
HI_Met1413	0.0304168	0.0770596	0.0466428
HI_Met1536	0.156197	0.109559	0.0466379
HI_Met225	-0.0453491	0.00121144	0.0465605
HI_Met250	-0.0600045	-0.0135404	0.0464641
HI_Met484	-0.0691866	-0.0227229	0.0464637
HI_Met899	0.198835	0.245281	0.0464458
HI_Met1537	-0.00164688	-0.0479817	0.0463349
HI_Met445	0.0712416	0.117557	0.0463157
HI_Met525	-0.149262	-0.102949	0.0463125
HI_Met1546	0.154095	0.107849	0.0462453
HI_Met687	-0.137623	-0.09148	0.0461432
HI_Met1279	0.0605523	0.0144869	0.0460654
HI_Met340	0.0648802	0.110904	0.0460236
HI_Met754	0.0479678	0.0939891	0.0460214
HI_Met1292	0.020444	0.0664511	0.0460071
HI_Met1028	0.0470333	0.0929003	0.045867
HI_Met494	0.0477055	0.0934866	0.0457812
HI_Met206	0.0768613	0.0311141	0.0457472
HI_Met403	-0.150195	-0.104528	0.0456678
HI_Met568	0.0202587	0.0659186	0.0456599
HI_Met302	-0.403186	-0.35756	0.0456253
HI_Met1568	0.181456	0.135919	0.0455369
HI_Met1480	0.0318362	-0.0136388	0.045475
HI_Met506	-0.113135	-0.0676921	0.0454432
HI_Met740	0.03796	-0.00735306	0.045313
HI_Met1530	0.0482917	0.00307508	0.0452167
HI_Met1210	-0.0221347	-0.067175	0.0450403
HI_Met898	0.0601374	0.105129	0.0449912
HI_Met566	0.0424048	-0.00254438	0.0449492
HI_Met418	-0.0434173	0.00145737	0.0448747
HI_Met1105	0.00119718	0.0459307	0.0447335
HI_Met589	0.0559725	0.100652	0.0446794
HI_Met203	-0.00645035	0.038203	0.0446534
HI_Met797	-0.0627368	-0.0180931	0.0446437
HI_Met742	0.0499764	0.0945765	0.0446001
HI_Met452	-0.0607417	-0.0162719	0.0444698	D-Alanyl-D-alanine
HI_Met979	0.0349311	-0.00947605	0.0444072
HI_Met684	-0.0319855	-0.0763356	0.0443501
HI_Met565	0.0480875	0.0924176	0.0443301
HI_Met510	0.0267095	0.0710382	0.0443287
HI_Met971	0.294814	0.250517	0.0442972
HI_Met1129	-0.0140731	-0.0582421	0.0441689
HI_Met863	0.0365072	-0.00754025	0.0440474
HI_Met300	-0.136684	-0.180713	0.0440296
HI_Met343	-0.00727781	0.0365812	0.043859	Gluconic acid
HI_Met1184	0.0558251	0.099643	0.0438179
HI_Met102	0.0415408	0.0852591	0.0437183
HI_Met11	-0.0224585	0.0211229	0.0435815	Acesulfame potassium
HI_Met1004	0.0586646	0.102168	0.043503
HI_Met384	0.0748912	0.031404	0.0434872
HI_Met298	0.0118662	0.0553304	0.0434643
HI_Met1426	-0.00853924	0.0348843	0.0434236
HI_Met1114	0.0158097	-0.0274604	0.0432701
HI_Met359	0.0251865	0.0684546	0.0432681
HI_Met152	0.108743	0.151845	0.0431012	[Similar to: L-Tyrosine; ΔMass: -0.0252 Da]
HI_Met1514	0.0700429	0.113062	0.0430189
HI_Met1399	0.0632232	0.10608	0.042857
HI_Met956	-0.00970385	0.033124	0.0428279
HI_Met136	-0.0320323	0.010773	0.0428053
HI_Met837	0.0568017	0.0995819	0.0427802
HI_Met338	0.0157398	-0.026967	0.0427068
HI_Met974	0.0355358	0.078221	0.0426852
HI_Met457	-0.0474726	-0.00484131	0.0426313	3,8,9-trihydroxy-10-propyl-3,4,5,8,9,10-hexahydro-2H-oxecin-2-one
HI_Met162	0.0242739	0.066852	0.0425781
HI_Met425	-0.0376992	-0.0802518	0.0425526
HI_Met1039	0.0120571	0.0545057	0.0424487
HI_Met147	0.044756	0.00260819	0.0421478	5-Aminonicotinic acid
HI_Met1198	0.0400303	-0.00208556	0.0421159
HI_Met1555	0.0610149	0.103075	0.0420597
HI_Met1461	-0.210387	-0.168345	0.0420413
HI_Met459	-0.106509	-0.064481	0.0420276
HI_Met677	-0.0183546	0.0236524	0.042007
HI_Met410	0.0234616	0.0654361	0.0419745
HI_Met107	-0.217083	-0.175176	0.0419074
HI_Met1389	0.0503275	0.00854539	0.0417821
HI_Met721	0.082156	0.123871	0.0417151
HI_Met1130	-0.242502	-0.200854	0.0416476
HI_Met398	-0.0750729	-0.116675	0.0416023
HI_Met1483	0.0916697	0.133263	0.0415934
HI_Met221	0.0350197	-0.00655457	0.0415743
HI_Met1450	0.0872711	0.0457284	0.0415427	4,7-dimethylpyrazolo[5,1-c][1,2,4]triazine-3-carbonitrile
HI_Met762	0.00656057	0.0480908	0.0415302
HI_Met738	-0.0631277	-0.0216505	0.0414771
HI_Met1111	-0.00841167	-0.0498786	0.041467
HI_Met254	0.11644	0.0750551	0.041385
HI_Met1194	0.055612	0.014257	0.041355
HI_Met1362	0.03637	0.0776921	0.0413221
HI_Met451	0.0491705	0.0904445	0.041274
HI_Met374	-0.113116	-0.154264	0.0411485
HI_Met702	0.0601716	0.10129	0.0411188
HI_Met50	0.13497	0.176071	0.0411005	4-Hydroxy-3-methoxyphenylacetic acid
HI_Met916	-0.129999	-0.170936	0.0409368	(±)9-HpODE
HI_Met509	-0.0106028	0.0302795	0.0408823
HI_Met376	0.0373162	-0.00353397	0.0408501
HI_Met950	0.0101675	0.0509132	0.0407458
HI_Met98	0.0443493	0.0850595	0.0407102	2-(2-pyridyl)-2-{2-[4-(trifluoromethoxy)phenyl]hydrazono}acetonitrile
HI_Met999	-0.0600973	-0.019396	0.0407013
HI_Met801	0.0637086	0.0230556	0.040653
HI_Met651	0.00847044	-0.0321776	0.0406481
HI_Met1347	0.034069	-0.00653756	0.0406065
HI_Met261	0.134372	0.174945	0.0405728
HI_Met736	0.0339666	-0.00641891	0.0403855
HI_Met132	0.0677169	0.107984	0.0402675
HI_Met1019	-0.0740154	-0.0339231	0.0400923
HI_Met1336	0.104013	0.0639714	0.0400419
HI_Met539	-0.0698306	-0.0299226	0.039908
HI_Met832	-0.12726	-0.087411	0.0398492
HI_Met808	0.0698593	0.0300336	0.0398256
HI_Met574	-0.176561	-0.216363	0.0398015
HI_Met366	-0.156144	-0.116483	0.0396608	O1-[4-(tert-butyl)benzoyl]-2-(tert-butylsulfonyl)ethanehydroximamide
HI_Met1169	0.0386423	0.0781939	0.0395516
HI_Met1214	0.269088	0.308629	0.0395411
HI_Met744	-0.0602192	-0.0207072	0.039512
HI_Met328	0.0434927	0.00406881	0.0394239
HI_Met357	0.0660294	0.0266596	0.0393698	Pyruvic acid
HI_Met257	-0.0616435	-0.100916	0.0392724
HI_Met460	0.0187591	0.0579801	0.039221
HI_Met645	0.0264775	0.0656184	0.0391409
HI_Met1333	0.151661	0.190756	0.039095
HI_Met1282	0.0487819	0.0877909	0.039009
HI_Met237	0.0177743	-0.0212194	0.0389937	4-Dodecylbenzenesulfonic acid
HI_Met1339	-0.0393093	-0.0782782	0.0389689
HI_Met1423	0.152673	0.113747	0.0389262
HI_Met621	0.0608593	0.0219573	0.038902
HI_Met164	0.0479599	0.00918993	0.03877
HI_Met523	-0.0335487	0.00510587	0.0386545
HI_Met401	-0.0112988	0.0272971	0.0385959
HI_Met1091	0.0937833	0.0552174	0.0385659
HI_Met831	0.173274	0.211762	0.038488
HI_Met1116	0.196824	0.235304	0.03848
HI_Met529	0.0522954	0.0907618	0.0384665
HI_Met1147	0.0975366	0.0590798	0.0384568
HI_Met1134	-0.030462	-0.0688266	0.0383646
HI_Met424	0.0275592	0.0659174	0.0383582
HI_Met624	0.119212	0.157562	0.0383495
HI_Met1445	0.071722	0.0333812	0.0383407
HI_Met1018	-0.0612518	-0.0229399	0.0383119
HI_Met1466	0.11633	0.078085	0.0382453
HI_Met347	0.00158727	0.039721	0.0381338
HI_Met43	-0.321418	-0.283296	0.0381222	Deoxycholic acid
HI_Met630	-0.113908	-0.0758014	0.0381064
HI_Met1075	0.0134871	0.0515746	0.0380875
HI_Met466	0.0526176	0.0145995	0.0380181
HI_Met1066	-0.0919024	-0.0539153	0.0379871
HI_Met210	0.112006	0.074046	0.0379599
HI_Met967	-0.100907	-0.063013	0.0378943
HI_Met37	-0.149388	-0.187204	0.037816	Sebacic acid
HI_Met522	-0.0521884	-0.0899951	0.0378067
HI_Met269	-0.0715928	-0.0337869	0.0378059	5-Hydroxyindole-3-acetic acid
HI_Met439	0.0279138	-0.00987419	0.037788
HI_Met433	0.0284106	0.0661588	0.0377482
HI_Met337	-0.00584505	0.0318876	0.0377327
HI_Met217	0.0405657	0.0780617	0.0374961
HI_Met825	0.21714	0.254502	0.037362
HI_Met1594	0.0986177	0.0612791	0.0373386
HI_Met544	0.435889	0.473161	0.0372719
HI_Met55	0.0889049	0.0517678	0.0371372
HI_Met40	0.0550803	0.0921795	0.0370992	4-Hydroxybenzaldehyde
HI_Met285	-0.102971	-0.0659704	0.0370011	7,7-dimethyl-3-spiro(4,4,-dimethyl-2,6-dioxocyclohexyl)-1,2,3,4,5,6,7,8-octahydro-5-quinolinone
HI_Met699	0.0590255	0.0220332	0.0369923
HI_Met196	0.0335348	0.0704582	0.0369234
HI_Met144	0.0524825	0.0893571	0.0368747
HI_Met1290	-0.0231085	-0.0599683	0.0368598
HI_Met1552	0.106768	0.0699761	0.0367914
HI_Met715	-0.0487989	-0.0120677	0.0367312
HI_Met1320	0.0430373	0.0064587	0.0365786
HI_Met709	0.0169052	-0.0196517	0.0365569	[Similar to: Hydroxykynurenine; ΔMass: 18.9502 Da]
HI_Met502	0.0397863	0.00326741	0.0365189
HI_Met1008	0.0674623	0.0309608	0.0365015
HI_Met1181	0.0631446	0.0996126	0.036468
HI_Met890	0.0432015	0.00677008	0.0364314
HI_Met1227	-0.0252815	-0.0616096	0.0363281
HI_Met1323	0.00613938	-0.0301192	0.0362585
HI_Met976	-0.0213757	0.014773	0.0361487
HI_Met1382	0.114908	0.0787854	0.0361227
HI_Met1331	0.080089	0.0439839	0.0361051
HI_Met611	-0.0328329	0.00315751	0.0359904
HI_Met824	0.102023	0.066083	0.0359402
HI_Met556	-0.00168978	0.034145	0.0358348
HI_Met1508	0.0774118	0.041613	0.0357988
HI_Met1140	0.0509713	0.0867675	0.0357963
HI_Met81	-0.0109384	0.0248407	0.0357791	4-Phenolsulfonic acid
HI_Met244	0.0852039	0.0494845	0.0357194
HI_Met1272	-0.0278584	0.00782745	0.0356858
HI_Met483	0.00986832	-0.0258107	0.035679
HI_Met814	-0.129503	-0.165178	0.0356755	Benzoic acid
HI_Met5	0.0227803	0.0584504	0.0356701	Uridine
HI_Met84	0.0237688	0.0593	0.0355312
HI_Met48	0.122537	0.0870989	0.0354381	Adenine
HI_Met288	0.100337	0.0649078	0.0354293
HI_Met1541	0.152112	0.116702	0.0354099
HI_Met201	0.0764089	0.0410464	0.0353625
HI_Met454	0.0621876	0.0268506	0.0353369
HI_Met430	-0.0591858	-0.0238702	0.0353156
HI_Met1144	0.0973433	0.132635	0.0352913
HI_Met670	-0.122055	-0.0867787	0.0352763
HI_Met1573	0.137102	0.10187	0.0352319
HI_Met965	0.00941622	0.04464	0.0352238
HI_Met449	-0.0154742	0.0197468	0.035221
HI_Met1457	0.00618286	0.0413705	0.0351877
HI_Met1316	-0.0259735	-0.0610514	0.0350779
HI_Met15	0.0928083	0.127802	0.0349941	2′-Deoxyguanosine
HI_Met1070	0.234945	0.200104	0.0348408
HI_Met586	0.0186386	0.0534792	0.0348405
HI_Met412	-0.0222815	0.0123512	0.0346327
HI_Met774	-0.0897494	-0.124247	0.034498
HI_Met576	-0.000669776	0.0337896	0.0344594
HI_Met443	0.0235044	-0.0109036	0.034408
HI_Met1053	-0.0335156	-0.067922	0.0344064
HI_Met463	0.0453715	0.0797686	0.0343971
HI_Met125	-0.017741	0.0166519	0.0343929
HI_Met1207	-0.00867945	0.0256429	0.0343224
HI_Met1326	-0.0235259	-0.0578166	0.0342907
HI_Met600	-0.12157	-0.0873255	0.0342445
HI_Met1030	-0.0183893	0.0158391	0.0342284
HI_Met633	0.0707675	0.0365639	0.0342035
HI_Met1228	0.0635422	0.097717	0.0341748
HI_Met1447	-0.0148313	-0.0486995	0.0338681
HI_Met908	0.0289031	-0.0049632	0.0338663
HI_Met920	-0.12095	-0.0871066	0.0338429
HI_Met1203	-0.0627386	-0.0965786	0.0338399
HI_Met1077	0.0714146	0.0376668	0.0337477
HI_Met65	-0.0309752	0.00275313	0.0337283
HI_Met117	0.0509056	0.0846258	0.0337202
HI_Met453	0.0689289	0.0352179	0.033711	2-[(7-Chloro-1,2-dihydro-4-quinazolinyl)oxy]-1-(2,3-dihydro-1,4-benzodioxin-6-yl)-1-ethanol
HI_Met1162	-0.0420253	-0.00836606	0.0336592
HI_Met515	0.18403	0.150501	0.0335285
HI_Met746	-0.0394431	-0.0729563	0.0335132
HI_Met617	0.0538606	0.020354	0.0335066
HI_Met182	0.109108	0.142599	0.0334907
HI_Met1388	-0.031065	-0.0644974	0.0334324
HI_Met728	-0.0913136	-0.0578853	0.0334283
HI_Met1581	0.135239	0.168643	0.0334037
HI_Met1538	-0.0715647	-0.0381991	0.0333657
HI_Met845	-0.0618523	-0.028504	0.0333482
HI_Met1193	0.0578678	0.0912083	0.0333406
HI_Met1025	-0.0361463	-0.0694756	0.0333293
HI_Met855	0.0715035	0.0382261	0.0332774
HI_Met1500	0.133734	0.100557	0.0331769
HI_Met1505	0.0666586	0.0336122	0.0330464
HI_Met1310	0.0693835	0.102427	0.0330434	2-Furoylglycine
HI_Met351	0.0400747	0.0731103	0.0330356
HI_Met1387	0.09205	0.0590805	0.0329694
HI_Met1596	0.0296053	0.0624711	0.0328658
HI_Met1205	-0.0672691	-0.100055	0.0327858
HI_Met1526	0.028112	-0.00464497	0.032757
HI_Met356	-0.0167183	0.0159533	0.0326716
HI_Met371	0.089534	0.0569624	0.0325717
HI_Met1047	-0.0310864	0.00147774	0.0325641
HI_Met299	0.0478882	0.0804435	0.0325553
HI_Met450	0.0184544	0.0510065	0.0325521	Gluconic acid
HI_Met734	-0.0154522	-0.0479997	0.0325474
HI_Met1157	0.00846228	0.0409375	0.0324752
HI_Met109	0.0562302	0.0886593	0.0324291
HI_Met33	0.0340486	0.0662944	0.0322458	DL-m-Tyrosine
HI_Met358	-0.0783637	-0.0461264	0.0322372
HI_Met402	-0.00796051	0.0242541	0.0322146	4-Oxoproline
HI_Met1016	0.0205962	-0.0115713	0.0321675
HI_Met1027	0.0337785	0.0659325	0.032154
HI_Met717	0.00863549	-0.0234918	0.0321273
HI_Met1212	-0.0400997	-0.0721821	0.0320823
HI_Met446	0.0582098	0.0902313	0.0320214
HI_Met1215	-0.107117	-0.0750975	0.0320195
HI_Met441	0.0928025	0.0607875	0.032015
HI_Met1204	0.0110223	0.0429849	0.0319626
HI_Met745	-0.0679309	-0.0360247	0.0319062
HI_Met1520	0.148397	0.116506	0.0318913
HI_Met1067	0.010523	0.0422476	0.0317246
HI_Met1158	0.106671	0.0749488	0.0317217
HI_Met322	-0.117086	-0.148786	0.0316998
HI_Met349	0.0395142	0.00781829	0.0316959
HI_Met177	0.00806911	-0.0235809	0.03165
HI_Met1275	0.0895211	0.0580219	0.0314993
HI_Met1254	0.0189817	-0.0124538	0.0314355
HI_Met793	-0.141745	-0.110311	0.0314337
HI_Met719	0.0318654	0.063213	0.0313475
HI_Met1048	-0.0581371	-0.0268478	0.0312893
HI_Met155	0.0797013	0.0484631	0.0312382
HI_Met511	0.0679888	0.0991836	0.0311948
HI_Met1432	0.0389561	0.00779355	0.0311625
HI_Met1211	0.00532972	0.0364913	0.0311615
HI_Met524	0.0194491	0.0505926	0.0311435
HI_Met666	-0.0604597	-0.0915828	0.0311231
HI_Met395	0.0852943	0.0541903	0.0311041	N-Acetyl-D-galactosamine
HI_Met1230	-0.0841496	-0.0530478	0.0311018
HI_Met478	0.140208	0.109166	0.0310422
HI_Met1322	-0.028169	-0.0591543	0.0309854
HI_Met926	-0.0161752	-0.047147	0.0309718
HI_Met108	0.00113112	0.0319889	0.0308578	L-Aspartic acid
HI_Met906	-0.12718	-0.0963223	0.0308573
HI_Met983	0.0157441	-0.0150013	0.0307454
HI_Met1417	0.0206097	0.051251	0.0306413
HI_Met121	0.0140548	-0.0164605	0.0305153
HI_Met517	-0.0349263	-0.0653634	0.0304371
HI_Met429	-0.00289228	0.0275234	0.0304157
HI_Met305	0.0107761	0.0411263	0.0303503
HI_Met960	-0.0887356	-0.0584273	0.0303083
HI_Met513	0.0794096	0.109681	0.0302712
HI_Met230	-0.00409097	0.0261145	0.0302055
HI_Met579	0.0155514	0.0457286	0.0301772
HI_Met602	-0.0984437	-0.128617	0.0301732
HI_Met978	0.0416992	0.0116518	0.0300474
HI_Met575	0.055506	0.0855024	0.0299964
HI_Met1515	0.0571099	0.0271303	0.0299796
HI_Met1459	0.197491	0.167592	0.0298997
HI_Met765	-0.0368531	-0.0666383	0.0297852
HI_Met530	0.0759135	0.0461959	0.0297176	D-(+)-Maltose
HI_Met1271	0.47201	0.501656	0.029646
HI_Met470	0.0908454	0.120288	0.0294424
HI_Met222	0.016237	0.0456268	0.0293898	L-(-)-Malic acid
HI_Met685	0.18804	0.158685	0.0293553
HI_Met211	-0.154967	-0.184311	0.0293442
HI_Met1371	0.130188	0.100854	0.0293344
[truncated: 928 more rows]

## Sheet: Enrichment analysis
MetaboAnalyst 6.0 Overrepresentation analysis (KEGG database)
[truncated: 15 more rows]

[truncated: 1 more sheets: Correlations]
